# Supplementary material for: Estimating mutation rate and characterising single nucleotide de novo mutations in pigs
Source: Genet Sel Evol. 2025 Apr 14;57:21. doi: 10.1186/s12711-025-00967-1 (PMC11995543; doi:10.1186/s12711-025-00967-1)
Supplement: Supplementary file 1 — Additional file 1: Table S1. Concordance of heterozygous genotype calls. Summarizes the concordance between genotype calls from the SNPchip and the WGS dataset per trio. Table S2. SNPs overlapping with 50K – pre and post filtering. SNPs in whole genome sequence data overlapping with the 50K SNP Chip before and after filtering criteria for the trios. Table S3. All 704 detected de novo mutations. All DNM detected including their physical position, line, read frequency, pCADD score, VEP, gene annotation, validation and the surrounding 200 base pairs. Table S4. Validation of the DNM. Validation of the DNM using the PlexSeq™ genotyping platform (Agriplex Genomics). Table S5. Summarizing table of DNM results per trio. Table summarizes the DNM results per trio, including the trio number, line number, number of sequenced offspring/half-sibs/full-sibs available, sample type, number of detected DNM, number of validated DNM, SNPs that meet filtering criteria, estimated DNM rate per trio. Table S6. The 42 DNM found in sequenced key boars. The 42 DNM found in sequenced key boars. [file 12711_2025_967_MOESM1_ESM.xlsx]

## Sheet: TableS1
Trio	#Heterozygous genotypes in 50K chip	#Heterozygous call in WGS	#Homozygous Ref in WGS	#Homozygous Alt in WGS	Concordance rate
1	15103	14994	82	27	0.993
11	14408	14185	136	87	0.985
23	14662	14280	285	97	0.974
29	15195	15085	71	39	0.993
21	15568	15453	87	28	0.993
4	14985	14867	91	27	0.992
22	15950	15848	78	24	0.994
7	16013	15892	95	26	0.992
38	15617	15488	96	33	0.992
25	15893	15735	119	39	0.99
34	14494	14384	78	32	0.992
13	15395	15286	84	25	0.993
2	15621	15503	89	29	0.992
5	15065	14954	88	23	0.993
27	15508	15393	93	22	0.993
24	14190	13919	209	62	0.981
15	14154	14054	77	23	0.993
37	16340	15328	713	299	0.938
9	14712	14151	416	145	0.962

## Sheet: TableS2
TableS2: SNPs overlapping with 50K - pre and post filtering
Trio	#Raw - Hom_RR	#Raw - Het_RA	#Raw - Hom_AA	#Filtered - Hom_RR	#Filtered - Het_RA	#Filtered - Hom_AA	Ratio - Hom_RR	Ratio - Het_RA	Ratio - Hom_AA
1	17412	14547	13370	16500	14378	13251	0.948	0.988	0.991
11	17985	13768	13575	17017	13612	13450	0.946	0.989	0.991
23	18021	13782	13396	15420	12658	11990	0.856	0.918	0.895
29	17814	14562	12936	16834	14331	12764	0.945	0.984	0.987
21	17132	14981	13177	3500	3671	3571	0.204	0.245	0.271
4	17736	14431	13144	3578	3720	3441	0.202	0.258	0.262
22	17167	15350	12788	3550	3770	3447	0.207	0.246	0.27
7	17114	15372	12805	3547	3739	3462	0.207	0.243	0.27
38	17034	15036	13229	3501	3765	3545	0.206	0.25	0.268
25	17020	15236	13058	3389	3846	3368	0.199	0.252	0.258
34	18080	13995	13257	16531	13417	12704	0.914	0.959	0.958
13	17401	14875	13044	16246	14639	12856	0.934	0.984	0.986
2	17335	15116	12865	15937	14848	12587	0.919	0.982	0.978
5	17711	14543	13077	16602	14256	12862	0.937	0.98	0.984
27	17110	15130	13045	15395	14759	12516	0.9	0.975	0.959
24	18266	13526	13537	15163	12045	11937	0.83	0.891	0.882
15	18096	13661	13602	15392	12324	12149	0.851	0.902	0.893
37	17853	14736	12442	11785	11317	9059	0.66	0.768	0.728
9	17931	13613	13467	14489	12113	11631	0.808	0.89	0.864

## Sheet: TableS3
Chr	Pos	REF	ALT	Trio	Line	Detected in sequenced offspring or half-sib	Read freq	pCADD	Type	gene	variant name	SIFT	CHECK	Ti/Tv	Surrounding 200 bp
1	63924048	T	A	1	2	-	0.5	2.11542	intron_variant	GPR63	rs698173215	-	FAIL	Tv	AGGTTGCGGATTCAATCCCTAGCCTTGCTCAGCAGGTCAAGGATCTGGCGTTGCCATGAGCTGTGGTGTAGGTCACAGACACAGCTCAATTCTGGCGTTGCTGGGGCATAGGCCAGCGGCTACAGCTCCGATTTGACCCCTAGCCTGGGAACCTCTATATGCCATGGGTGTGGCCAAAAAAAGACAATAAATAAATAAAT[T/A]AATTAATTAATTAATTCCAAGCTCAAGGATTAGATGAAGAACTAGAAAGCTTCTTTAACCACAGTGAAAGAAAACTTTTACCTCCTATTGCCCCAGAGATGGGATTTCTCAAAACTAAATCAAAGTGTAATTATATGGGGGTAATATTACAATGCAAATTGAATTCCCAATCTTATAGAGTCTCTTCTGTTAAA…
1	261034831	C	T	2	2	-	0.6	0.29271	intron_variant	C5	-	-	TRUE_DNM	Ti	ATTTTCTGGCTATTTGCATGATAATCAAAGCAAACACTTATAAACAATTATACTCAATTACCTGGCTTATAATAACAGAAGCTATTATAAGCCAGGTAATTGATCTAAGTGTTTTATATGTATTAACTCTTTAATCTCAAAAATACTCTATGAAGTAGGAACTATTATTACTCTCATTTGATATATGAGAAACTGACACC[C/T]AGAGAGATCAACAAACTTATCCAATGTCACATGGATAGGAAGCGGTGGAGCCAGGATTCAACCTCAGGCAGTGTGGCTCCAGAGTCCGTGAAAGCTTCACAGAATCTGCCTTGCACAAAATAAGTCAATACATGTTTACTGAAATGAGTTTCATGACTGAAAACAGAACTCAGAGGAAAAAGACCTAGGAAGAC…
11	26894992	G	A	1	2	-	0.461538	15.7995	intron_variant,non_coding_transcript_variant	-	-	-	FAIL	Ti	TTCATGTGAACGCATCGGCGTGGCAGATGCCCATTCCCAGAAGAAAAGTTGCCAGGAGCATTAACAGATTGCAAAGGCGAAAGATGTTCATTCCTGCCTCCTCTGATTGCCTCTTTCACCAGCACCAGAATTGTCACACCGTCAACAAGGCCTTTCAGAGCCAGTGAGCATCCGCATGCTTCATAATTACTGAAACACAT[G/A]TGCTAAGTCACTTTTTGCTAAGCCGCGATGAGAATTCTCAGTGTTCAATCGCCCTCAAAATTTCTCATCTCTTCCCTGGGGTGAGGTGCTTTGGTTTAGCAGCTGCACATGGGGATTGCATTTAAATCATTTAAGGTCTGGAGTTCAGTATCTCCTAAAAGCAGCTTCCCATCTTTCGGCATTCCTCTTCAGGC…
11	26928786	T	G	1	2	-	0.4	7.46124	intron_variant,non_coding_transcript_variant	-	-	-	FAIL	Tv	AAAGAAAATCTCCCTTTTGGCCCCTTCAGTGTTCTTTCTGAATTTGGGGCTACTTCAAGGATAGAATAAGCACAGTGAGATTTTCCTGTTGCTACAACAGTGCAGGCACTTCCTATGCACCTCTGTGTGATGTGTGCAGTGGATCGAGGCAATTCCTCTCATCCTGATAATCCCCTGGACCAGTGTTAGGTTGCTAAGAT[T/G]TGTTTATTTGGGGACAGAATAATGATGCACACAAGCGTACTAGACCCCTGTGCTCCTGGAAGAGATGGAAGTCTCAGGTGGGGGAGGAGAGCTGCTTCCCCCACACCTGCAAGCCCAATTGAAGCTCCTGTGGGGTTTTTTTCTCTTCCTGATGGGAAGCTCAGGTGAGGCATGACATGTGCAATGAAATGGAT…
18	24801741	G	A	1	2	-	0.521739	3.33054	intron_variant	CADPS2	-	-	FAIL	Ti	TGTTTTATAATTCTACTCCCCTTCTTCCTCATGTCCCATCTGTTTAACATCCTTGATTTTAATGAAGGAAAATATAATGGGCACTGCCTTGTGAAATTTACTGGGTTGCTTTTTTGTTTGTTTTGGTCATTACTCTCTTGGCTTTAAACCCTAAATCTCATTATTGGCAGCTTCTTCTTTTAAAATGACCTGTGTTTCAG[G/A]ACAGCAATGTCCTGTCTTTGTAACAGAGTGTGACTTTATAAATAAAGAGCTTATACGTCCATCATTCTGGACAAATAAAAATATGGTTTACAAGTTAGTCATCATTATCTTTATCTGCCAAGGCTGTCAACATAAGGCTCTTTGTCAGGGTGGCCAGCGTTACTCATAATGTTCCGATGTCCTTGCATCGTTGT…
1	235607	G	A	1	2	-	0.571429	1.11466	downstream_gene_variant,intron_variant,non_coding_transcript_variant,non_coding_transcript_exon_variant	-	-	-	not_tested	Ti	AGCGCAAGGCCTCTCCTCACCTCCCGGCTCAGAGGCTGACCACCTAAGTCCCTGGCCCCCGGGACCCCAGCCACCGGATGGACAGCTGGAGGAAGGGGTGCCTGAGAGCTGTGCAACGGACCCCCCTCTGCTCACGGTCACACGTGCTGGCCTGACCCTGGGGGCCGCTGGGGGCCGGGGCTGGCAGGGTGGTGGAGTCA[G/A]AGCCTCCCCCTTCCCTCCGGGGGCTGGAGATGTGGATGTCTGTGCGGTTCCAGGCGAGAAGGGGTGACAAGGCGGGGGGAGGAGGCCTGGGGTGGGCACCGTCCAGGTTCTGGGAGGGGCGGGCTGCCCTTCAAAAGGGGAGAGTGCGTGCGTGTGTGTGTGTGTGTGTGTGTGTGTGTGTGTGTGTGTGACAG…
1	223463429	C	T	3	1	-	0.542857	3.83987	intron_variant	MAMDC2	-	-	TRUE_DNM	Ti	CTAATTCCCTCTCACTTTTCTGTTTTGACCTGCTAGTGGTAATGCTGGTGCAAGTGAAAGATAACATACTTGCAATGTGGCCATTTTCTGAAGGAACAGTGATTTTAGACCCCAGCTCCCTTCCTTGGGCCTCCTGGTAGCTTCATCCCTCATGGATCCCTCCAGGCCACTCAGGTCTTGAAGGCCCCATAGAATTGAGT[C/T]GGATACACCTGTTGCGCCACCTGCTGGCATAGTCCATGTATTGCACCCATGGCCTCATTTTCATCACCTGCAAAATGGGGATAAAATGCTTCCCTCATAGGATTGTTGCAGGGACTAATAAGATCATGGATATGAGATTGTTAGGTTTGCTGAGGGAGGAATGCGTAAGGCCAAGTTGGTAAAGCAAAAGAGAT…
2	129811031	G	A	1	2	-	0.466667	1.55556	intron_variant	LMNB1	-	-	TRUE_DNM	Ti	CTAGCACCCTGTTGTTGTTAAATGTCTACCTAAAGCCTCTCACAGTTATTTTCTTTTGGTAATTGCTTTGTTTTTCCTCTCTGGAAGCTTTGGAATTTTCTTTTATCCCCATTTCCTTGTATCTCATGGTGATAAGTCTAGGTATGGATATTCTGTTAAGCACTGTAGGTGTTGTAAGTAGGTCCCCAGGAGTTCCTGTC[G/A]TGGCTCAGCAGTTAATGAACCCAACTAGCATCCATGAGGACTTGGTTTCCATCCCTGGCCTCACTCAGTAGGTTAAGTATCCGGCATTGCTGTGAGCTGTAGTGTAGCTCGCAGATGTGGCTTGAATCTGGCCTTGCTGTGGCTGTGGTGTAGGCCAGCTGCTACAGCTCCAATTAGACCCCTAGCCAGGGACC…
1	69523562	C	T	4	2	-	0.210526	0.25664	intergenic_variant	-	-	-	FALSE	Ti	ATACAGTAAACCATATAAAATTTTTAAATTTTGGCTTAGTGTTTGGATTGCTAATGTAACTATGTACTAATTCCCTTGAGCAAATGTCTAAGCTAGCTTATTTAGATACAAAGATACAGTTTTGATGCTGCATTTGAAAAATGTCAAAAATTTAGGAAAATAAAGCAACTAAAGAAGTTACAAAATGTTTAAAAAGCATG[C/T]AGATTTCAAGAACATGCATAAAGTTTTTAAATTATAACTATTTACAAAATATAAAAATGTCTTGATAAAATGGAGGAGGAGTGGTGGTGTTTGTCCATTAATACATCCATATGTTTAGGAGAATTTTAAAGAGGAAATGAGTTCATTTCAAAGTACAAAATAAAAATTTTAAACTTAGGCAACAAAAATTAAAT…
1	159554026	C	T	5	2	-	0.533333	4.25257	intron_variant	RNF152	-	-	not_tested	Ti	CAGTGTTGTGCTCTGCACCTTTCCTCCATGTAACTATAAGGAAGAAACACTGTTGTATGCCTCGCATTCACTTAGTGGACAATTTTTTTTTTTTTTTTTTTTTTTTTTTTTTTGCTTTTTAGGGCTGCACCTGCGGCATGTGGAAGTTCCCAGGCTAGTGGTCGAATCGGAGCTACAGCTGCTGGCCTACACCACAGCCA[C/T]AGCAATGCCGGATCCTTAACCCACTAAAAGAGGCCTGGGATCGAACGGCAACCTCATGATTTCTAGTCGGATTTGTTTCTGCTGCACCACGATGGGAACTCCTGAAGTTGCTTCTAGAGCCTGACTTATCCTTGTGACCTGAGGTGGCCTTTCTGGATGCCCAGTGAATGAGAGCCTTGCAGGGCCAGCTAAAG…
6	99671292	G	T	1	2	-	0.333333	1.74735	intron_variant	PTPRM	-	-	TRUE_DNM	Tv	TTGCTTCTTTCATCTTTAGTTCTGTTTACTTGCCACAGAAACTTACAAAAAATTATTAACAAGTATACTTCCTTGAAGATTTCTTAGAAGTGGCTTTAAAACTATGGAATATATTGTATTGCATAGTATTAATAAGGTAAACCCTTCATTTGCTATTCAGTGTTCTGTTTAGTTAAAAATATTCATGATTCTTACATGTT[G/T]AAAATTAAATGGACTTTTTTTTTAGGTCTTTTTAGGGCTGCACCCTTGGCATATGGAGGTTCCCAGGCTAGGGGTCAAATCAGAACTACAGCTGCTGGCCTGTGCCACAGCAACACCAGATCCAAGATGCATCTGTGACTTACGCTGCAGTTTGCAGCAATGCTGATCCTTAACCCACTGAGCAAGGCCAGGGA…
7	118467837	G	A	1	2	-	0.48	0.60788	intergenic_variant	-	-	-	TRUE_DNM	Ti	GGAAAAAAACAAGGAAGACAGATCGAGTACACTTTCAATCTTTTGTTCATCACGGTTTTTATGTGCATTCATTTTGAATTTTGAGAAAATGTTGCATTAAAATAGTATCTATCGTAAGGACAGGTTCTCAATTTGTTCTTAACAGTTCTGCAGCCCCGGTAGGCGTCTGACTCTCTGACCATCCCGTCCCCACCCCTGCC[G/A]TGCCAGTCTCAGCCCTGCCAGAATCAGACCCTTCTGCTTCCGCGGCCCTGTGATCCCTTGTTCCTTTCGTTCAGGGACACCCGTGAGGGGGGTTGCACTGTGTCCCTTCCCTGACCCAGGATTTCTGTGTGTGTTTGCATCTCCCCCGGGCTTCGCCCAGTGCCCCAGGCACAGTGATGTTGCTTTAGAACCCG…
1	205338043	C	T	5	2	-	0.517241	1.37908	intergenic_variant	-	-	-	TRUE_DNM	Ti	TCCAGCTCAGCAGGACCAAATTTCACTTCCGAGGATGGGTGCCATGTTTCCCAGAATGCTCTTTCTGTGTGGTCCAGGTGTGATTTTTGCCAGCAGAGAAGCTTGCCCGGGCCTTAGAAAGCTAAGCCATCCTTCTCAGGAGGTCATGGTGGCCAGAGGTGATGACATCTTGGGATTTTTGCTACTTTCAACTTCCTTCA[C/T]GGCTCCGGTTATTAAGGCTGACATCCTTGAAGAACTCTTTCATCCTCTCCCTGTAGCATCCAGAGTCTCTCTCCATCAGCTCCCCAACATATGCGTAAGCCCTGGTTCCTTTATTACACCCCTTTCCTTCTGTAATACTTGTTTTCTGGACTGAACCCATTTCCATCACTAAAAATTGTACTAACAGTTGTTAT…
9	78522907	T	C	1	2	-	0.347826	0.88278	intergenic_variant	-	-	-	TRUE_DNM	Ti	GTTTTTATGGCTGAATAATATTAACATATATTAAATATGTTATATAAATCATAGTTTTTTATCCATGTATTAACTGATGGACACTTTAGGTTAGAAACAAAAATTTTACACACACTGTGGAGGGCAGTTTGGCAATGCATAAAAAATGTTAATTGTGCATGCCTGTGACTTCACATTTCCACTTTTAGAATATTTTCCCA[T/C]GGAGATAATTAGGTGGGTTTACAAAAGTGGATGTTCGAAGATGAGTGTCACAATACTGTTTAGAACATTAAAAATTTGAAAACCGTTAAATTGTCCTTTTAAAGGAAGTGTTAGTTAAATCATGGTACATTTACATACAGAATGCTGACAGCTATTAAAAAATGAGGTTAAAATGTATTTTTTTAAATGAAAGA…
9	133251162	G	T	1	2	-	0.46875	1.18818	3_prime_UTR_variant,intron_variant	C1orf74	-	-	TRUE_DNM	Tv	TCTTAGGTCTTCCCTGAGTTCCAAAGAGCAGACTCGAGCAGTTACTAATTAGGTCAAGAGTCACAGGACCCCTGGTTCCTCCTGAAGGAATATAAATAATAATGTGATGCACATCTCTGAGTTGTTCTGCAGGAACTAAGCCCCCGACTCAGGGGGAGGATGGTGACTCTGCTGACCACAAGCATGTAGACTTCAGACTG[G/T]CTGGAACAAGAAGGTTGACGGAGATTCTCGAAACATCACCCTGTCATCTCAACGCAGCCAATCAGAAGAAGGTCCACGAGCTGACCATGCGTCCCATGACTCTCTCCCCAACCTGTCTTGCCCAAAGCCAAAACCCTTGCCCCCAAGCCAGTAGAGAGTTTGAGTCTTTTCCACATGAGCTGTCAGTTCTCCTT…
11	26247457	G	T	1	2	-	0.521739	0.73811	intergenic_variant	-	-	-	TRUE_DNM	Tv	ATTTACATGTGCAGGAGATATTTGAGGATTGATGAGGATCACTGTGCTGGACATTGGGGGTAAATGGCGAGAAAACCAGGCATGAGCCCTGCACTCACAAAGCTTCCAGCTTAGTCAAAGAGGCACATGTTAATAAAGTTATCACTTGAATACAAGTATAATAAGAATGGGAAATGCAACAAAGGCGACAAAGAGAACAT[G/T]CTGTTATGATGGGGGCATCTAATTCTAGTCCGGAAGATCAGGGAAGGGTTCTCTGAAAGGGTGACACTTACGCTAAAATCTGCAAATTGAACGGGAGGTAAGTTGGCAATGAAGTGGAAGACATGACAGGCAGGTGCTAAGTTATGTGCTAAGGTCCTGAGGCAGGTGGAGACACAGAGAGGTCCCAGATAGTA…
1	43349457	C	T	7	2	-	0.645161	2.74534	intron_variant	-	-	-	TRUE_DNM	Ti	GAAGACTGAATAAAAATCATTTGGGGAAAAAAAAAAAAAAACTGAAAGGTGAAAATAGCCAGGAGGATAAGAAAACATCTATAATAGAAGCAGAAGGCAACTGGTGGGATAAAATTCTCCAACATAGTGAACTCTCAGCTTAAAATGTGACTCTTGGGAGTTCTCTTGTGGCACAGTGGGTTAAGAATCCTGTATTGTTA[C/T]TGTAGCAGCTTGGGGCACTGCTGTGGCACAGGTTCGATCCCTGGCCCATGAACTTCTGCATGCCATAGGTATGGCCAAAAAAAAATTAAAATGCAGCTTTTTCCTTGTGCTTGAGGTCATGCAAGGGTGCACTTGATGCAAGTTTCCTGGAACAGGGTCCAAATACTTCCTAATGACTGGTTCAAGAACCCAAT…
11	51037711	G	C	1	2	-	0.605263	0.69919	intergenic_variant	-	-	-	TRUE_DNM	Tv	TCCTTTTGCTTTACTTTTTTCAAAGGGTAGCTTCTATGGCACTGCATGGTGTAGCCTGGGAGATGGACTTGAATCACCAGGAAGCATTTCACTACTGGTGCATTTTTACACGCTCCCTCTTCCCCACCCAAGTAATGTGGTTTTCTTCAGCCTGGCATTTTCCCCAAAGACAAGGGTATTGCTCCATGAAGACAAAAGCC[G/C]TCACTTCATAAACTCTCTTCAGGAAGGAGGAAAGCAGTTTTCTGTGGTCTCAAAAATGTGGAATATGCAACCTAATAAATATGTAAGAAGGAAACCACACTAGAGCTCTTTCTGATAGTGGTGAAACTTACAGGACTCTCAGTTTTGTTTCATTTTTGAGAGAAAGCCCAAGAACACCATTCAGATATTGCCCT…
12	17407831	G	A	1	2	-	0.71875	1.48152	intergenic_variant	-	-	-	TRUE_DNM	Ti	CTTCCTGAAGGTGCTCGCAGCTCTCAGCCAAGATGGATTCCAGCGCCAAGGATTCTGGGAGGTTGGTCATTCCTCCCTCCTAACGGCCCCTCCCAAATCTTCCCCTTTAGTCTTCAGGGCAGCACCATATTCCTTATCGGGGCCTCCTGTGTGAGACAACTCATGCAACCAGCTATTACTGTGCCTGGCCAAGGTGGGCA[G/A]TGTCAGTTAGTGGTCCCCCAACAGTAACTTGGGCCAAATATCCACAGCTAAGGAAAGCCAGGGCAGGGCTGAGTGGGAGCATTATTCTCACCCCAGCCACCTGTTTCTCCCTTCCCCGGGGACGCCCTTCACACCCACATTCCTGCCCTACAACTCTTCCTCCTTCCCTTTGAATATTTCCAGTGCCTCCAGAG…
1	218749860	C	A	9	2	-	0.461538	0.30833	intron_variant	-	-	-	TRUE_DNM	Tv	AGAAGGATAAGGAGAGACTGAGAGACTTCTTTTTAGGGTAATAAAAAAAAAGTTATGGAATTATATAGTGATGGTTGCCCAACCTTATGATTTAAATTACCCACTGAATTGTACACTTTAAAATGGTGAATTTAATGGTATGTGAATAACATCTCAGAAAAACAAACAAAAAAATCCTTGATAAAACCCAAGCTTATTAT[C/A]AGGCTGTGCTGAGGGTCATAGTTTTGTTGCCTTGAATCCATTTTAACCTTTGTAGCTAGCTTTTTATGCATGCTAAAGCTGGAGAGTTTCCATCAAGCAGGTGGCTCTGGGAGAACTTTTTTTAAAAGCCAGAAATGATGCAAAGGCGGTGCTTCTGATCTTTCTACCATGTACACGTTTGGAATTTAAATTTA…
1	62198084	A	C	1	2	-	0.258065	0.25883	intergenic_variant	-	-	-	FALSE	Tv	GTGCACATCTTTCTGCATTATTTGAAATTTTATCAAGTGATAGTTTTTATTATCATTTTTTAAAATATTTAAAAGCCAAAAATAAATTTATATAGAAAATATTGGAAATACACTGTTTTAAAAAAAATGAGGTTTCCACATTTGTATTCATTTATCATGGCATTTTTTGGGCTGTTGAGCCTACACAGACACCCACACAC[A/C]TACCCACCCTCATAGATAAAATGTTGGAAATACATCAAAATATTAGTTATAATTATCTATGAGTGATGAGATTATGCATAGTTCCAATTTTCTTCCTTTTGGCTAAAATAAACTTTATTGTTTTACTATAAATTAACATGTGTTGTTTTGTAATAGGACTAAAAGCCAAGAAAAATAAACCTTAAAGAAGAAAA…
4	53944213	A	C	1	2	-	0.25	0.58292	intergenic_variant	-	-	-	FALSE	Tv	TGAATTTCCTTCTGAATGTCAAAGAAAGTTATTCTTATAGTTTAGGACCAGCCATTGTTAATTTTATGCAATAAAATTGGACTGTGCAATGGTTTACTTTTCCAGTTTACTTGGAATCCAGCCATCTCCATTCCATATAAAAATAGACATTGCCATTAAATCCTGCATATTCAGTTGAAAATCATTGCTCAACTTACCAT[A/C]CTACCATTCTGAATATTTTCATAGATCACTGTAGCCAAATCTGCATACACCTTCAGCACGTTAACACCTTCATTCTGCATTTTAGCACATGCTGCCAGATTTAAAATTTTTGCATGAGCTTGGAATCTCTGTTGGAAGCTAGGAGCTAATAGGCAAGAGTTGCAGAAAAGAAAACTTAAAATATTTATTGAGAT…
1	62887858	C	G	11	2	-	0.555556	0.33046	upstream_gene_variant	MANEA	-	-	FAIL	Tv	TGGGGAAAGAGAAGGAAGTCCAGCCCAATGCCACCTTGCCCCTCTGCTCCACTCCTTGGATGCTCAGAAAAAGCTCTCCCCCTTTCACGCATTCGCATTCGTGTTCCTCACAAACCAGAGGCGCCTGTGCCTTGAAACCAGTGCCCCACCCACTCAAAGTCCCGCCCCGCCAGGCCCCGCCCTTCCAGGCTCCCGAAAGC[C/G]CTGCGCGCGCCCTTTGGGCGGCGGGGCTGGCTGGGCTCGCAGAAGAGTGGCCGCGGCCTCTGCGTGTTCTTCGCCTTCAACGTTTCCGGCGGCCGAGTCTCTACCGGTAGCTGGATTCCAGACCCTGGTGAGTAGCTGGTAGATTCAGGGCCTTGCAGACATGTTGCGGCCGGCTTTGGGCCCACCCGCGGCGC…
14	36489671	G	A	1	2	-	0.409091	1.28291	intergenic_variant	-	-	-	FALSE	Ti	TTTACGTACTTTTGTTTGTGTAAGGCCTGCAGTAGTTCTGGGGAATTTTTCGAAAACTCAAGCCTCTGCGAGATCAAATGATTTGCCCAAAGTCACCCCGGGGTAGAGGGGGACCCCGGTCTCTCTGTCTGGAACCTGTGGCTCAGCCTGTAGCAGAGAAGGCAGGGGTGTCCCTAACTGCAGGGGAGGGAAAGGGAGGG[G/A]AGGAGCAGGGTGGGAGATGCCTGAGTTGAGCCTTGAAGGATGGGCAGGACTCCCAGAGCAGGGATGGAACTGCATTGCGAGTGGAGAGAAGGGCTTGGGCAAACTCAGGTGGTGTATATTTCCTTGGAAAATGGGGATTATAAAAAAGTCCCATGCCGGCTGGCCCCTCTACCTCTTATTGTAAGAGTTATTGG…
16	62630165	A	C	1	2	-	0.230769	5.60832	intron_variant	ATP10B	-	-	FALSE	Tv	CTCACAAAAGGCATTTTACAATTACTATTAACTGGAACCAGAAAAAGGGAATATTCACTGCTATAGCATTTATTAATGTTACATAATATCTTAATGTGTAGAAGAAAGAAGGAGTGTGTCATTAATTTGGGGATTAATGATCGCTGGCCGCTGTTAATGCAGAGAGACTTGCAGATAGTAAACTGCCTAGAAGTGACCTG[A/C]ATCATCCCGCCAGGTTACTACTGGCTGCTCTTATGTGGTGCAGTATCTATTAGAACTCACTAGAGTGAAGAAACAGCACAGGAACACCAGGATACATTGTTTCTTTGCCACAGCTGCCAGTTTCAATGAAAATACCATATCCCTACAATCACTATCAAAACTGGACTGTGAAAATTCTCATACATGTGCCACTG…
16	62630166	A	C	1	2	-	0.230769	3.60653	intron_variant	ATP10B	-	-	FALSE	Tv	TCACAAAAGGCATTTTACAATTACTATTAACTGGAACCAGAAAAAGGGAATATTCACTGCTATAGCATTTATTAATGTTACATAATATCTTAATGTGTAGAAGAAAGAAGGAGTGTGTCATTAATTTGGGGATTAATGATCGCTGGCCGCTGTTAATGCAGAGAGACTTGCAGATAGTAAACTGCCTAGAAGTGACCTGA[A/C]TCATCCCGCCAGGTTACTACTGGCTGCTCTTATGTGGTGCAGTATCTATTAGAACTCACTAGAGTGAAGAAACAGCACAGGAACACCAGGATACATTGTTTCTTTGCCACAGCTGCCAGTTTCAATGAAAATACCATATCCCTACAATCACTATCAAAACTGGACTGTGAAAATTCTCATACATGTGCCACTGT…
16	62630169	A	C	1	2	-	0.222222	0.92008	intron_variant	ATP10B	-	-	FALSE	Tv	CAAAAGGCATTTTACAATTACTATTAACTGGAACCAGAAAAAGGGAATATTCACTGCTATAGCATTTATTAATGTTACATAATATCTTAATGTGTAGAAGAAAGAAGGAGTGTGTCATTAATTTGGGGATTAATGATCGCTGGCCGCTGTTAATGCAGAGAGACTTGCAGATAGTAAACTGCCTAGAAGTGACCTGAATC[A/C]TCCCGCCAGGTTACTACTGGCTGCTCTTATGTGGTGCAGTATCTATTAGAACTCACTAGAGTGAAGAAACAGCACAGGAACACCAGGATACATTGTTTCTTTGCCACAGCTGCCAGTTTCAATGAAAATACCATATCCCTACAATCACTATCAAAACTGGACTGTGAAAATTCTCATACATGTGCCACTGTATA…
18	53582224	G	A	1	2	-	0.344828	5.30403	non_coding_transcript_exon_variant	-	-	-	FALSE	Ti	GCTTTAGGCCCCTCAGAGTGTGCTCATTCCACTTTTTTTTTTTTTTTTGTCTTTTGTCTTTTTAGGGCTGCACCCACGGCACATGGAGGTTGCCAAGCTAAGGGGCCAACTGGAGCTGCAGCCGCCGGCCTCCACCACAGCCACAGCAACACCAGATCCGAGCTGCATCTGCGACCTACACCACAGCTCACGGCAATGCC[G/A]GATCCTTAACCCACTGAGCAAGGCCAGGGCTTGAACCCGCAACCTCATGGTTCCTAGTCGGATTTGTTTCCACTGCGCCACGATGGGAACTCCCTCACTCTATTTTCTCATATAATCCATGGGTGTTTCTAGTCTTACTTCACGGATGAGGTCACGGAGGTCTAAAGAATGATTTGCCCAGAGTCATGGGGCAG…
6	67337457	G	A	2	2	-	0.529412	0.80635	intron_variant	PLEKHG5	-	-	FAIL	Ti	ATCAGACAAAAAAGAGAAGAGGGACACTGAGATGACAGCTGGAAGACTGAGGAGGGCACTGCCTCCAGGGGGCTGGCCCTGGGCATTACGGCCCATATTCCCAATGGCAGCCTGGGCACCAGATGCCCTGCACTTTCACACCCTCTTCAATGGGCTTCATGTGTCTCTCAGGGCTGAGGCCGGGGTGACGAGCACCCTTC[G/A]GCCAGAACAGCTGTTTCTTTTTTTTTTTTCCCCGCCTTTTCTAGGGCTGCACCCGCTGGAGGTTCCCAGGCTAGGGGTCTAACCAGAGCTGTAGCCATCGGCCTACACCACAGCCACAGCAACGTGGGATCCGAGCCACGTCTGCGTCGGATACCACAGCTCATGGCAACGCCGGATCCTTAACCCTCTGAGCA…
8	4751964	G	A	2	2	-	0.571429	3.0261	intron_variant	CRMP1	-	-	FAIL	Ti	TTCTGTGGGAATGTAAAGATTACAGATATGCTGGTGACCTGAGAATGAAAAGCGGTGAGGAGCTGGATGAGGTAGGAGAGAAGGTCTTGGGGTCTGGAGAAACCCTGCTATCCGGGTGCCCAGTGGGGTTTCAGGACCACGGACAGCACACAGTCCGCTTTGCTTTCCTTGGGACGTGGATAGAACTTTCAGAAAACGGT[G/A]TGTATGTACTGTTTACTTATTTTTTATTTTTTAATTTCTTATTGTCTTTTTAGGGCTGCACCCATGGCGTATGCTGGTTCCCAGGCTAGGGGTCGAATCAGAGCTGCAGCTGCTGGCCTATACCACAGCCACAGTGACTCGGAATCCAACTTGAGTCTTCCACCTACACTGCAGCTCATGGCAACGGCAGATCC…
9	22945915	G	A	2	2	-	0.45	1.92492	intron_variant	FOLH1B	-	-	FAIL	Ti	TCAAAGGCTCTTGTGAGGGCAAGAGAAGTTAATATTTGCAAAACTCCAGCCTTCGCCTTGCATGTTCCAACATGTTAGCTTGGGGAGTTCCCGTTGTGGCTCAGTGGTAAGGAACCCGACTAGTGCCTGTGAGGATGCCATTTTGATCCCTGGCTTTGCTCAGTGGGTTAAGGATCCAGTGTTGGTGTGAGCTGTGATGC[G/A]TAGGTCGCAGACACGGCTCACATCTGGCGTGATGTGGCTGTGGTGTGGGCTGGCAGCTGCAGATCAGATTCGACGCCTAGCCTGCAAACTTCAATATGCCACAAGTGCGGCCCTAAAAAGAGCAAAAAAAACAAAAACAAAAACCAAAACAAGTTAGCTTGGATCATTATTGTTCTTACATAAACAGATGTGAA…
14	468979	G	A	2	2	-	0.608696	3.6129	intergenic_variant	-	-	-	FAIL	Ti	CCCATGGCTTAAGTTTAGGAGGCAGCAATTTTCACTGCAACTGCAGTGGGATTGAATCAGAGCTCTAGCTGCCGGCCTACACCACAGCCACAGCAACGGAGGATCCGAGCCACGTCTGTGACCTGCACCACAGCTCACAGCAATACCAGATCCTTAACCCATTGAGTGGGGCCAGGGATCAAACCCACATCCTTATGGAT[G/A]CTAGTTGGGTTTGTTAACCACTGAGTCACGACGGGAACTCCCCCAACCCCTACATTTTTTTATAAGGACATGGAATACTTTTCTCTCTCACCATCAAAACAAGAATGCTTTTCTGATCCCATTTGGAGGTCCTGGTGTCTGGGTGTTCATTTTATGTTTGGGCTTGGTCTAGATTGAAAGTAAAAGAGAATGTG…
12	6402927	A	C	2	2	-	0.333333	6.12098	downstream_gene_variant	TMEM104	-	-	not_tested	Tv	TCGGGGTCTGAGAGCAGCTCTGAGTGGGAAGGCTGCAGCAGGTGAGGCTGAGAGGAGTTGCATTTTGTCTTTTTAGGGCCACACCTGCAGCATATGGAGGTTTCCAGGCTAGGGGTCCAACTGGAGCTGGAGCCGCCAGCCTACACCAGAGCCACAGCAACGCCAGATCCGAGCCGCGTCTGCGACCTACCCCACAGCTC[A/C]TGGCAACGCCAGATCCTTAACCCCCTGAGCGAGGGCAGGGATCGAACCTGTGTCCTCACGGATACTAGTCAGATTCGTTTCTACTGAGTCACGACAAGAACTCCGAGGCTGAGAGGAGCTCTGAGATCCAAGTTGCTCTCGGCTCACTGCCCAAGATCATTAATAACCGAGAACTGGAAAGATAATTAAAAAGC…
1	636725	G	A	2	2	-	0.478261	2.7895	intron_variant	-	rs333666282	-	TRUE_DNM	Ti	CCTCCCTTTGAAGATTGGTAATTCGATGAGGCTGAGACAGCCAGCCTTGAAGCGGGGGTGTTAGTCACTGGCTGTGACGCCCCCTGCCCCCCGCGGGTCTGCTGGGGGCGCTGGGAAGGGAGGGGCGCCCTTTCGGCGGGAACAGGGCCTGTGTCTGGGAACCGTGATCTCGTGCTGCTCCTTTCACAGTGAGATCTGCC[G/A]AGACGGCGTTTCAGACTGATGCTCAGACCGTAGGTATTTCTGGGCTTTTAAATGAATTTGATCATTGAGTCGTGTATTTAAAATGACTGTTAGCCTACTCACCACCGAATTTCTTAGGTGGTGTGGTTTTGTAAAAATGCAAGTGCAACTCAAGTGAGCCATTGGCAGCTGGCTCCTTTTTTTTTTTTTTTTTT…
1	95137825	G	C	2	2	-	0.470588	6.01242	intergenic_variant	-	-	-	TRUE_DNM	Tv	TGCAATATTTGTGAAAATGCTGGGTCTTCTGTTTTGCCACGGCCAGAAAGAGAAAGTGGCCTTACCTCCATTCACAGAGCTGCAGGTAAAGGCCATGGTACAGAAGAGCAAGGGCTGCAGAGGTCCCAGGATGTTAGGTAAGGATGAAGCAGACCCCAGAATGCAGCTGAGGTGTGATAATGAGTTGCAAGGTCAGAGCT[G/C]GACTGGCTGTGACAAGGGACCAAGCAAGGACTGCTAAACACCTTCTAGAATTGGTCCTGGAGTCTTGGACAAAACTGAGTCTCCCTGTGGTTGAGTGGCTTCTGCCCTGGGGAAAGGAGAGTCATAGGGATGAGGCTGGCACATCTTTACAGCTGGCTAGAGCAAGAATATCAGGAGAGCTGAGTCCCAGCCCT…
1	210135995	G	T	2	2	-	0.5	1.14695	intergenic_variant	-	-	-	TRUE_DNM	Tv	ACATATTAAATAAACTAAATTATTTTTAGCATTTCTCGTCTTACAAGGTAAAAGAACAAATTCTTTGTAATTTCCTGGAGGCCCTCAGAGATTTCAAAGAAAGTTTTAGGCACAAAAATATACCATTTTGGATTTGATTTTGAGATAGCTACATGTCAAATGTTAGGAAGTTTGAATCCTATTGTATTAAATAGGATCAT[G/T]AGTTGGTGAATAACAGTATTCAGATACCTATTTAACCAATGTGATGATAAAATATTTTTAAATATATAAAAAATAAAATGTTTAAAAATAGGAAGTAACCCAATTGTAAAAAAAAAAAAAAAATTTAGATCTTTCAAAAATGAGAAGACTTTGATCTCTTAAATAATCAGCACATGATAAAAGTCAACATAAAG…
1	251406270	G	C	2	2	-	0.551724	22.3084	missense_variant	SVEP1	-	deleterious(0.03)	TRUE_DNM	Tv	GCTCAAAGATTCCAAGATGCCATAGGAAACCGTGGGAGGTTTTTCACAAAAATGAGCTATACAATGGGGCATGGTCTGACCTTCTGGGGGAACCCACTGGCCCTGGGCATTGCAGAGGAGCTGGGAGTTGTCTGCCAGGCTGTAGCCATCTGAGCAATAATAGAATGCAATGTCTCCAAATAACCGATGGGCGGTCTCTG[G/C]AGAGGCGTGTTCCACGACGGGGGGCTCATCACAGGAGACTGCCAGACACTGCTGGTCACTTTCACTCCACTTGCCACTGGCCAGGCACTCAATGGTGTCAGGACCAGCCAGGGTATAGCTATGAGGTTGGGGAGAAAGGAACAATAACTAAGAATATTTGCATTTTCTCATTGTTTTTATTTATCTTTTCAACA…
1	211023425	C	A	11	2	-	0.363636	0.22186	intergenic_variant	-	-	-	FALSE	Tv	TCATCTTTTTTGCATTACCAATTCATTACCTAACATTCAACATCATCATAAATAATTCTATACCTCTGTATGCAAATTTAAGACTGTTTTTATTTTTCTAATTCCAAAAATCACTCTCTTGGGCTATGCAAATTTAAGACTGTTTTTATTTTTCTAATTCCAAAAATCACTCTCATATGTCTATGATTTATAGACATATG[C/A]CTCTTTCCAAGATTATATAGATTTGAAAGAGATTGACTATGTTTCATTCACATTTTTCTTTCTTAGTACTCAGCCATGAAACTTTCACATGCTTAGTCCTTAATAAGTACTTGTTATAAGTACATATGCTGAATATAAATAGTAGCTACTAGCAAGTTAGACTCACTAAAGATTAGTGCTTTTTAATAAAATAA…
2	105711642	G	A	2	2	-	0.423077	0.92054	intergenic_variant	-	-	-	TRUE_DNM	Ti	AAAAAAGATAAAATAATACTCAAACAAATACCTACCACAACATTTCTGTTTTTTGCTGAAGTGACAAAGAAAAAAGACATTTTCATATTTCTCTATTTTTTGTTCAATTAGCAATAATATGTACAAATTATATTTTATATATCCTTCCTATTGCTAAAATGTGAAAAATTATGTCCAAACCCTTTTGTCTTTTTAATTAT[G/A]ACTACCAAAAATTCACTTGGAGGACATTTTTGTCATTTAAATGTTACCATGATATGTGGTTTTTATAAACAGAAAAGTGTTTGTCTACACATTGTTATGAAATTGGTGCCCTTATCCATTTGTCTGCTCTCAGACACAGAATTTCAAGTTTTGGTCACATCAGTCAAAGCAGTGAGTCAAAATCAACTTAAGAA…
1	167530399	C	T	14	1	-	0.238095	1.88173	intron_variant,non_coding_transcript_variant	-	-	-	TRUE_DNM	Ti	AGTGATGCTCTGGGCCAGAGCCCAGGCCATGTCACCTCCACCTCTGGATTTTTTTGCTCCCTCTATCCCCGAGGCCTTGGTGCCACCCACCTTCAGCCCCACCCCCACCCCATCTTGCTCCTCTGAGCTGGGCCCTGTAACTTTGCAGGCCAGCTCTTGCAAACACAGAGCTGAGAGCCAGGAGAAACCCATGGGAGCTG[C/T]ACGCTGAAGCTGCTGATTTTAAAGAAACTAAACCCTGGGGAGGGGGTGGGAGGGAGAGAATTAAAAAAAAATGAAAATAGCATTTGTTGAGGCTCTGTTACATACATATTTCTTACATGTATACTCTCATTGCAACCTCAAAATAACTCTGGGGTTAGGAATCCCATGGGCAAGTTTTCAGATGGGGAAACTGA…
4	109980809	A	G	2	2	-	0.428571	3.89204	intergenic_variant	-	-	-	TRUE_DNM	Ti	CGGCCCAAGAAAAGGCAAAAAGACAAAAAAAAAAAAAAAAAAAAAGGAAAGAAAAGAAATACGAATCTAAAGTCCCGTCAGAGGTTGGAGGAAGAGCTGGCTCTTCAGAGGAAGTGTGCAGAGGACAGTCAAGAGGCTAGAGTTCTGGGGACGGGGTGGGGAGGCCTTACTTTGGTGGGGCAGGAGGAGCAAGAAGGGTC[A/G]GGAGAGAAGCCACAGGGGCGGGGTCAAGAGGAGAACCATGCATTTCACAGAAGAAAGAATTGGGGCCCCTGAAGTTCCCGTTGTGGCTCAGTGGTTAACAAACCCGACCAGCATCCATGAGGCTGCAGGTTCGATCCCTGGCCTTGCTCAGTGGGTTAAGGATCCAGCGTTGCTGTGAGCTGTGGTGGAGGCCA…
1	77465620	C	T	15	2	-	0.633333	0.39503	upstream_gene_variant	-	-	-	TRUE_DNM	Ti	TCCTTGCGTACATTCAGATTTTGAAAATTATATGCTCTATTTACTAAAGAAGCTTTCCCCACCCCTTTGTAGCTACTAAAAGAAAAGGATGGAAAAGGAAAATCAGAGGTTGTTCCTGGCTTATCTGTGGCTGAAGAAAGGAACTAGGGTGGTCCAGCGAGCAGCAGTATTTCCTCCGGGTGAACTAATGAACACTTAGA[C/T]GGAACAGCTGCATCATGGTCGGGGTGGGCTAACCTCGTCCCCCCACTTTCATTAGATAGTTATCAAGCCTTTAAAGTGCAGTTGTGGCTGTTTAAGTGGCTGACAGTCATCATGGCAACCAAGAAAATGTATGTGACAAAAAAAAAATTACATCTCATGAAACTTTGGAATGAAGTAAATGTGTAGGATGTAAT…
9	47812798	G	A	2	2	-	0.551724	8.0394	intron_variant	GRIK4	-	-	TRUE_DNM	Ti	TGGGGAGACTGGGTGATTGACATCCACCGGGGGCAGGTGCGTGATAGATGTGGACGGCTGGTGCCCAAGACCTCCCAAAACAGCTGGATACTCAGATCTGAATCATGAGAGGTGGGGTCTGGACTAGAAGTATAGCTTTGGTGTTATCAGCCAAGGAAACAGTGAGAGCAGACCAAATAATTCTGAGAAGAGTGGTGCCG[G/A]GAAAATAACTAAACGTGGACTAGACATCAGATGCCTGGCTGAGCCTCAGATTTGCCATTCAGCTGCCGAGGGACCTAACACCAGGGTCCCTCCTTGGACAGCCTTGGAGACCCTCATCTGTAAAATGAGATGATCAGACCAGATTAGTGGGCTCAAACTTATTTTTTAGTGGTTAAGTCTTTTGTTTACAGAGT…
1	128767625	C	T	15	2	-	0.75	0.39221	intron_variant	-	-	-	TRUE_DNM	Ti	AACCTACATCCTCATGGATACTAGTTAGATTTGTTTTCATTGAGCCACAAGGGGAACTCCTCCAAAACCATACTTTTAATCACTATACTTCACCACCTTTCATCTAGGAAGGAGATGGGGTGTTAAAGAGGAAAGTCTAGGGTCCCTCTGGTATCATACCCTAAAATATACCCTCTCTACTGAATGCAACTCTTTTAACA[C/T]CTCTATTAAAAGATAAAAAGAGGAGTTCCCATCGTGGCGCAGGGGAAATGAATCTGACTAGGAACCATGAGGTTGCAGGTTCAATCCCTGGCCTTGCTCAGTGGGTTAAGGATCTGGCATTGCCGTGAGCTGTGGTGTAGGTTGAAGACACAGCTCCTATCCCGCATTGCTGTGGCTCTAGGGTAGGCCAGCGG…
1	123340313	C	T	16	1	-	0.583333	3.00954	intron_variant	FBN1	-	-	TRUE_DNM	Ti	TTCGCATGTTGAATGAATAGCACAAATGAGTCAGAGTTAACAATAATTTGAAAAATGAGGGATTTGGAGAAGGAAAGGTAGACCAGATGGCAGAATAGGAGTTAGCACATTCTGCCATGAAGCGTGGAAGGAGAAAAAGGGAAACAAAGGAAGTTAAATGATAGGATGGAGTGGAAGAGGAGAGCAAAGAGAAGTAGGGC[C/T]CTCCCTCATTCCTGTCTGCTGAAAGGGGGAGAGTCAAAAGGCAGGTAATACAGGATAACACATGAACAATGAATCCTATATAATCCTGTAATTTGGGGAGAGGAAATTGAGAGAGCTACTCGAAAATGCTGTCTTAAACAAAGAGTGGCTCATAGCTTTGTTCTCCTTAAACATAGAACTTATTCTACATCTGT…
14	81591421	G	A	2	2	-	0.352941	0.44369	intron_variant	ZMIZ1	-	-	TRUE_DNM	Ti	CAGCTGGTGCCTGCTCCCTCCCTGCGGGGCCTTGGCCTCCAGCCTAGGCTGGCTCAGCCCCATGGTGCCATGGAGTGCCCATGACTGCCAGGGGTGGCGCTGCCCCTTGCCCAGCCTGGGCCTGTTCCCTGCAGCCTCTGGGAGGTTCGGGTTTCTGCCTGCCAGGTGTGCAGCTCCCACCTTTCTTTGCAACACAGCTC[G/A]TAATGCTGCCCTGCTCCTGCCACCTGAGCCCCCCAGGTGCCATCTGCCACCCTGTTTCTAGGCGGCAGGTAGGCAGCTGTGGGGTAGGGGCAAGGAAAGCACAGGCAAATCCCAGATGGGACAGGTAGGGGGCTCCAGCCCTGAGGGACAGGTAGTGCCTGGCCTGCCACCTGGCACCTGGGTGTCCCCACCTC…
1	129975174	G	T	2	2	-	0.333333	7.72224	intron_variant	NDUFAF1	-	-	FALSE	Tv	ACCCTGAGCTCTGAGGCACCTCAGGATGGGGAGAGTGGCCGAAGTGGGTACTGTGCGATGATATCCAAGGTTCCCAGGGTACGTAAGACCCAGGAGCTGCAGTTTTCTAGTGAGTTGGGCAAACTTCATTGTAGCATGAACTATAGCTGACAGGTTTTATTTCTGTAAATGAAAACAGCTGGTGTCTCATCTTGTGTATG[G/T]GGTTAAATAACTACTGGGCACAAGTGTAAAGCTTTGTGAGCATAAGGGGAAAGTTGTTCTGGTAGAGAGGCAGCTTGTTTTGGGGCATCACTTTGGGCCAGGGTGAGACATTCTTAGGTTTGAAGAGCCCTGAGACATTAGATATTTAAATGAGAAGCTGGAGTTGCCATTGTGGCGCAGTGAAGACAAGTCTG…
1	221599378	G	A	2	2	-	0.612903	0.67468	intergenic_variant	-	-	-	FALSE	Ti	AAGGTTTTGGTAACTTTTTAGAGCAGAGAAGTGAAGACGCTGTTTATAAGTCCCCTATTATAGGGCCCATCTAATAAAGCTTTATTTTAGCTCATAGTCTCTGGCTAACTAGGGCAGCTATTGGTCATCCATTTTTAGCTTTTAAAATTTTGTCAACTTCTCTACTGATGTTTCTTCTCTGATTTCCTTTATCCTTATGG[G/A]TTCGTGTCATTAAAAAACTTTCCTCAGTGATTTTGGGAGGAAGCTGAGACCAAGGTCTTCCTCCTTCCTCCTTTCTCCACACAACTTGGGGTCTTTCATGGTCCTGCTCTGAATCTGGATAATTGTGCATTTCTATCGGTCAGCAGAAATGCCATTGTCATGGGCCTGCATGAGGTCAGGATGGGTTGGGCTGG…
6	5722873	G	A	2	2	-	0.25	3.88908	intron_variant	CDH13	-	-	FALSE	Ti	TTTGAAGGAAACATCAAAATATTTTCTCTATTTGAAAATTATAGAGAACGTCTTTAAAACAACAATGTATTTTCGCCTGTTAAGTTAGCATTTATGTTTAAAAGTAGTAGTAGATAATGCTATTTAATTAAACTTGTAAATGGATGCATTTGATAGCGTCCTTAAACATTCCAATAGTTTTGGAAAACAACTGGCAACTC[G/A]TGTGTACTAAGAACTGGAAAAATATCTGTACTTAGTGACTTGGTAGTCCTATTTCTATAAAATTATTCTCTGGAAGTAAAATTTTTGAAAAAAAAAATTGCTCCTCACAGGCTCAGACTGGAAGGGAATATAAGAACAAACTAAGAAAGTGACCAAGACAGCAAAGCAGGAAGACACTGAGCTCAGCTCCTCTC…
1	159570944	C	T	16	1	-	0.578947	4.16837	intron_variant	RNF152	-	-	TRUE_DNM	Ti	GTACCTAGAACTTGGTGGCTATTTGCTGTAATTGCTCAGTGATGGGTCATTTATCATGCATTTGAAATAAATTTGGAATAGAGCTCTCGAACTGTAATCATGGGTCCAAGGGAATTATTTCAGGGTCAACTTCAAGGTAACAGGAATGGAGATTTTCTAAAAGGGAAATTCTCTAGCCCTGCCACATAATGGTTGCATCT[C/T]AGTTTTTGTGTGTTGGGTCCTAGAAACCATCTGCTTTGGATAAAGGACTTAGTACTTAGGTTAGGAGCTGTTAACCCTCCAGGGCAGGACTTCTCTTCAGAGACTTTGCACCTAAGTCCTAGTGGATCAACAGCTGACCATGAGAGGAAGTAAAGAAAGCTCTTGGCCCCCACCAGGCTCCCCTCTTATGCTCT…
1	85154658	C	T	18	1	-	0.5	3.51366	intergenic_variant	-	-	-	TRUE_DNM	Ti	ACGAATGCTTAAAATATTAAATATAAGACATAAATCACCTTTACTATGAAAGTTAGCATAAACTATGTTCTATTTTTATTTTATTTATTTTTTGTTGTTGTTGTTATTATCAGATTATTATTATTATTATTATTGTCTTTTTTGCTATTTCTTTGGGCTGCTCCCGCGGCATATGGAGGTTCCCAGGCTAGGGGTGGAAT[C/T]GGAGCTGTAGCCACCAGCCTACGCCAGAGCCACAGCAATGCTGGATCCGAGCCACATCTGCAACCTACACCACAGCTCACAGCAATGCTGGATCGTTAACCCACTGAGCAAGGGCAGGGACCGAACCCGCAACCTCATGGTTCCTAGTCGGATTTGTTAACCACTGTGCCACGACGGGAACTCCCAGTTTATTA…
1	179027213	C	T	20	1	-	0.566667	1.88567	intergenic_variant	-	-	-	TRUE_DNM	Ti	CCTGCCAAATTTTCATCAGTAGAGATCTGGGATTCAGGCACCACAACCCATTAAGCACAACATCTTGGAATTGATCATTTTGTTTTACAAAACCCTCTCAAGATAATCTAGCTCCCAGATAGGAGCCAAGTAAAAGATTAAATACAAATAGATATTTTTCTAAAGCATTTTGAATATCTTATTATTGGTTTAACACTTTA[C/T]AGACAGACACTTTGTTTTGCAGAATACACTTAATTGTATGTAACATGCAAAGGCTGGAGAGTCCAGGTTCTTGTTTGTTTTTAACTACTCAATGTAACCATTTGTTAACGTTCTTTATTTTTCAATTTTTTAAAAAAATTTAATGAGGGAGGGAAATACACATGACCGTTTGGGAGCATGTTGTTTAGTACGAA…
13	187962897	G	A	2	2	-	0.416667	2.62701	intergenic_variant	-	-	-	FALSE	Ti	TTTGTTTCCTCTCTCTCATTTCCTTAAACATTTTTTTTAGGATTCAATATCAATTTATCTATAGTGATTTTTAGCATATTTGTGTAAAATTTTTATAGACATTGCTTTGGGCATTATAATATACATATGTTTCTTATTACAATCTACTGGTATCAACATTTGAGTATGTCCCTTAGGTTTCTCCACATTTCCATTTTTTA[G/A]CTATTAAAATTTCTTGTTTATAACAGCTATTTTAAAACCCTGTCAGTTATTCCAATGTCTGATTCATTTCATCATTTTTATCAGGTGATTGTCCATTCTCAATCTAATTGTAATTTTTCTTGTTCTTTGTATGGTAGGTGATTTTCAATTTCACATTCAAAATTTTGTCCATTATGTTAGGACACTTCAAATCC…
18	31878108	G	A	2	2	-	0.25	3.43426	intron_variant	FOXP2	-	-	FALSE	Ti	AGAAAGACAAATATTCTATGATATTACTTATATGTGGAGTCAAAAAAAAATGAATTGATTTACAAAAGAGGAACAGACTTTGAGACATAGAAAGCAAACTTATGGTTACCAAAGGGGAAAGCTATAGGGAGGGATAAATTACAAGTGTGAAATTTACAGATACACACCACTATATATAAAATAAACAACAAGGATTTACT[G/A]TAGAGCACAGGGATATCTTTTTTTTCTGTGGCTGGGGCATAGGCTGGCAGCTACAGCTCCAATTTGACCCTTAGCCTGGGAATTTCTATATGCCGTGGGTGAGGCCCTAAAAGAAAAAAATAAGTAAATAAAAATAAATTATCTATTCATTTTATTTTTCAAATGTCCTCTCATAAAAATGTAATTCCAGTAAT…
6	168379948	G	A	3	1	-	0.625	0.83264	intron_variant,non_coding_transcript_variant	-	-	-	FAIL	Ti	CTTTTGGGAGGTGATAAAAAATGTTCTAAACGATGTGGCAATGGTTGAACAACTCCATGAATATACTAAAAACCATTGAATTGTACACTTAAAGTGGGTGGATTGTGTGGAATACGGATTATATCCTAATAAAACTAGTACTAAAAATTTCAACTAGATTTATTGTTTATAAGATATATTTAAAACAAGAATATAGAAAG[G/A]CTAATATCAAAGAATAATACCATGTAAACCTAATCAAAGAAAGCGGTGTCTTTCATGATAACAAACAGACTATACCTTAAGAAAAATGCATTAGTAGAGGTAGAAAACTGCATTTCTTTTTTTTTTTCAATTTTTCTTGGCCACACCCAAGGCATATGAAAATTCTCAGGCTGGAAGTCAAATCAGAGCTGCAG…
15	112109516	A	G	3	1	-	0.314286	5.27062	intergenic_variant	-	-	-	FAIL	Ti	GTAAGGATAACTTGATCCCCTTGCTGTACAGTGGAAAATAAATAATAATAATAATAATAATAATTTTTAGGCAAATTAAATTCCCTCCTTTAATTGTTAACAGTTTAAACACTGTCAAATGCTATTGCTAAAGCACAAAGTCAACCATTCTAAAGGTATTTATTTACTTGCTTTATATTAATTTTGTATAATTCTAAGTT[A/G]TTATTCAGGATATATTTGCTTCCTAATTTTCTAAAATGTGATTTCTCCACATTCCTTGAATGTTTAACAAAATAATATGAAACATGTATTTATTTCATTTATATCTGATATTTATCGAGCAAGAGAGTCTCTAGTTATAGATTCAAAAGGAAGATAAAAATGTCTCCTATATCTCTGTAAAATGTTTTTCCATG…
1	232030869	C	T	24	2	-	0.363636	9.05215	intergenic_variant	-	-	-	TRUE_DNM	Ti	GTAAACACACAGCATCCTTTCCCTAAAAAATACAAAACAGGTATGTAATTTTTTCCACTGGCAGAAATGAGGTACATAGACCAAAAATGGTTGATATTTAGAAACATTTGTAAATTCATTCTCATTAATCAAAATTGGCTAGTTCCACAATGACTGAAAAAAAAGAGAAAACAAAATTTTAAACAAGCCAATCAATAATT[C/T]TGTTCTGGAGGAGAATCGAGGTCAGTTTCAAACCTACTCAGTCATCATGCCCTTTTATAAATGAAGTTGGTGATTTTTTTTTCCAGGTATAGTTGCTCACCCTGCAATAGTTCAACAAAACCAGGCATGTTTTTGTCCATTGAATGTTACCAGTTTCTATATAAAAAGACAGAGTTCTTACATCAGTCTCCATA…
1	6094575	G	A	3	1	-	0.612903	1.6439	intron_variant	PRKN	-	-	TRUE_DNM	Ti	CCTTAACATGCAATTATGAAGTTGATTGTGGGTGACTTATAGGCAGACGAAGGTCCAGAGGCTAGATCACAGCTGTCCTGCTTGCTGCCGGAAGGGGCACAGGGGTATTTAGAGGGGCCAAAGCTAAAAACAGAACCCGACTGCTAGGGAGAAGCGTACCCACTCAGTCGGGAGATCCAGGGGTTTTTCCTACCCCTGGA[G/A]GTCCCCTTACCTTTAGTCACCTACACTGGAAAAAAGGGCATTCTTCCAGTTTTCCTGGCAGATGATGGCAAAGACAAAGGTTGATGGGGTACTTATGAGGCTTGGGTTCTCCATCCTGCAGAAAAGGAAGGGGTAGCACTAGGGGCTTAAAATAGAGCTGACAAAATGGAGTCAGTGTGGTTCAGCCACACAAG…
1	133556137	G	A	3	1	-	0.517241	1.95024	intergenic_variant	-	-	-	TRUE_DNM	Ti	TCTTTGAGATGAGGGAAGAATTAGAAGTAGGAGTTCCCATCTTGGCTTGGCAGAAACAGATCTGACTAGTATCCATGAGGACACAGGTTCCATCCCTGGCCTCACTCAGTGGATTAAGGATCTGGCATTGCTGTGAGCTGTGGTGTAGGTCACAGACACAGCTCGGATCTGGCATTTCTGTGGCTGTGGCATGGGCCAGC[G/A]GCTATAGCTCTGATTTGACTCCTAGCCTGGGAACTTCCATATTCCGGGTGCAGATCTAAAAAAGACAACAACAACAAAAAGAAGTAGAAAGAGGCAGGAAATTGAGATGAATATTTATGTGACATTACAGAAATTAGCGAATGGAGAGAAAGTCACAGAAAAATAACTGGAGCTTTATTCCTGTCCTTTCCGTC…
1	259087853	C	T	28	1	-	0.333333	1.53453	intergenic_variant	-	-	-	TRUE_DNM	Ti	ATCAAACTTAATCACCGAGAGGAAAACAACGCCGAACAAAACAAAATGCATAGTGACAAAGTGACTTCTTGGACCACATCGAGCAGTCTAAATATATTTGAAAAAATATATTTGAAGAAATAATGACTGAAGGTTTTCAATTTTTTTAAACTATGAGCTGACATATCCAAGATGCTAAAACACACACATGCACGCACACA[C/T]GAACGCACACTTAAGAAGGTTAAACACAAAACCACACCAAGGCATATAATCAAATTCTTGAAAGCCATTGATGAAGGTAAAATTCTTAAGATCAACCACAGAAAAAGACACTTGCATAGAGAGGACCAAACATAAGAATGTCCATAGACCCGTTTAGCTAAAGGTTGGCAATCCAGACGATAATGAAACTACGT…
1	244118828	A	G	3	1	-	0.352941	0.15938	intergenic_variant	-	-	-	TRUE_DNM	Ti	TTTAACCTTGTGAGAAACAGTGATTCTGGAAACAAAACCAAATCAAATGCCAAAAAAATAAGGCATTACAAAAAAGGTATTGTTCATTTTACTTCTGTTATTTGTAATTTTAAGATATAATATCTCTTCTTTTCCTCTGCCTTTTCTTTCTCTCTTCTATTTTTGTTATTTTTTGAAATATTTAGTTCAATAACTATTAA[A/G]TAAAGCTTGCACACAGTGGAGAGCTGGGGAAGCCATGGTCTCCTAGAATAGAAAGTCAGAGCCTAAGCAAGATAAAGAAGATACTAATATTTCTGGGGTTTTTTTTTGCGATTCAGCAATACCACTCCTGGCCATCTATCCAGAGAAAACCATAATTTGAAAAGATATATGCACCCCAATGTTCAGTGAAGCAT…
1	253156086	C	T	32	1	one offspring	0.608696	0.36378	intron_variant	HSDL2	-	-	TRUE_DNM	Ti	TATATGACATTCTTTTTTGTTTGTTTTTGGCCTCACCTGTGGTGTGTGGAAATTCCCAGGCTAGGGATTGAACCTGTGCTGCTGCAGTGACAATATCAGATCCTTAACTCACAGCACCACAAGGGAACTCCATATTCTAGAATTTCTAAGAATTTACATGCCATTCATATAGTCTATAGTAAGAGTGGAGTGTATATGTA[C/T]GCACTTAGTCTCATTGACCATGGACTCAGAACAAGAGGGGTTCAGTAAGTAAAATGCGTTTAGTCTCATTGTGGATTATATTGAAATAGTTACAGAAAAATTCTATAGTGCAGTGATAGCCGAGCATTAAAAATATTGGTTAACAAAGTATGACCCATTAGTCACGTGGTAGCCAAGAGCCTGGCCCTGGAGTC…
3	102883418	A	T	3	1	-	0.413793	3.92817	intron_variant	PRKD3	-	-	TRUE_DNM	Tv	ACAGATGTCTGTGGAAAAATGCTTAGGATGAAAATACCAGAAATCATTCTAAGCTCTACTCATGATTCTAGTGTGTGACCAGAGTTAAGACAAGATATTATCTTAGAAATTACAGTTAAAAGAGCTTGGAGTATATGTTTGTGGTTTTCTTCTATAAGGTCATGGTGGGCTCAGTGATACATATTTTGGAAGCTGATAAG[A/T]CTAAGGTATTAAGGAGTGGCACTTCTAGTGGATTTAGAGAATGAATGCCTGTTGGTAGTCAACATCTGCCTAGCTCAGGTGTTGGGGCAAGGCTTGAGTGATGGAAAGTTCAGATAAAGCCAGGAAAAAAGAGAACTTCACACCGGGAACTATATCTAGTCACTTATGATGGAGCATGATGGAGGATAATGTCT…
4	21061419	A	G	3	1	-	0.571429	25.8905	intergenic_variant	-	-	-	TRUE_DNM	Ti	TTTGGGGCCAGAGGCATTTGAAACCATCCAATGATCACCATTTGGTCTGTTTTTCTACTTGCGACTATTGTCCCTGCAACCATCTCCTGTGGAATCATCCTGACAGCATTCTACCTAGTAATCCATAGCAATAATGATTCTAATCACACTTTCTCCCTGACCAGTCCAAGGAACGCTTAGTGTATTAATGTTCTTAATTA[A/G]TCTTCATGACATCTTAGCAAATGAAGCAGATTGCAAGTAGGATGTCCCACTTGGCTGACTGGGAAGCTGAGGTAGGAAGCAAGGTTACAGGGCTGCCTCAAGGTGAGAATAAATCAGCAGAGTCTGTGAGCCAAGAATAGCCTTTTCACAGCGGAAGCTTAAAAGTCTATTGGGAAGGGGCTTGTGCTATTCTC…
4	95577010	A	G	3	1	-	0.709677	2.1585	downstream_gene_variant,intron_variant	TPM3	-	-	TRUE_DNM	Ti	GCAACACCATCCTTAACCCACTGAGCAAGGCCAGGGATTGAACCTGCAACATCATGGTTCCTAGTTGGATTCGTTAACCACTAAGCCACGACAGAAACTCCAACATTTCCACTTTAGATAGCAGCAGCCCACTTTCTAGAATTGGAGATTTATGGAGTATGAGAAAGCCAGGTCTCTCATTATTGGAAACACAAAACACA[A/G]GATCAATTCTATTTTTACATACTGAGGAAAGAATGTAACTTTTTTTTTTTTTTTTTTTTTTTTTTTTGCTATTTAGGGCCACACCTGGGGCACATGGAAGTTCCCAGGCTAGGGAATGAATCTGAGCTGTAGCTGCCTACAGCCACAGCCACAGCTACGCCAGGTCTGAGCCACATCAGTCTACACTGCAGCTT…
6	139621114	G	A	3	1	-	0.642857	2.32923	intergenic_variant	-	-	-	TRUE_DNM	Ti	AAAAAATAAAGTGAATACATCCTATTTTACATGTTTCTCCAGTTACCAGAGCAAAAAATCAAAATTATTACTTTTGACTCATATTCGTGTGGAATAGTTAACTTGATATACACTTATCTGGCTCACCACATAATACTCAGATTTTTTAACCCATAAGTCCACATTATTCTTATCCATTTTTTGCTCTGCTTTTTAGGGCC[G/A]CACCTGTGGCATATGGAGGTTCCCAAGCTAGGGGCCCAATTGGAGCTACAGCTGCTGGCCTATGCCACAGCCACAGCAATGCAGTATCCAAGCCGTGTCTGTGACATTCACTACAGCTCACAGAAAAGCCAGATCCTTAATCCACTGAGCGAGGCCAGGGATTGAACCCACTGAGCGAGGCCAGGGATTGAACC…
1	254278210	C	T	32	1	one offspring	0.535714	0.6215	intergenic_variant	-	-	-	TRUE_DNM	Ti	TCTATAGCTCGATTAGACCCCTAACCTGGGAACCTCCATATGTTGTGGGTGCGGCCCTAAAAAGACAAAAAGACAAAAAAAAAAAAAAAAAAAAAAAAAAAAAAAAAAAGGCCTAAGCTGAATCATGTGACTTCCTTCTTAAAGCAACCGATTCACTCTCCATTGCCCTCCTGTTAGAGTCTGAGTCTCTTAATATGTTT[C/T]ACAGTTGCCCTTCTCTCCAGCCTGAGTTCCCCTCCCTGCCCTTGAACTTTATGTGGCTTGGCCTTTTCCTCCACACCCCACGTGTACCTGGAGAAGATGAACAAGAGAGGCCTCCCATGCATCTCCTGCAGGCACCTGTCTCTGATGTTCCTGTTGCATGAGGTCCCCCCACCCCCACCCTGTGCTGCCTTCTC…
13	53715245	G	A	3	1	-	0.459459	2.67778	intergenic_variant	-	-	-	TRUE_DNM	Ti	AGATCCGACACAGAAGAAAAGGAAGGGCGTGCCAGGGTGATGGTCAAGGGCGGTCCCACTTGAGAACTGTGCCCCAGCCCTCTTCTGGGCTGGAATGTCTTTGTTACAGCAGCAAAACACAGCCTGAGCTAACTGATTCAGATGGAGATTTCTGCAGTCTGAAGCTGCCTGAGGGCTCCCCATTAACTCGTTTGGCCATC[G/A]CATTCTCTGCATAATATAGATTCTTTCTTTTTCAGGGAGCAAGTCACCTAGAGGAAAGATGCTGTTTCAAAATTATCTAGGTTCTCTTGATCTGCAGTGGTGCTTCAGATGATGGAACTATACTAGAATCTAGCAAAAACTCTGAATGCTGCTCTCCAGACACATGCACAAGTGTGGAGTTCCTATTGTGGCTC…
17	39456534	G	A	3	1	-	0.621622	14.662	synonymous_variant	EPB41L1	-	-	TRUE_DNM	Ti	AGTGACCTGGGATTGCTGCTCCAGGCCAGGCATGGTTGGGTGGGTGGTGGGCTGGCTTCCCGTCCCTGCACCTGGGAGATGATTCACACGGCTGCCCGGCTGTCTCTGCCCACTTCAGCAGAGTTCTCCCGCCCAGCCTCGGTCAGTGAGAACCATGATGCAGGACCTGACGGTGACAAGCGGGAGGAGGATGGCGAGTC[G/A]GGGGGCCGGCGATCAGAAGCTGAGGAAGGAGAGGTCAGGACTCCCACCAAGATCAAGGAGCTAAAGGTACGAGCCCAGCTTTCTTGTACCCTCTGACCAGGGGGCTGGGAGCCTGATCCTGGGTCTAGGCTCAGCCTTGGCCTTCCGATGCCCCCCACTGTGGCCAGGTACCCTTGCTGTGCGGTGCTCCATGG…
1	267486895	C	T	33	1	-	0.384615	2.05815	intron_variant	RALGPS1	-	-	FALSE	Ti	TCCTCGTTGGTGGTGAAGGTGATGACCGAGGTGTCTGGGAAGCCAGCTCCGAAGTCAAGTCCTCAGGACAGTCCTTCCGGGCCCACAGGTGTCCCCTCCCCCCTTTCTTGCATGAGCTCTTCTCACAGCCAGAACCACCGTGACCACCTGCATCCGTCAGTTCCACGGCTTTTCCCCGAAGGGAGGCGTGAGTCAGGGCT[C/T]GTCTAACCTGCACTTACTGAGGAGAGCAGAGACCCTGAAAACCCGGAGAGGCAAATCCTTCCCCAGTGTTTCTGCAGTACTTTCAGATCCATCGTGTTCTTTGGAGACTTCTCTCCTGAGCATCAGAGAGGCAGATAGGGTGGCACTAACAGCAGACTCTGGAGTCAGGCCCTGCAGGTTTGGGTCCCGACCCC…
4	120742121	T	A	3	1	-	0.541667	4.32153	intergenic_variant	-	-	-	FALSE	Tv	AAGGGGGATGAAGATAATTCGTCACACAGGAAGGTAGGTGTAACTATTTTTATGTCCAAAACTTCGGATAATATTTTCGTGAAGTATAAACTAACCACAATCCATTTTTTTCTCTTAAAGTTTATGAAACTTTCAACTAAATATTTCACAGGAAATTACTGCCTCCAAGAATATAAAGGGTTTTATATGAAGGATGCCAA[T/A]CAGTGTTCACCGTGGATACAGAGAAGCAAACAAGCAGAAATTGGTTTAATAAAACAGGAAGGATTTCAATTGGACACAAGGCAGGACTTTTGGACTGTCGTGGTGATAAAGAAAAACAGGGGAACCTTTTCAATAATTTTTCAAAGATAACTGTCCATAAATATCCAGTGAAATGGAGAGGCAATGTCTTTACT…
2	69443931	C	T	1	2	-	0.555556	1.71908	downstream_gene_variant	ILF3	-	-	TRUE_DNM	Ti	GGGATCAAACCTGCATCCTTGTGGATTCTAGTCAGATTTGTTTCCACTGAGCCATGAAGGGAACTGCCTGATACAGTTTTAAGTACAATCTCGACTTGGCATGGAGTAAAAACTCCTTGGTGTGGTACATGCAACCTAATTTGAGAAAGCCCAAGAGTTCCCGCTGTGGTGCGTTGCCAGGACGTAGGTTTGATCCCCAA[C/T]CTGGTACTGTGGGTTATAGGATCTGGAGTTGCCACAGCTGCAGTGTCACAACTGTGGCTCAGATCTGATTCCAAGCCCAGGAAATCCACATGCTGTGGGCAGCTAAAAAAGGGAGGGGAAAAAAGCCCAAATGGATGTGACTGAAGGACCCCAAGATCTGGGAATCTGGTCACAGAACCATTTATGCCAGGCTG…
8	54801888	G	C	3	1	-	0.321429	1.91957	intron_variant	CLOCK	-	-	FALSE	Tv	CATGTTCTGCAAGACAAAATAAATCTATTTTCGAATCCATGACAAATCTTAAAAATAAAATAAAATACCGTATTTTACATACTTTAAGACTAAAGTCAGTCAGTCCAAAGAAACAATATTTACAAAGTGACTTAGTCACGGAAGTGCTAAACACTAATTTCTCTGTAATATTAAGAGATTAATTTTTCAATTGCCCAAAT[G/C]CCCACTGGTAAACTGTGATGAGAGTATTTTATCCGTGTCTGGCACTGAGAGATATTCTGCATCTACTCTGTACCTACACACCCTCTGCCAGCAACACCATCCTGGGCTCCTCGCCACACGCACGCAGCCAGCTGTCTAGGACCAGGCCAGGTATTTCCTTCATAAGGCTTTCCCTGACCACACTCCTCTCTCTC…
2	144524069	C	T	2	2	-	0.619048	3.50361	intron_variant	ARHGAP26	-	-	TRUE_DNM	Ti	TCTCCATAGTGCAGAGTCTGTGACATGGTCCACTCAGGGTACGCTGAGAAAGCGCTTGAAGCTTGATGCGTGTCCATCGTGATGAAACATCAACTCCCTTGGGTTTGAGTGCTTTGATGCCCATCCCGTGTCATCCTGGGGACATCGAAGTAGCAGTCTTGGGCTCTTTGTTGTTGTTTCTTCAGGAACATGCAGTTTGC[C/T]TCATCACTGATACATTCGATAGCGCGCCAGTGCCTATGTAGCTTACATAACATCTGTTCAAAGGCACACCATCAATTCAACAGTCGCTTTTGGCAAGCAAGAAGGACACCTTGTATTAAATCTGAGCATGGAACGTAGAAAGTTCTAGAGCAGTCCTGTGATGGGCCTGGAGGAAAATTCTGTAGCCCAGAGGT…
9	19476478	G	A	4	2	-	0.5	3.59418	intron_variant	DLG2	-	-	FAIL	Ti	GAAGAACTTTCCAGAAATAATTGTGTCTTATAGTCGAGAAAGAAAATACAAAAATAGAACTGGTACAATAATAGTGCTTAGGATCTTCAGTAGCTGACTGGTAGTGTCAAGATAAAATCTGAGTAGTTCCCTTATGGCTCAGTGGAAACGAATCTGACAATTACCCATGAGGATGAGGGTTCGATCCCTGGCCTCGGTCA[G/A]TGGGTTAAGAATCTGGCATTGCCTTGAGCTATGGTATAGGTTGCAGATGCGGCTCAGATCTAGCACTGCTGTGGCTGTGGCATAGGACAGCAACTACAGCTCTGATCTGACCCCTAACCTGGGAACTTCCATATGCCACAACTGCAGCCCCCCCCCCAAAAAAAAGATAAAATCTGAGAGCATTATCAGTATGT…
9	119925863	A	T	4	2	-	0.366667	1.92934	intergenic_variant	-	-	-	FAIL	Tv	ACGAATCCAACTAGGAACCATGAGGTCGAGGGTTCAATCTCTGGCCTTGCTCAGCAGGTCAAGGATCTGGCGTTGCCGTGGCTGTGGTGTAGACCAGAGGCTACAGCTCTGATTAGACCCCTAGCCTGGGAACCTCCATATGCTTCGGGTGTGGCCCTAAAAAGACCAAATAAATAAATAAATAAAATTCTCAACAAAAT[A/T]AAAAAAGAAAAAGAAAACCTCTTTGGGACTCCAGAAGTTTAGGGACCATCAATATGTGCTGTTGTTCAGAAATATCCCATTTAGATTGGCCACGTATACATGTATCCAGCATGAGGAATGTTTATGTAAAGGCACTGAGTTGAGATTTGTTTAAGGCCCAGTTCACATATAATTCTGTAAAAACTACTCCTTTG…
10	55801574	T	C	4	2	-	0.230769	8.92223	intron_variant	-	-	-	FAIL	Ti	TAAGGTGTAAGCTTAGATTATTGATTTAAGATCTTTATTTTGTGATGAATAGTCATTCATTGCTATAAATTTCCCTTTCATTGCATTGCATTTCATAAAATTTAATGTTACATTTTTTTAGTTCAAAATGTATTTTAGTTTCTCTGAGGCTTCTTTGTCACATGTGCTATTTGGGAGTGTTATTTAATCTCTAAAATGTA[T/C]TGTGATTTTCAAGATATCTTTCTATTACTGACATAATTTGTTTTGAGGTCTGAAGGCAGACATTATATGATGTCTGTTTTTTAAATTTATTAAGGATATTTTCCCCCAGAATATGGTCTTTTTTGGAGTATGTACCATGTGAGATTCAGAATGATGTATATTCTGCTCTTGTTGCATGAAGTAATCTGTAGAGG…
2	108425250	C	T	3	1	-	0.434783	0.48188	intron_variant	PAM	-	-	TRUE_DNM	Ti	AAGATGGTAATAAATTTGTGTTATGAATCTTTTTGCTTATATTTTGACCATTCATCATGGCTTCTGTTTCAGTGCAATGTTGTGCAGTGTTGTACAGTACTCAGAAGCCTACCAAAATCCGGAATGAAATATGTTGTCAAGATATATTTTGGAGCTTTCATTTTATACCCATGTAATGTTCTCATTACTTTAAAAAGGAG[C/T]TTTCATTAATAAGTGTGTGAGGGTATATATGTAGTTTCAGCCTGTTTCTTATTATTTTCTCTTTTGCTATGTAATAGTTTACTGTCCTACTAAATTAAATTATCAAATCATGTTCATCCTAAGGAATAAGATGATTTGTACAACCAGGACATTCTATCATAAGAGCATCAAAACATGTTTCTTGTACAGCTGTT…
9	39785795	G	C	4	2	-	0.451613	22.0713	downstream_gene_variant,missense_variant,upstream_gene_variant	TIMM8B	-	-	TRUE_DNM	Tv	CCAAGTAAAATCATCTACCCATGAATCTCACAAACATAAGAAGTCGAAGAAATCCCACAGAAAAAAGCAGAAAAAAAAGTCACACAAAAAACAGAAGAAAAGCAAAAAGGAAGCCACAGATATAACAGCAGATTCCTCAAGTGAGTTCTCAGAAGAAACTGGGGCTTCTAGTACCAAGAAAAGGAAACAACCACATAAGC[G/C]CAAGAAAAAATCCAGGAAAAAGTCTCTCAAGAAATCTGCTTTATTCTTAGAGGCAGAAAGTGACACTTCCCAGTCAGATGATTCTGCATCCAGCAGTTCGGAGGAAAGTGAGGAAAGAGACACTAAGAAAACCAAAAGGAAAAAGAGAGAGAAAAAAGTTCACATCCCTGTAGCTAACAGTGAAATTCAGGAGA…
1	6169644	A	G	4	2	-	0.322581	3.80785	intron_variant	PRKN	-	-	FALSE	Ti	ACCCTTTTTCAAGTTATCAGATGTTGCAGAGTTTTAGGGATAATATCTTGATATTATATCAAAAATACAGATTATGAATAATGCGAAACATGGTGGAAGAAGGTGGGATAGAGTCCATTAATATGACTTCCATTTTGGGAGTCCCCTTCGTGGCTCAGTGGTTAATGGACCCGACTAGGATCCATGAGGATGTGGGTTCC[A/G]TCCCTGGCCCCACTCAGTGGGTTAAGGATCCAGCATTGCCATGAGCTGTGGTGCAGGTTGCAGATGTAGCTTGGATCCCACATAGCTGTGACTATGGGGGAGGCTGGTAGCTGCAGCTCCGATTTAACCCCTAGCCTGGGAACCTCCATATGCCATGGGTGAGGCCCTAAAATGCTTGGGGAAAAAAAAAAAAA…
2	136546622	C	G	4	2	-	0.518519	1.68458	intergenic_variant	-	-	-	TRUE_DNM	Tv	TCACACTCAGAGACAAAGCCCTACCCATCAGAGGGATGAGAATCAGCTCCACCTATCAGTGGGCAGGCACCAGTCTCTCTGATCAGGAAGCCTGCAGCAAGCCTCCATACCAACTTCAGCCACAAGGGGGGGAGACATCAGAAGGAAGAGAGGCCACAATCCTATTGTCTGCAAAAAGAAGACCACACCAAAAATCTATA[C/G]AAAATGAAAAGGCAGAGAATTATGACTCAGAATTATGACTGGGAACAAGGGAAAAAACCCAGAAAAACAGTTAAGTGATCTGGAGATTACCAACATCCATGAAAAAGACTTTAGACTGATGATAGTAAGGATTATTTAAGATCTTGGAAATAAACCCGAGGCAAAGATTGATAAATTACAAGAAACACTGAGCA…
2	90489255	C	T	11	2	-	0.5	3.88431	intron_variant	ATG10	-	-	TRUE_DNM	Ti	CTTTTTTTTTTTTTAAATTAGGACCAGACCTGCAGCACATGGAAGTTCCCAGGCTAGGGATCGAATTGGAGCTGCAGCTGCCAGCCTACACCACAGCCACAGCAACACCGGATCTGAGCCTCCGCTGCAAACTACATCGCAGCTTGCTGCAACGCCGGATCCTTAACCTACTAATCGAGGCCAGGAATTAAACCTGAATC[C/T]TCATGGATACTAGTTGGGTTTGTTGCCACTGAGCCACAACGTTCCCATAACCTTAAACAATATACTCCTACTTCCTAATTTCTCATCTTTGGACAATTACTATTGATTCCTTCTGTAGTAGATGAGGAAGGTAGTGTATTTATATTACATTCCACATTCCTTTCTGTTTCTCCTTTTGATTTTTAAATTAACTA…
1	115352211	G	A	5	2	-	0.480769	2.92834	downstream_gene_variant	U6	-	-	not_tested	Ti	CTTTGTTTTTTCTTATGGCTGAGTAGTATTATATTGTGTATGTATACACCATATCTCCCTAATCCAATCATCTGTCGATGGACATTTGGGTTGTTTCCATGTCTTGGCTATTATGAATAGAGCTGCAATGGACATGTGGGTGCATGTGTCTTTTTTAAGGAAAGTTTTGTCCGGATATATGCCCAAGAGTGGGATTGCTG[G/A]GTCATATGGTAGTTCTATGTATAGTTTTCTAAGGCACCTCCATACTGTTCTCCATAGTGGTTGTACCAGATTACATTCCCACCAAGAGTGCAAGAGGGTTCCCTTTTCTCCACACCCCCCTCCAGCATTTGTTATTTGTGGACTTATTAATGATGGCCATTCTGACTGGTGTGAGGTGGTGTCTCCTGGTAGTT…
2	115211658	C	T	14	1	-	0.615385	1.14762	downstream_gene_variant	-	-	-	TRUE_DNM	Ti	TGCTGTTTGTCACTGAAGAGGTATGAAATACTTCTTCCAACTTTATGGCATTGATTGTTCCTCTTTCCACTCTTTTGCACCTCTTTACCCTCCCCCATCTGCTCAGTTAACATTTGGTGGCCAAGCATGGAGCTAAATGAGGAAAGCCAAGCATCTTCTCCCACCTTCCCCACCTTTGGAGCCATCTCTAGTCTTTGATA[C/T]TCAGTTTCTCCCTCACCCAATAGATGGGAACCCCTTCTCAAGCTCTCAGAGCAAGACAGACCTGGTTTTATCAGGTTTGCGTTTAGATCATGGCAACCAATTTTCTGGCTCTTAGGTTTATTTCTTAACAATTCAAAAGATAGCAAAGATGCCTTTTCCATCCATCTTACATTTTCTGTTTCCATTGCTGACTC…
3	95487245	G	A	5	2	-	0.470588	1.77577	intergenic_variant	-	-	-	not_tested	Ti	AAGCAAAGAAAAAAAAAAATGCTGTCAGTGCTTGGATGGGCAAGCAAGGGCATGGACAGGAGGTGACCTAGAGGCGGGGTTCAAAGATGGCCAGGTGTTTCCACCCTGGTGCTAAGCACAGAGCTGGAAACATTAGTTTGTTTTCGGTTTTTTTGCTTTCAAGACAATACCAGATCCTTAACCCACTGAGTGAGGCCAGG[G/A]ATCAAACCCCCATCCTCATGGATCCTAGCTGGGCTCAGTTCCACTAAGCCACGACGGGAACTCCTGGAACAGTCAGTCTGTGCTATGCTGTTCACACTCCGGTTCAATCAGGCCTCTCAATGCCTCGCAGCTCAACTTGGACCCGGCAGTGACCATAGCAACAACCATGTAAATCATGGAAATATGATTAATGT…
1	181176411	A	G	5	2	-	0.230769	2.41403	intron_variant	FRMD6	-	-	SOMATIC_DNM	Ti	GTAAAACTAGACAAGAGACCATAGAGTGAAGATGATGAGCTATTACAGAGTCTGTCATAACCAGGGCCCAAGTGCTGTAAAATATGATGCATGCCTCGTAGAAGGGAGTAATAAAGGGAATATGGAAAAGAACAAAATGGACTTCTGTGAGAATTTTTAGATCTTTTTAAAAGCAGATGAAACTTGTGAGTTGAAAACTT[A/G]CTGATTCAATTCTCAGAGAAAATACTTATGAATTGTGTCATTACATTGCTTTTTTAAATGACCGAATGTCAAGGTTGCCTACTGTTTACCTGTGTGTGGGGTGGAGGGAGGGAGGAAACATTTTTCTCATATTCACTGGGATACAGACAGAAGCTGGGTTATTTTAAAGTCTACTTAAGTAAACACTTATTCTG…
1	37383986	G	C	5	2	-	0.647059	6.0364	intergenic_variant	-	-	-	TRUE_DNM	Tv	AGGCCACTGCAGTGCCTGACTTCAGTTGGTTTAACACAGAAGTATATCCATCATGTACTGGCCATAGAAATCCTTGTAACACCTCCTTTAACTGATATAGTAGACAACAAATGAAAGCTGAGCAGCTTTTGATAGAAAGGGCTTGCCATATATTTGAATATTTGGAGCTAGCAAGTGTGTACAAATAAGTTCTTATCAGA[G/C]AGCCACACTGCATGGCCTCGAATAACCAATAAAGCAGTTAAACAGCATGTTATGACCAATTGCATACAAATTAAGTGTTCTCTAGTACTGCAATAACAATTCCAAAGCAATTGGAAACAATCATATTTGTTTGAGATTATTTTAATACATAGCCTTGAACTATTTTTAATATTTAAACCATCTTTTTGAAAAAA…
1	105536275	G	T	5	2	-	0.40625	0.02892	intergenic_variant	-	-	-	TRUE_DNM	Tv	TTGTAGATAAATAATATCCTTTAAATTTGTCTCCCTGGCTCAGGCTTCCCTCTGCTTGAATCAGTCTAATCTACTCCTGACTTAGGCACGCTATTCTGGAAACATTTTATTGAAAACAGGATAGTCAGATATTCTGGCTGTCCCCAGAGCTGCCACAATCTAGTTTTTATCTTCTGTTTCTTTGTGATCCCCTAGGCTCT[G/T]CTACTTGAAGTTTGGTGACAACTACTAGTTGATTTCCAAGTTAGCATCAAACCATTTCCCCATAGGGAGAGAGAATAAGAGTCCACCAAAATTCTTCCTGGGAAATTCTGGAACTAGGACCAAGGAACTGTTGTTTCTCCAGATGACTGAGGTAGTAACAAGTAAACCTTGGAAGCTTATGCTGCCATGTGAAC…
1	163371138	T	C	5	2	-	0.481481	1.03429	intron_variant	IGDCC4	-	-	TRUE_DNM	Ti	AAGGTGGAGAACAGTGAGGAGCCTGGACCGACAAGGGACTGGTATGTTCAAGGAGGAAGAGGGACAATGGTTGGGAAAAGGAGGTCCAGGTTATCCAAGGTCTGCATCCAGGGCCAGGTTTCAGGATTCGGATGCACTGCCCCAAGCACCAACGCCACTGTTTTGATCCCAAAAAAGTCCTCATGAGAGGGGTGGACAGA[T/C]AGCTAAGACTGGAGTTCCAACCACAGGCCTGTGGAAACCACTCTTTATCAGAAACCGGGAAAAAAAATTCCTTTTCCTGAGGCATTTTCCTCCCCCCACCCCACGTATAAGGATGGGAGCTTAGAAATCAGCACTAAAGGAGTTCCCGTCGTGGCGCAGTGGTTAACGAATCCGACTAGGAACCGTGAGGTTGC…
2	87320632	C	T	15	2	-	0.428571	0.41943	downstream_gene_variant	LHFPL2	-	-	TRUE_DNM	Ti	TTGCCTTTTTTGATTGAGCTAATTTTTTCAGCTTTTAATTTTGATTCCTATTAGAAATCTGGCACGTGTCAGGTATGTTTAGAGGTGAAAGCATGTAGTTTCAGCTATCACAGGCCCTGGATTGGGAAAAGAAATAGCTATTTTTATTCTAAGCGAACATGCGATATGGAGAGATGAATACGAGTTTATAAGAAGGGCTG[C/T]TTGTGCCTTCTTTGAGTTTATGAATTAGAATTCTGCTTCTAGATGGGGCTTTTTACAGGCAGGATTACCTTCAGGAAATGTAGATGTGGCACTGCTCCATGACTGGCTTTTGATTTTGGTGTTTGTGTTGGAAGAGGAGGCTGTGTCCTTCAGTTGACTCGTCCCTTGCTGTGTGTGGTACGCGCTTCTTTACA…
3	89327868	G	T	5	2	-	0.465116	1.108	intergenic_variant	-	-	-	TRUE_DNM	Tv	CAACATCTCTACCCCTCTGACTTCACCAAATGTAATGACAGATGTATTGGTAGCATCTTGACTTCTTGTTTTGAAAGGGAGTGAGGAAGGTTGAGGGAACATCTGGGTTTAGAATATTAAATTATCACCACTAAATGTTGTCAGAGTTAAGAGATTTCTTCTGTTTTCAGATGTTAAAATTAAGTATAAAATTAACACTA[G/T]ACTTGAGAACTCCCTGAGCCGACAAAACCATTTAAATGATGTAATCAGAACTAAGTCTAGCTTATTTCATGAATGTAAGCAGAACTTAATTTCGGTTATTTCTTGTAAGTACCTTTGATAATTAAAAAGAAACAAGTCACCTTCCTAAACATGGTGTGAGATAATCACTTTTACCAACCCCCTGTTATCTAGAA…
4	113025241	G	A	5	2	-	0.542857	6.07413	intergenic_variant	-	-	-	TRUE_DNM	Ti	AATTACTCAGTATCAGAGTTCCTGTCGTGGCTCTGTGGTAGCAAACCCAACTAGTATCCGTGAGGACATAGGTTCGATCCTTGGCCTTGCTCAGTGAGCTAAGGACCCAGCATTGTCATGATGTAGGTTGCAAACGTGACTTGGATCCTGGGTTGCTGTGGCTTTGGCCAGCATCTACGGCTCTGATCGACCCCTAGGCT[G/A]GGAACTTCCATGTACCATAGGTACGGCCCTAAAAACACACACAAACACACACACACACAAAATTACTCAGTATCTGTTTTATCTGTATGATTTTTTTCTTCCAATACAGATATTATATCAACATTTCTCAGATTGGAGGAAAATGAAATAATGAGATTTTTTGGCTGTACCCATGGTGTATAGAGGATCCTGGG…
5	17877727	G	A	5	2	-	0.206897	1.37173	intergenic_variant	-	-	-	TRUE_DNM	Ti	TAAAGTTGGGACATTATCATAGATTATCTCCCTAAGTCCAGTGTAACCCCAAAGGTCCTTAAATATGGAGGAGGGAGGCAGGAGGGGAGGTCAGAGAGATGTCGAGTGAGAACATGACTACCGTTGCCGCTCTTGAGGAAGGGAGACGTGGGGCCATGAGCCAAGAAACGTGGGCAGCCTCTGGAGGTGGAAAAGGGAAG[G/A]AAACAGATTCTCCCTTAGAACCTCCCAAGACATGCAGCCCTGCCGGCAGCCTGGTCTTAGCTCAGTGATACTCATTTCAGACCCTGATCTCCGGAACTATGAGATAACAAATTTGTGTATTTGGTAATGTGTTACAGCGGCAACAGGAACTAAATACACCATCACTATCCAGATTCTGCTTTGGCCAAGGGAAT…
7	121049792	G	A	5	2	-	0.6	3.99656	intron_variant	EVL	-	-	TRUE_DNM	Ti	TCATTCAGCAAACATTTGTTCAGTGTCTGCTCTGAGCCAGGCCTGGGCTCCTGAGCCCATGGTGGGTGGGGGGCAGACAGAGAGGGAAAGGCTGCCGCACCCCAGCCAGTGGAGGGGAGGCCCTTGCCAGGCGCTGGCTGTCTCCCTGGGGCACAGCTCCACCCCTGCTCGGGCCGTGCGGCCTGATGCTCTGTTGGCAC[G/A]TCTGCCTCCCTTGCAAGGCCGTGGTCCTCGGCCTCTCCCTGTCAGGCGGCTCCACCACAGTTCTTGGTGAATGACCGCAGGGACGCCCCCCACATCCCAGTGGACGGGTTACCTTCCCAGAGTGGGAGGACGAGGTTCCGCGGCTGAGTGGTTTGCCCAAGGCCGCATGCCAGGAGCTCAGATGTGGTCCCAGC…
2	53232973	C	T	17	1	-	0.363636	2.62824	downstream_gene_variant	-	-	-	FALSE	Ti	AGTGAAGTAAACCATAAAAAAGACAACCCACAAAATGGGTGAAAATATTTGCAAACAAAACAAGCAACAAGAGGAGTTCCCGTCGTGGCACAGTGCTTAACGAATCCGACTAGGAACCATGAGGTTGAGGGTTTGATCCATGCCCTTGCTCAGTGGGTTAACGATCCGGTGTTGCCGTGAGTTGTGGTGCAGGTCACAGA[C/T]GTAGCTCGGATCCCACGTTGCTCTGGCTCTGGCTCGGGCCAGCAGCTACAGCTCTAATTAGACCCCTAGCCCGGGAACCTCCATATGCCATGGGAGCAGCCCAAGAAGTGGAAAAAAGACAAAAAGACAAAAAAATAAAAAAAAAAAAAACAAGAAATAATTTCCAAAATATATAAACATCGCATGCAGCTCTA…
11	57570507	G	C	5	2	-	0.40625	1.77579	intergenic_variant	-	-	-	TRUE_DNM	Tv	TAATAAATACCTAACCCCTTCAACTTTCTGAATTAAATCAATTTCTTTAATCAATTATACCATAAGATTGTGCTCACTATATAATGATTCACACTGCCATACCATCAGATTGTTCCCAAAATGTTTTTTTTTAATGTTGTTATATCACAAAAATATAGTCTCAAGAAATAAAGTACCCCATCCTAAATTATATAGGGAAC[G/C]CTTTAATACATTGATTATAACAATAAATTCTCTTTCTTCCTAAATCTTTGCTAAGAAATATCATCGGAAATTTAAACATCTAATTATAGATAAAAGGATTTAATTACACTTTTGTCTTTTATACCATTTTTCATATATTCTATTCTCTCTCTGCAGCTTCTTATTAATCAGAATTTGGGAATGTGTGGATTAAA…
13	99361700	A	G	5	2	-	0.551724	7.81688	intron_variant	-	-	-	TRUE_DNM	Ti	GTCTTCAAAAAGGTGTATATTTCTATAAATTTGTCCATTTCTGTAGGTTGTCCAGTTTTTTGATATATTGCTAATCATAGTATTCCCATATGATTGTTTTGTATTTCCATGATATTTGTTGTAACTTATCCTCTTTCATTTTTTATTTTGGTTATTTGGGACTTTTCTCTTTTTTTCTTGATGAGCCTGGTGAAAGGCTT[A/G]TCAACTTTGTTTGTCTTTTATAAAGCCAGCTCTTGGTTTCATTGATCTTTTCTGTTTGGTGGTTTTAATTTTGTTTTTGTACTTTGGTCTCTATTTTATTTATTCCCTCTATGGTTTTTATTATTTCTTGCTTCTGCTAACTTTGGGCTTTGTTTGTTCTTTATTCTAATTCCTTTGATGGTGGGTTAGGTTGT…
13	157448733	A	G	5	2	-	0.487805	11.7069	intron_variant,upstream_gene_variant	ZBTB11	-	-	TRUE_DNM	Ti	TTTACCAATTTTACAAAGGACTGCATAAGGTGGGTTTTTTTGTTTGTTTTTTGAGACTGTCGACTTCTTCCAGTGATCACATGGATATAAGAAAGATAGCAATATTTGTTGGCTCTTGTTTGAATTTTAACTGTCATTTTGTTTATAGTTTAAGTTTTTAATTTAAAATGGCCTTCTAGTTTCTCTGTCCTCATTCTTCA[A/G]AAACAGCCTCTGTCTCTTTTACTGGTTTAATTGGTTTAAACATTTGTGCTGTGTTAGGTCTGTGGAAAGACTTTTATATACAAGCATGGTCTAAAATTACATCAGAGTCTCCACCAATCACAAAAGCAGTTCCAGTGTGAACTATGCGTTAAGTCATTTGTTACCAAAAGGAGTCTTCAAGAGCATATGAGTAT…
14	140791941	G	A	5	2	-	0.269231	1.1174	intron_variant	INPP5A	-	-	TRUE_DNM	Ti	AGTGTGAAGGTGGCAGGGCCGTGCAAAGGGGCCTCGGGGTCTGGACAGGAAGTGGGTGACCGGCTGGGGGAGGGGGATGCTAGTCGAGGCTTTGGGGGAGCCTGTCCGGACGAGGCGGGAGGCTCAGCACCTCCCATCCAGCAGCTATTGGTCGAGCCCCGCCTCTGTGGTCACTTCTGCCCCTGATGCTGGGGGCCTGA[G/A]TTCTCCGGGGCCGGGGGCCGGGGCAACAGGAACAGCTCTGCCTCCCCACTGCAGGACCAGCCTCACAGTAGCAGGTCCTCGGCAGAGCGCCTGGGGGGCACCTGGTGGGTGAGCAGGGCGCCCCGCCTGCCGAGGCTGCGGGTGACCCTGGGCCTCCAGGAGGTGAGTGTGGCCGCAGCCCAGAGGGCCAGCCC…
2	66739182	C	A	20	1	-	0.5	1.05873	downstream_gene_variant, intron_variant	-	-	-	TRUE_DNM	Tv	ATATATATATATATATATTTTTTTTTTTTTTTTTTTTTTTTTAGAGCCACAGCTGTGGCATAAAGTTCCTAGGGTAGGGGTCAAATTGGAGCAACAGCTGCTGGCCTAGGCCATAGCCACAGCAATGCCAGAGCTGAGCCTCATCCACGACCTACACTGAAGCTTGAAGCAATGCCAGATACTCAACCTAATGGGTAAGC[C/A]CAGGGATCAAATCCACATCCTCATGGATACCAGTTGGGCTCTTCTTTTTTTTTTTTTTTTTTTTTTTTTTTTTTTTGTCTTTTTGCCATTTCTTGGGCCGCTCCCACGGCATATGGAGGTTCCCAGGCTAGGGGTCCAATTGGAGCTGTAGCTGCCGGCCTACGCCAGAGCCACAGCAACACGGGATCCGAGCC…
2	6023534	C	T	23	2	-	0.45098	3.91289	upstream_gene_variant	SLC29A2	rs704775972	-	FALSE	Ti	TGTCACTGCTGGGGCTCCCCTGGCCCTCGAACTTTCTCATGCCATGGGTGTGGCCAAAATATATTAATTAATTTTTAAAAATTAAAACTGGAGTTCCGGAGATCCTGTCGTGGCTCAGTGGTTAACGAATCTGACTAGGAACCATGAGGTTGCGGGTTCGATCCCTGGCCTTACTCAGTGGGTTAAGGTTCTGGTGCTGC[C/T]GTGAGCTGTAGTGTAGGTCGCAAACTTGGTTCAGATCTGACATTGTGGCTGTGGTATAGGCTGGCGGCTACAGCTCGGATTGGACTCCTAGCCTGGGAACCTCCATATGCTGTGGGTGCGGCCCCAGACAAGACAAAAAAAGGACAAAATCAAAAAAACAAACAAACCCTGGAGTTCCTGTCGTGGTGCAGCAG…
5	78180582	T	G	5	2	-	0.25	0.16547	intron_variant,upstream_gene_variant	HDAC7	-	-	FALSE	Tv	GGTCCCTGCTCCAGTCCTTCTTTCTGGCGTGTCCTCTCTTCCAGGGCCCAGGGCCCAGGGCCCAGGTCCCAGGTCCCCTCTAAGCCTTGACCCCCCCCCACCCACCCCGGTGACTCCCGAGCCAGGTAAATAAATCCCAGTGGCCACAGAGGCAGCCAGGCTAGACCAAGAAGGGAGGGACTTGGCACAGGAGGTGTGTG[T/G]GGGGGGGAGATGGGGAGGAAGGGAATGAGGTGGGAAGAAGGTGAGGCAGGAGGGTCAGGAATGAGGAGGCCCTTGCAAGAGGCTGCCGCCTTCCCAACACCCTCCATGTCCACAAAGGGCCTTTCCCGCAAAGGGAAAGAGGCCGCTGCTCCAAGCACCAAGGCCACCTGAGTGCAGCCCTGTCCAGCCCCCTC…
2	145024013	C	A	26	1	-	0.352941	0.75882	intergenic_variant	-	-	-	FALSE	Tv	ACATAGTTCTGGAAGTCCTAGCCATAGCAATCAGAGAAGTAAAAGAAATAAAAGGAATCTAAATTGGAAAGGAAGAAGGAAAACTATTGCTATTTGCATATGACATGATACTATACCTAGAGAATCCTAAAGACTCTACCAGAAAACTGTTAGAGCTTATCCACGAATTTGGCAAAGTTGCAGGATACAAAATCAATACA[C/A]AGAAACCGACAGTGTTTCTATATACTAACAATGAAAAAGCAGAAAAGGAAATTAGGGAAGCAATCCCGTTTACCATTGCATCCAAAAGAATAAAATACCTAGGAGTAAACCTAACTAAAGAAACAAAAGACCTGTACTCTGAAAACTACAAGCCACTGATGAAAGAAATCAAAGATGACACAAATAGATGGAAA…
14	85116888	G	A	6	1	-	0.451613	2.22852	intergenic_variant	-	-	-	FAIL	Ti	ATATATAGCTTGCCTTTTCATTTTCTTAACTGTGTCTTTCAAAGAGGAGAAGTATTTTTGATAAAATCAATTTCATCATTTTTATGCCTTGTGCTTTTTGACTTAAGGTCACAAAAATTTTTCTATTTTTTCAGAAGTTTTAGAGTTTTGACTTATATATTTAGGTCTATGATTTATCTCAAGTTAATTGTTTATATGAT[G/A]TAAAGTAATAATCAAAGTTCGTTGTTGTTGTTGTTGCTGTTTTTCCCTATACAGGTATCCAGATTTTCTAGGGCTTTTGTTGAAAAGAGTACATTTTTCCTACTAAATTCCTTAACACTTTAGTTACAAGTCAATTAGCTGTTTATGTTTATTTCTGTTCTCTCCATTCAGTTCTATCAGTCAATATGTCTATT…
8	81987479	G	C	6	1	-	0.210526	5.10963	downstream_gene_variant	TTC29	-	-	not_tested	Tv	TACCCATATCAGACAAAATAGATGTTAAAAAGAAGAATATTTTAAGGGACAAAGAAGGTCATTACATAATGATAAAAGGATCAATCCAAGAAGTAGATATAACAATTTTAAATATCTACGCACCCAACACAGGTTCACCACAATATATAGGGCAACTGCTAACAACCTTAAAAGGAGAAATTGACAATAACACAATCATA[G/C]TGGGGGACTTTAACACCCCACTTACAGCAATGGACAGATCATCCAGACAGAAAATCAATAAGGAAACACAGGCCCTGAATGATGCATTAAACCAGATGGACTTCATAGATATTTATAGGAGATTCCATCCAAAAGCAACAGAATACACATTCTTCTCAAGTGCACATAGAACATTCTCTAAGATGGATCACATC…
1	38615323	G	A	6	1	-	0.592593	0.15228	intron_variant	NKAIN2	-	-	FALSE	Ti	AAATTTACAGATGTTAATGTAATATAACAAGCTCATCTAATTTAGCAAATAAACAGGGAGGTTTTGGAAGGTCTCATTTAGGTTATTTCAGAACTTTTAGAGCTCTTTATACTTTTGCTGGGCATTTAGAGTTGGCATACCATAAAAATAACAAGGTCATAAATTACACAGGTCTTGAGGACATGGAGAATAAAACCTAC[G/A]CAGAATCAAAGTATATATCTTAAAATCTGAAGAGAGTGAAGATGGCTTATTCAGACCCATTTTCACTACGTTCTTACATGTAAGTGTGAAGTCTGAGGAAAGGAAGACAAATAAAAGGGAACAAGCATATTCCTATCCTTGGAATGAGAAGATGGGTCACAGGCAAGATTTCACTGATCTTGCCTTGGCAGCAT…
2	12234140	G	A	6	1	-	0.648649	2.55044	intron_variant	DTX4	-	-	FALSE	Ti	AAGAGAGAGGAGGGGGCTCCAAGCCCAGAAACCCAGAGATTCTATTCAACTTTGACAAGCTCCCTGATAGACCCAGCATTCCTGGGAATTCAGCCCAGTGCCTTCCGCACCCAGCACAGGGCCTGGCACTGAGGACGGAGGCGCTCAGTACACACTGGCCGACCAACCCTTAGAAATGAGTGGATGAAACCAAAGCAGTC[G/A]GAACTGCTAGCCTCAAAGACAGACAAGAATGTAAAACACAGGAGTTCCCATTGTGGCTCAGCAGGTTAAGAACCCAACTAGTATCCATGAGGATGTGGGTTTAATCCCTGGCCTCGATCGATCGGTGGGTTAAGTATCTGGCATTGCCCCGTGAGTTGTGGCCACAGATGCAGCTCAGATCCCACATTGCTGCA…
2	117414480	T	C	6	1	-	0.564103	9.31298	intron_variant	EPB41L4A	-	-	FALSE	Ti	GGGATCGAACCCACATCCTCACAGAGACATTATCAGGCCCTTAACTGCCGAGCCACAACAGGAACTCTGAGATTGAATGTTTCATAAGAGATCCCATAAAACTGTAGACTTGTAATCTTTGTACTTATTATTATTATTATTATTATTACTATTATTATTTTTTTTGTCTCTTTGTCTTTTCTAGGGCTGCTCTCACACCA[T/C]ATGGAGGTTCCCAGGCTAGGGGTCTAATCGGAGCTGTAGCCGAGGCCTATGCCACAGCCACAGCAACGCAGGATCCAAGCTGTGTCTGTCACCTATACCACAGCTCACAGCAATGCTGGATCCTTAACCCACTGAGCAAGGCCCGGGATCGAACCCGAAACCTCATGGTTCCTGGTTGGGTTCGTTAACCACTG…
3	79502979	A	G	6	1	-	0.363636	7.02054	intergenic_variant	-	-	-	FALSE	Ti	TCGATCCCTGGCCTTGCTCAGTGGGTTAAAGATCCGGCGTCGCCACGAGCTGTGGTGTAGGTCACAGACGCGGCTCGGATCCCGCGTTGCTGTGGCTCTGGCATAGGCTTGGCAGCTACAGGTCCAATTAGACCCCTAGCCTGGGAACCTCCATATGCCGCGGGAGCGGCCAAAGAAATGGCAAAAAGACAAAAAAAAGA[A/G]AAAAAAAATGAACATCTGACTTTGGAATATGGCCTGGAGGAAGGGAGAGAGAGAGAGGGAGAAGGAGGAGGGGGAGAGGGAAGGAGGGAGAGAGACAGACATATACAGACATGTTGTAATTCCCCTTAATAACCACAAGATAGCACCATTTCTAAGAGTCTCCACCCTGAACAGCAAACCAGGTAAAATCTTCT…
2	120181167	C	T	28	1	-	0.513514	4.13135	intron_variant	LVRN	-	-	TRUE_DNM	Ti	AATGTCAGGCAGTAAGTCCTCGATATCTGCTCTTTCTAGAACATTTAACCATACATTCTTAAAAGCCTAGAATAACATATCCTATAATTCTCTACTTACCTTAGAGTTAGCAGATACAAAGTAGCTGACAATTCAGCAGCCTTTCCAATAAAGCTGGAAGACACGTTTTATAAATAAGTTTAGCTCTTTGGAAAAGAAAG[C/T]ATATTTACAATATAAATGGTTCTCTTATAGAGCAAAATAATAGATTGTTTTTCTTTTATAAGCATCTATTGAACACATTTACAACACACCAAAACATGTATTTTTATTTTTTATTTTTATTTATTTATTTTTTTTGTCTTTTTGCCTTTCTTGAGCCGCTCCCTCGCCATATGGAGGTTCCCAGGCTAGGAGTC…
9	45186264	G	A	6	1	-	0.571429	1.82658	intron_variant	-	-	-	FALSE	Ti	GGTAATGCTGGTACTTAGTGGCGGTGGGGTCATATACTCGTCTCCCTATTTTTGTGTAGGGTTGAAAAGGTTCAAAATAAAATGTTAACATAAACAGTGGCCCCAAAGGTACTTTCTGAATCATCCCTGAAAGCCACTGTCTTTATGCTACTTTGCTGTTAGGAGTCTCTCACTAACTCTCTCTCCCAAGTCATGCCCAC[G/A]TGGCAGCTAAGATGACACCCTGGTACCTTGACCACTGCGTGGCAGGCAAGCCCTATTTCCCACTGGCTCACTCTGGGCGTGTGTGGTATACCTGGGAGGGTTCAGTCCTTCTGTCTCATCACCTTCAGACACAAGCCTCCTCCGAGCACAGCCCGGTGTAAAAGCCAAGAGCCTTGCAAAGGCTGGGCTCCAGT…
9	96574452	T	C	6	1	-	0.583333	0.43545	intergenic_variant	-	-	-	FALSE	Ti	AAAAACAAAAACAAATCATAGTAAAAACCACAGAAGTGAATGAGAGTTCCCATAAGAGCAGGTATGAGAAGAGAAGGCTGCCCATGCCTGAGAACATGGGATGTGGGCTCCCTGCATCTGTCATACTGAGAACATGCTGATACTCACTCTGCAGGCTTTCCAGGGTAATCCTGAGTGAATACCCCTTCTCAGGAATAAAG[T/C]TGTTTATATACACATGCCCTTGTTGTTTTGATGATTCATCTTGGTCACCATCTGTCTGGAGTTTGCCAAAAGCAACTCTTTATTTAGTTGTATGTGCCTCTGAACAAGTATTAGAGAATGGTCACAAAGTCATTGGTTCTTCTCTAGCATCACAACACCAAACCCCCACCTCTCACCCAACTTGTATGTCTATA…
13	131087083	G	A	6	1	-	0.522727	11.3523	intergenic_variant	-	-	-	FALSE	Ti	TGCCAAGAAAGGTGTCTTGCAGCTCATTTGCTGATGGGGAAGCCACGCTATGGGCCCTGAATCACACTGGGTCCCAGGGAGAGAGCAAGGCCATACTTGCCTGAGCTCAATATTACATCCCTGAGATCAGCCACAGGAGAGGCTCACTGGCTCACTAAGCCCTGCCGACCCCGCCCACGGCCCCAGCTGGCTGACTGTCT[G/A]TGGGGCGTTAGGCTGCTCCTGGGGTTTGGGGGGAAGGGCTGGAAGGGACACTAGATACCAGTTAGAGCCCGGTGTCTCCATTTGACAGATGGTGAAACTGAGGCCTGGGGAGGCAGTGGCACCTGCCTGAAGTCTAATAGCCAATTAATATAGACTTAAGGAGTTCCCATCTTGGCTCAGTGGTTAATGAATCC…
14	40128052	G	A	6	1	-	0.512195	2.13533	downstream_gene_variant,intron_variant	BICDL1	-	-	FALSE	Ti	GACCTGCCTGCCTGCATCTGGACAGCGGCTGGGAAACAGTAAGTGGGCACAAGCCTCCCCACTCCGGGTCTACTCCCCCTCTGGCCTCTGCTGGACATCCTGGGGCCCAGCTTGCAGGAAGGACACTTGGCAGGACTGCTGCTGGCACTGTCCCCAGACACAGTAGGCCCTATGGTGGCGGTGGTCAACCAGGTTGTTCA[G/A]GGGCTTCCAACAGCATGAAGCTTCTTTGAAGTTCTTGTTTTATTTTTAAAATTCAGGCAATGTTTGCATTTGACATAGTATCACTACCACCTTTTTAACATTCAAAAATTGTTTCTGTACTCAAATCTGTCTTAGTAAAATGCCATTCCAAGAAGGCACACCACTCATGAAGCCTTCCAAGGTCTGTGTTCACT…
14	59872311	G	A	6	1	-	0.304348	1.4188	intron_variant	PGBD5	-	-	FALSE	Ti	CCCAGGTAGAAGTACCTTTTCTTGTTATGGGTGTCCCGAATCCTGCAGCAGACGGCGACATAAACAAGGACTTACCGAACACATTTCTGTTTTAGTCACGGTTCTGGGCTCTTGGACATATCAGTAAACAAAACATTCCTGCCTGCATGGCTGTACATCCCTGAGACGGAGATGGACGTTTAGCAATATCAGGGCAAACA[G/A]ATGGTATATTAGGATGAAAGCCACTGTGTCTGAAATGCCCAGTGGACAGGATTAGGGCACTGGGGTGCTGGGGCAGGGGTACGGGGTCAGCTACACAATTCCGTAGGGTGGGCATGATAGGCCCATTGGGGGAGGTAACCAGGTGGATCCTGGGAAGGGGCTAGCCTTTCCACCCAGGCATGGGACAGCAGTGT…
2	51042876	C	T	29	2	-	0.5	2.10455	downstream_gene_variant	-	-	-	TRUE_DNM	Ti	TTTCAGAATTTCTCCTTTTAGGGAAACAGTCTTTGTCTTTGAAGAAACTCCAGCTTGTCACCCAGCCCAACAAGCTGCTAGCACTCTGCTGGTCCCTCTTTTCCAGCCATTCACATCCAGGCTAATCCACAACCTGACTGATAGGATGCCCAGAACTGGCAAATGCCCTTGGAAAGGCCTTCCTAGTCCTCAATTCACCC[C/T]GCTAATGCTCTCTCCAGTGCCCCTTTCACTGCCTGGACTTTGTTTCCCCCTCACCACAGGACTGTGGAAAACATTTATTCTATCTGCAGAGCATCTCTGCCTGTCCTCTAACTCTGCCACCTGCACAGCTGCAGTCCTGAGAGTCCTGACAAGGAGAACCAGCTCTGTGTGGAGACTTCCCAGGTCTCAGTGTT…
2	58050746	C	G	30	1	-	0.34375	0.48735	intergenic_variant	-	-	-	TRUE_DNM	Tv	TTAGGCATATATCCAGACAAAACTTTCCTTAAAAAAAAACACATGCACCTGCATGTTCATTGCAGCACTATTCACAATAGCCAAGACATGGAGACAACCTAAATGTCCATCAACAAATGAATGGATTAAGAAGATGTGATGTATATATATGCAATGAAAAACTACCATAGAAAAGAACAAAATAATGCCATTTGCAGCAA[C/G]ATGGATGGAACAAGAGACTGTCATACTAAGTGAAGTAAGTCATAAAGAGAAAGACATATACTACACGCTGTCACTTATATCTTCAATCTAATATACAACACAAATAAACTTCTCCACAGAAAAGAAACACATGGACTTGGAGAACAGACTTGTGGTTGCCAAGGCAGAGGGGGAGGGAGTGGGATGGTCTGAGA…
14	136641085	T	A	6	1	-	0.617647	22.6191	missense_variant,splice_region_variant	DOCK1	-	deleterious(0)	FALSE	Tv	GAGCGAGGCCAGAGATTGAACCCGCATCCTCATGGATGCTAGTAGGATTCATTTCTGCTGAGCCACAAAGGGAACTCCTGAGAGTACAGGTTTTAAGCATTTCACAAGTGTGCGGGACAAATGCTGGATGTCTCCGAGCATTCTTGAGACCTGACATTAATCAGTTTAACCCTTGGCTTCTCCGCTTTTTGGTTTTCAGC[T/A]CTGGAACAACTACTTTCACCTGGCTGTCGCTTTCCTTACGCAAGAGTCCTTGCAACTGGAGAACTTTTCAAGTGCCAAGAGAGCCAAAATCCTCAACAAGTGAGTCTGGGGAGCCCCAAAATCTTGGGCAAGAACCTGAAACTCCACGAATGTAGTTTTCTTACAGTGGATAAGCCAACTTGGTACAAGCTGAG…
13	8852081	A	C	7	2	-	0.5	4.98836	intergenic_variant	-	-	-	FAIL	Tv	AAAGACTCTGTATTTGGTTAATAGCAGCAGATTGTAAGGCAGAACTAATTGAATGTGAAAAAGATTTTCTAAATAACTGAATCACTGTGCTGTACTCCTGAAACTAACACTGTAAATCAACTACACTTAACCATGTGCTTGTTCTTTTACTTTATGTACTAATAAAGATTTTATAATAACTCTTTGAGTGTTATAGTTTT[A/C]GGTGACTCATTGATAGGCGAAGAAGCTGAAGTACAGAGAAATTAAGTTGCCTTCATGGTTCCTTTTTTTCTCCCCCTCCCCTTCCCCCCACCCCCGCATTTTAGGGCCTCATGCGTGGCACATAGAGGTTCCCAGGCCAGGGGTCTAGTCGGAGCTACAGCTGCTAGCCTATGCCACAGCCACAGCCATGTGGG…
2	140394310	C	T	31	1	-	0.481481	6.99217	intron_variant	-	-	-	TRUE_DNM	Ti	GCACCTGCGGCATTTGGAAGTTCCCAGGCTAGGGGTTGAATCAGAGCTGCAGCTGCCGACCTACACACCACAGCCACAGCCACAGCAATGCGGGAACTGAGCTGCGTCTGCAACCTACACCACTCAGCTCACGGCAGCGCTGGATCCTTAACCCACTGAGCGAGGCCAAAGATTGAACGCACATCCTCATGGATGCTAGT[C/T]GGTTTCATTACTACTGAGCCACAACAGGAACTCCTGGCCTGGGAACTCCTGCGTGCCAGGGGCACAGCCAAAAAAAATATTTTTTTTTAATTAAAAAAAAAAAAGAGTTCCCGTTGTGGATTAGCGGTTAACAAACCCAACTGGCATCTTGGGAACTTCCATACGCCACGGGTGCAGCCCTAAAAAGACAAATT…
17	39800295	T	C	7	2	-	0.47619	4.27502	downstream_gene_variant,intron_variant	MYL9	-	-	FAIL	Ti	AGGAATTAAATAAAAGGTATCCAAATTGGAAGAAAAGGGTAATATTGTCACTCTATGCAGGTGACATGATACTATACATAAAAAATCCTAAGGACTCCACACAAAAACTATCCAAACTGATGAACAAATCCAGCAAAGTAGCAGGATACAAGATTAACATTCAGAAACCAGTTGCATTTTTGTATATAAACAATGAAATA[T/C]TTAAAAAGGAATATAAAAAAATACCTTTTAAAATAGCACCAAAAAAATAAAATACCTAGGTATAAACCTGACCAAGGAGGTGAAAGACTTATAAGCTGAGAACTATAAAACATTAATCAAGGAAATTAAAGAGGATTCAAAAGAATGGAAAGATATCCAATGCTCCTAGACTGGAAGAATTAATATTGTTAAAA…
2	40168331	C	T	33	1	-	0.416667	1.09113	intergenic_variant	-	-	-	TRUE_DNM	Ti	ATGGGCGAGGCACTGTGCTAATGATAATGATGGGGGGGTGGTGACATACTCATGAGGGTTCCACCCTCACACTGGGATTAGGGAGGAAATGTTGGTACACAGATAAACAGATAACTGAAGCCACATGTGAGGTGCACTGTTTATGTTACAAGATGCTCAAGGGCACGTCAAGGTACCTGCTCAAGTTTCCTGCAAAGCAA[C/T]TGGAGAAAGCTTCCCTGCAGAGAGGCTTCCCTTCAGGAGTTCTCTTGTCACCCAGCGAGTTAAGGTTCCAACATTGTCACTGCTGTGGCATGGGTTCGATCCCTGGCCCGGGAACTTCCACATGCTGCAGGCATGGCCAAAAAAATAAGAAGACAGATGCCTTGAAGTAGGCCAAGATTTTACTAGAGAGCTGG…
13	4732049	T	C	7	2	-	0.52381	5.72126	intron_variant	TBC1D5	-	-	TRUE_DNM	Ti	ACATTCTTCAGGAAAGATCACATGCTAAGCCATAAAACAAGTCTCAGTAAATTTAAGATAACTGAAATCAAATCAAGCATCTTTTCCAATCACAACACTATGTGAGCACAAATCAATTACAAGTGTATATACAGCACATGAAACTATACTCAGTATTTTCTAATAATCTTTAAGGAAGAGAATCCGATAAACTGTGTGTA[T/C]ATATGTATGTATGTACATATGTATGTGTGTGTACTGTAAATCAACTACAGTTCAGTTAAAAAAAGAAATCAACTACTAGGAAAAAACTGCAAAAACACAAGTACATGGAGGCTAAACAATATACTTCTTAACCACCACTGAAGAAATATATTTCACTGAAGAAGTAAAAAAAAATGGAGATAAATGAAAACAAA…
15	50731883	G	C	7	2	-	0.454545	8.84787	intron_variant	UNC5D	-	-	TRUE_DNM	Tv	TTTGTGTTCACTGAATAAGTACCATCTATACATTTCGCTTATAGAGACAGAATGGGGACAGGCATCTTTACAATGCCAATTAGCAAATGTCTTTGTTAAAATCTTTCACACCTCTACTGTCAACTCCAATCATTTATTCATGTCAACTAAAATCATCTGCCTTTATTACTCATTCTTGACTAACAAATGATGAAAGAATT[G/C]TACTTCCCTAAACATGTTACGAATTCAAAATTCTAATTTTACTCATCTATTAACACCTGGTCACTAGTGTCATAATTACATGAAAAAAAATTTAACATGGTATTTCCTTAGTTTAGAATATTGTATAACTATTCAACTACCACTATCTTAGGTCAGTTTCCATCAGTATCCTATTAGAATAATCGGTTAATCGG…
1	182421134	G	A	7	2	-	0.208333	3.03757	intron_variant	GNPNAT1	-	-	FALSE	Ti	AGAGTCAATATTCTTATGTCAATCAGAAATTAGTATCAAAATGCTTATATGAGTTATTTTACAAAACACAGCCATACTTAAGGTTACCTTCTTTTATCTTACTCTGTCCCCATATACTAAAATTCTGCTAGTGCCCAATTAATATGCTGGACAAGTTAAAACATGATTTGAGGAGTTCCCGTTGTGGCACAGTGGTTAAC[G/A]AATCCGACTAGGAACCATGAGGTTGCGGGTTCGATCCCTGCCCTTGCTCAGTGGGTTAACGATCCGGTGTTGCCGTGAGCTGTGGTGTAGGTCACAGACGCGGCTCGGATCCTGTGTTGCTGTGGCTCTGGCGTAGGCTGGCGGCTACAGCTCTGATTAGACCCCTAGCCCGGGAACCTCCATATGCCGCAGGA…
1	215771594	T	G	7	2	-	0.263158	0.11383	synonymous_variant	UHRF2	-	-	FALSE	Tv	ATGAAATTCTCAAGAATTTATTTAAAAGCTCTCCTTTAGTATGGAAATTTCCATATTTCATATATTCCATGCTTTTTTACTAAATAAAGTGTGCTCTACCCTCCAAAATTCCATTCCTTGATTGATTTGGTGATTAAATGTCATCGGTGAAAAGAATCTTACCCCAAGAAGACAGTCACCCGAAGTTCTTTTTTGGTCCT[T/G]GAGATGGTCTTCAATGTGGTAATTTCTGCATCAAACCAAAATCCTCTATTACTAGGACTTTCTACATTGTAATTAACCATTACCACATCACCGACATTTAGTTGATTCCATTTCAAAGTGGTTCTAGCTCGTGGCCGAAGATCCTTGACATTTATTTCTACAGTGCCACTTTCTGGATATCTAAAGAGATTAAA…
3	37988731	T	G	7	2	-	0.36	2.19356	downstream_gene_variant,upstream_gene_variant	-	-	-	FALSE	Tv	ATTACCATAGCTGTGGCTCCGGTGGCAGCTGCAGCTTGGTTTCAGTCCCTGACTCAGGAACGTCCGTGGGTGAGGCCTTAAAATAGATAAATAATTTTAAAAAATTAAAAAAAGGGGGGGGGAGAAAAAAAGGAAGAAAAAGAAAAGCAAAGGAACAAGGACAAATCGCAATGATGGCAGGGGGTCAGGGTGGGCCTCGC[T/G]GAGAAGGTGAGGTTTGAACAAAGACTTGAAGGAGGAGGGAGAGAGCCCTCTTTCCCAGCCAGAAGGAACCTGGAATGAAACCTATTTTGAAGTTTACTGTTTTCTTAAATATTTGTGGGAATGTGGCATCTTACTCATGTTTGTGCGGTGTTGTATCTTTATCGCATATCTTTTAGTCCCAAATATTTTGGCAA…
4	92081885	T	G	7	2	-	0.242424	2.45586	intron_variant	-	-	-	FALSE	Tv	CGGATGCAACCTGAGATTCTCATACTAATTGAAATAAGTCAGAAAGACAAATGGCATTTGATGTCACTAATATGTGGAATCTAAGATATGGCACAAATGAACCTATCTACAAAACAGAAACAGACTCACAGACAGAGAGAGCAGAATTGTGGTAGCCAAGGGGAGAGGGGAGGGAATGGGATGGATGGTGAGTTTGGGGT[T/G]AGTAGATCTAACCATTCACGTTTTTAATGGATCAACAATGAGGTCCTGCTGCATAAAGCACAGGGAACTATATCCAGTCTCTTGGGATAGACCATGATGGAGATAATATAAGAAAGGGAACGTACGTATATTCATATGACTGGGTCACTTTGCTGTACAGCAGAAATTGACCCACAAAAAATAATATGTCCTTG…
7	6324730	T	G	7	2	-	0.25	7.43286	intergenic_variant	-	-	-	FALSE	Tv	ACATGGATGCAGTTTGAGATTCTCATACTAAGTGAAATAAAAAAAAGGCAAATACCATGTGATATCACTTATGTGTGCAATCTGAAATATGGCACAAATGAACATATCTACAAAACAGAAACGGATTCACAGTCGTAGAGAACAGACTTGGAGTTGCCAAGGGGGAGAGGGAGAGAGTGGGACAGCTGGGAGTTTGGGGT[T/G]AGTAGATGCAAACTATCACATTTAGAATGAATAAACAGATTCTACTGTATAACACAGAGAACTACATCCAGTCTCTTGGGATAAACCATGGTGGAACATAATATATCTGTCTTTTTTAATAATATCCCCCAATTTTTTTTTCCATGGCATGTGGAATTCCCTGAGTCAGAGACTGAATCTGAGCTGCTGCTTAG…
10	19092422	T	G	7	2	-	0.235294	5.04681	intron_variant	CNST	-	-	FALSE	Tv	GTCCTGCAGAGATGCTGCTAATCCTGTTGCGCCACAGTGAGAACTCCCACCCTAGCCTCATTATTCAACATAGTGTTAGAAGTCTTCCATGAGATAAGAAAAAGAAAGGAATCCAAACTGGAAAGGAAGAAGTAAAACTGTCACTGTTTTCAGGTGACTATACATAGAAAATCCTAAAGATGCCACCAAAAACTCATCAG[T/G]GAGCTTGGTGAATTTGCAAGATACAGAATTAATACACAAAATCTGTTGCATTTCTATACACTAACAACAAATTATCAGAGAAATTAAGAAAACCACTGCATTTATAATCACATAGAAAAGAACAAGATACCTGGGAATAAATACAAGTAAGGAGGTAAAAGACCTATCTATACTCAGGAAACTGTAAGACACTG…
13	97135687	T	G	7	2	-	0.318182	9.1253	intron_variant	VEPH1	-	-	FALSE	Tv	AATTCTACCCCTAACCAGGTAACTTCCATATGTCACAGGTGTAGTCATAAAAAGAAAAAAAAAAAGTCCAATTTCCATGTCAATAACTGTCCAAACAGATCTATGAGAATCTCTAGGTGGTCTGTGTGTACAAAGTTTCCATTTAGTAAGTGAAAATTAACATTTTTTTTCCCAGAAAAATGTTACGGTTAACCGCAAGA[T/G]GAGCTGTTTCTTGTACTGAGTGGGGAAAGGTGGGGGAATCTAAAACCCTAAATTGTCCACAGATTTTAACAGAGTATATATGTATATATAATTGATACATAATATATATGACTTATATTTTTGCTTTTTAGGGCTGCATCTGTGGCACATGGAAGTTCCCAGCCTAGGGGTCTAATCAGAGCTACAGCTGCTGA…
13	108131435	T	G	7	2	-	0.25	7.04729	intron_variant	MECOM	-	-	FALSE	Tv	AACATGGATACAACTAGAGATTCTTATACTAAGTGAAGTAAGTCAGAAAGAGAGACAATTACCATATAATATTACTTATATGCAGAATCTAAAATATGACACAAGTGAACCTATCTACCAAACAGAAAGACTCACATACATGGAGAACAGACTTGTGGTTGCCAAGGGCAGGGAAGTGGGATGGTTAGGGAGTTTGGGGT[T/G]AGTAGATGCAAACTTACATTTAGAATGGATAAGCAATGAGATCCTGATGTACAGCAGAGGGAACTATATCCAGTCTCTTGTGGTAGGCCATGATGGAAGATAGTATAAGAAAATGAATGTACATATACACGTATGACTAGACCACTTGGCTGTACAGAAGAAATTGGCAAAAAATTGTAAATCCACTACACTTT…
13	108131438	T	G	7	2	-	0.241379	5.06934	intron_variant	MECOM	-	-	FALSE	Tv	ATGGATACAACTAGAGATTCTTATACTAAGTGAAGTAAGTCAGAAAGAGAGACAATTACCATATAATATTACTTATATGCAGAATCTAAAATATGACACAAGTGAACCTATCTACCAAACAGAAAGACTCACATACATGGAGAACAGACTTGTGGTTGCCAAGGGCAGGGAAGTGGGATGGTTAGGGAGTTTGGGGTTAG[T/G]AGATGCAAACTTACATTTAGAATGGATAAGCAATGAGATCCTGATGTACAGCAGAGGGAACTATATCCAGTCTCTTGTGGTAGGCCATGATGGAAGATAGTATAAGAAAATGAATGTACATATACACGTATGACTAGACCACTTGGCTGTACAGAAGAAATTGGCAAAAAATTGTAAATCCACTACACTTTAAT…
13	139699744	A	C	7	2	-	0.28	4.26185	intron_variant	HGD	-	-	FALSE	Tv	ACGTGACTAGAGACAGCTGCAGCTTTTTTTTTTTTTTAATTTTAAATAAAATATAGTTAATTTTCAATGTTGTGCCCATTTCTGCTGTATAGCAAAGTGACCCAGTCATATATTATTTTTGATGTTATTTTCCATCATGGTCTATCCCAGGAGATTGGATATTGTTCCCTGCAGTGGGACCTCATGACCTCATTTCTACT[A/C]ACCCCAAACTCCCAGTCCATCCCATTCTCTCCCATCTCCCCCTTGGTAACCACAGATCTGTTGTCCAAGTCTGTGAGTCTGTTTCTGTTTTGTAGATAGGTTCACTGGTGCCATATTTTAGATTCCACATATAAGTGACATCATATAGTATTTGTCTTTATCTTTCTGACTTACTTCACTTGGTATGATAAATC…
3	37731680	C	T	1	2	-	0.36	0.59002	intron_variant	MGRN1	-	-	TRUE_DNM	Ti	CAGGAACTCCTCCACCGCCTGGCAGTAGATGGTGATGGCCACCCGGGCATCAGCATCGAAGGTGAACTCCAGGCTGTAGAGGACCCGGGGCTTCTCGCTATCCTCGGTGGGGCTGTCGGCACCATCTTTGTACCTGCCCAGGAGGCAGAGGGACCGGGGCAGGTCAGGGGCCAGGCCTGGGAAAGCGCCCCCACCCTGTA[C/T]AGCACGCACCCCCAGGGTCAGGTACCTGGCTTCCCACCTTCCTAGGAGCATGGAGGCAGCCAGCCCCCGTGGGACAGAGGCCCGACAACGCAGGGGCGTCCTGCCCACAGAAGGGGGACGTGCACCCTTGTTTGGAGACGCCCAGACGCCACCAGCCTCCCAGGTCTAAAGCTCAGCGCATGGACACTAGGGCC…
14	85518356	T	G	7	2	-	0.272727	4.44412	intergenic_variant	-	-	-	FALSE	Tv	CACCGTAGCTCATGGCAACAATGGATCCCTAACCCACTGAGCAAGGCCAGGGATCGAACCCACAACCTCACGAATCCTAGTTGGATTCGTTAACCTTTGAGCCACGACGGGAACTCCATATCACTGGACTAGCTACTTTATAAAAGTTACTTTGGAGTTCCCCTTGTGGCTCAGTGGTTAACGAACCCAACTAGTATCCA[T/G]GAGAATGTGGGTTTGATTCCTGACCTTGCTCAGCGGGTTAAGGATCCATTGTTGCTATGACTGTGGCGTAGGCCAGCAGCTTCAGCTCCGATTTGACCCCTAGCCTAGGAATTTCCATATGCTGCGGGTGTGGCCCTAAATAAACACAGACGAAAAAAAGATATTTTATTTGGTTCTCACAACACTGTACGTCA…
15	71100379	G	C	7	2	-	0.478261	9.80611	intergenic_variant	-	-	-	FALSE	Tv	GGAAACTTTCAAAAAGATATCCTATTCCAGAAGACAAAGAGGAGGCCACGTCAAGAGGTGGGGGGAGTTCCCGTCGTGCCGCAGTGGTTAACGAATCCGACTAGGAATCATGAGGTTGCGGGTTCGGTCCCTGCCCTTGCTCAGTGGGTTAACGATCCGGCGTTGCCGTGAGCTGTGGTGTAGGTTGCAGACTCGGCTCG[G/C]ATCCCGCGTTGCTGTGGCTCTGGCGTAGGCCGGTGGCTACAGCTCCGATTCAACCCCTAGCCTGGGAACCTCCATATGCCGTGGGAGCGGCCCAAGAAATAGCAACAACAACAACAACAACAAAAAAAGACAAAAGACAAAAAAAAAGAAAAAAAAAAAAAAAAGAGGTGGGGGGGCGATTACGTGATATAACC…
3	96009724	A	C	8	1	-	0.375	18.9424	intron_variant	CAMKMT	-	-	FAIL	Tv	CTATTCTTCTGGAAAATGTCATTTAGGAGGTTTCAACAATTCTCCTAAACCTAGACTGTAAGTGCCATGCTTGAATTTTCTTTGGATGCATGCCCAACAATAAATGATCCACAATGATATGAGGACAGCACTCCCATCCAAGAACTTAATCAGATTAATGATGTATTTGTTTTATAAAAATGAAGTACATTAAGCCTGAG[A/C]ATACCTAATTTACATACTAAATGGTTGCTAGGGACCAAAAATACTAGTGGTTGTTACAAAACTGAGGTTACAAAATTGTCTATTGTTTCGAAATCTGTTAGTAAATAGCAGTGAAATGCAAAATAATAAACAAATGTTAACTAGTAGTATTTATGTATGTAAATTCATGAGCTGGTCTACAGTTGTTCAAAAGA…
6	43528342	G	A	8	1	-	0.47619	6.16324	downstream_gene_variant,upstream_gene_variant	-	-	-	FAIL	Ti	GCGGGGCCTGGGCGCACCGCTCCCGGGAGGGTCCTGGCGGAGGCCACGGCGGGAAGGCGCAGGCTTCGGGGGAGGCGGGTGGTGCTCGCCCGGCTAAAGGAAGGGAAACGGCGCATTTTTGTCGCCGAGCGCGGTAGGCGCGGGCGCGCGGAGCTAATTGCGACTCTAATCCTCTGCCCCGCGGCGCAGCCAAGCCCCGA[G/A]CCAGGAGTCGCCGCGCGCTCCCGCTCGCCTCGCCGCGCTGGGTAATTTGGAGCCGGATCGCTGCCCTTGGCGTCCGGGCTCGGCCGCGACGGGGCGCGGGCTGAGGGCTGAGGTGGGGGGCTGGTTTTCTCGCCAGCAACCGGGGAAGGCCGCTGGAGAGAGAGGAGGGAGGAGAGGAGGTGGGAGCGGCGGGA…
3	10767382	C	T	11	2	-	0.633333	1.62966	intron_variant	BAZ1B	-	-	TRUE_DNM	Ti	ACCCGCGTCCCCTGGCTAAAGGGTTCAGAACCAGCAGACCTGTCGTACACATTCGTGCGCGCCACTAAATCTTGGACCAAGTGAATCTGCCACAGTTTGATATTCTGAGACCAAGCTACCCAACCTCCTCCTAGGAAGGTAGTTAACTGGCCTTCTGAACCTCCTAGCAGGAGGCTGAGCGACCCCCCCACCACCACACG[C/T]GAGACAAGGGAGACGGCCCAGTGGAGACGCTGGGTCTCTACTGCCAACTCGGTCTTTCCAAGTCCCCGTAGAAGACCATGGGGTTAACATAAAAGCAAACTGAATACTTACATCGCAAACCAGCCACCTCATAGTCCTCCTCCTCCTCCTCCTCCTCCCCCTCCTCCTCCTCTTCCTCGCTCTCATCATCTTCA…
3	15888831	C	T	11	2	-	0.347826	0.8397	intron_variant	-	rs318493975	-	TRUE_DNM	Ti	TCATTTATATTGATTAAATATCTAGGAGTGGAATGGCAGACCCTATGATGAATGTAAAAAGAATGCAAAAAACTTAATGTATTAAGATGTATGGTTAACTGCTATTTAAAAAACTGACAAATGGTTATGCAAGTGGCTGTATCATTTTATATTCCCACCAGCAGTGTACGAGCATTCCAGTGGTTCTGCCTCTTCACCAT[C/T]GCCTGGTATAAGCAGTCATTGTAATTTGAGATATTCTACTAGGTGTGTAACGGCATCTCATTGTATTTTTGATTTGCATTTCCCTGATGATTGATGATGTTGGATATCTTTTCAGGTGTTTATTTGCCATCTGCATATCTTCTTTGGCAAATTATCTGTTTATATCTTTTACCCATTTGGGGGGGGGGTGCTGT…
3	16066101	C	T	11	2	-	0.4375	4.29548	intron_variant	-	-	-	TRUE_DNM	Ti	AGAAGTGCTCCTGAGGGTAACCTCAAATGGAAGCTTCCGCCCACCCCTGGATCGGGCCTCCTGACACCTTGAGAGGCAGGCAGCTCGTGAGTGACTGGAAGACAATTACCAAAATTCCCTTCGGGGTTTTAATACAGGCAGAGAGGGATTTTTGTTTTTGTTTGATTTGGGACTTTTTTTTTTTTGTCTTTTTAGGGCCG[C/T]ACCCCCAGCATATGGAGGTTCCCAGGCTAGGGGTCTAATCGGAGCTACAGTTGCTGGCCTACACCACAGCCACAGCCATGCCAGATCCGAGCTGATGCTGTGACCAACACCACAACTCACGGCAACGCCAGATCCTTAACCCACTGAGCGAGGCCAGGGATTGAACCTGTGTCCGCATGGATAACAGTCAGATC…
1	48063245	A	C	8	1	-	0.3125	4.85744	intergenic_variant	-	-	-	not_tested	Tv	TCTACCTCTTAAGCTTTGGTAAAAACTAAATAGCATGCATTTAAATAAGTACCTGGTGTGGTGTCAAGTAGAGTAAGAACCAGCCATTCTTTCTCCTTCTATTCTCTCTCTTTTTTTTTTTTTTGTCTTTTTAAGGCCACACCTGCAGCATGTGGAGATTCCCAGGCTAAGGATCTAATTAGAGCTGTTGCCACCAGCCT[A/C]TACCACAACCACAGGCAACGCCAGATCCAAGCAGCATCTGCAAACTACACCACAGCTCATAGCAATGCTGGATCCTTAACCCACTGAGCAAGGCCAGGGATCAGACCTGTGAGCTCATGGTTCCTAGTTGAATTTGTTTCTGATGTGCCATGATGGGAACTCCTCTCTCTTTTGATTTTGCATTTGTGGTTGTT…
1	200313587	T	C	8	1	-	0.214286	5.53704	intergenic_variant	-	-	-	not_tested	Ti	GCCTCTTGAGCCTCCAAGGGCCCTGCTACCCGCCCAAGACCCCAAGGGGTGCTGAGACCTAGTGGACCAGCTGCATAGGACTGCCAGCTCCAGGCAGGACCCCCTGCAGCCCAGAAAAGCTGCAACAAGCCTGGCCGACTTGGGAAAAGATCTCAGACGGTCTTTCTGAGTCAAGCTGTCCTGGGGAGGAGCCTCTTGAG[T/C]CTCCAAGGGCCCTGCTACCCGCCCAAGACCCCAAGGGGTGCTGAGACCTAGTGGACCAGCTGCATAGGACTGCCAGCTCCAGGCAGGACCCCCTGCAGCCCAGAAAAGCTGCAACAAGCCTGGCCGAATCGGGAAAAGATCTCAGACGGTCTTTCTGAGTCGGGCTGCCCTGGGGAGGAACCTCTTGAGTCTCC…
3	37970124	C	T	13	2	-	0.538462	4.12781	5_prime_UTR_variant,intron_variant	VASN	-	-	TRUE_DNM	Ti	CACAGCGGTGAGGGGAGCTGGTTTTCTTGGCAGTGCAGAGTCTTGGGCTCCCTGGCCCAGGGAGGGACCTCTGAGGGGGGCTCCGGGAGGGATCACTCACCCTGTTAGGTGGCACTGCTGTCCTTCCCATGAGCTCAAGGCCTGCCACGGTCAGGGATGCTTCTGTGGGCACAGGCGCACCCAGTCTCCTCTCTGGTCAC[C/T]GGGGAACTGGCAGGCCAGCCGGCCAAGGTGGGAGCTGCCTCCTGGGCCTAGCTGAGACCCTGCTATCCTGATCCCAGGAGCTGCCCAGTCCAGGGGCAGGGGCTACTTAAAAGTCCCCACCAGGACCCAATTCTTCTTCCCTGGGACGTGTCCCACCTCCCCCAGGGCTGCAGTGGAGGTGTCAGGAATGGGAG…
6	33637227	G	A	8	1	-	0.413793	1.15925	intergenic_variant	-	-	-	TRUE_DNM	Ti	GGAGACCAAGATAGAGATTTTCTAGAGCAATTGGCTCCACTTGCAGATTTGGCACACACCCCTGAGGCTATGGAAGGTTCTAGTGGTGGAACTGGAGGCATTTGCAACAGAAGCAGATGGGAAGAGGAGAGGCAGCTTTCCTGGCAGAGACCAGGATGGTGCTGCGGAAACACAACCCGCTCCTCTGTCCCCTCCCCCCT[G/A]CCCCTGGGGATAATTAGTGAGCGATTAGGGCCCACAGGGAAGAATTGGCCTTCGACATTTCTCGCCTGACCCAGAGCCCTCTCCTCCCTCTCCCAGGACCATCCCATCCAAAGTCAGGTTCACTTTTAAAGCCATGTCCATTGTTCTAACCACTGGGTGCCCTGGAAAATGGCACACTTCCCATCCAAGGAAGA…
7	15164126	A	G	8	1	-	0.407407	9.92905	upstream_gene_variant	-	-	-	TRUE_DNM	Ti	TGCAGCTTTCTACCTTTCTGTGCAAATTGAACCAAAGCCTATCTAGGGTGAGTCACAGGGAAATCACTCCCGGGAGAACTTGGAGGGCATCAGCAACCAGGAGGACAGGGCTGGAGAGGAAAAGATGCTGCTAGATGCAAGGAATATAATTATTTTCTTTCACCACTTCTCATTTTAATCTTGTTTCGAATATAATTCAA[A/G]GGTGCTTTGATTTTTAAATGACTTCGCTGTTGTCAGAATTAGCATTTTTCACTAGTCCTAGGAGACATTCCGGAGCAGAACAGTATTTTTATTTCCCTCCCCCACCAATTGCTCCCCCCACCCCGCCCCCGACAAAGGCTTCTCATGCATCGCTGGACTGTGTTACAAAGTTAGGGGATTTTTCCCTCTCTCAA…
7	15164129	T	G	8	1	-	0.423077	7.6328	upstream_gene_variant	-	-	-	TRUE_DNM	Tv	AGCTTTCTACCTTTCTGTGCAAATTGAACCAAAGCCTATCTAGGGTGAGTCACAGGGAAATCACTCCCGGGAGAACTTGGAGGGCATCAGCAACCAGGAGGACAGGGCTGGAGAGGAAAAGATGCTGCTAGATGCAAGGAATATAATTATTTTCTTTCACCACTTCTCATTTTAATCTTGTTTCGAATATAATTCAAAGG[T/G]GCTTTGATTTTTAAATGACTTCGCTGTTGTCAGAATTAGCATTTTTCACTAGTCCTAGGAGACATTCCGGAGCAGAACAGTATTTTTATTTCCCTCCCCCACCAATTGCTCCCCCCACCCCGCCCCCGACAAAGGCTTCTCATGCATCGCTGGACTGTGTTACAAAGTTAGGGGATTTTTCCCTCTCTCAAAGG…
8	22396864	A	G	8	1	-	0.481481	0.29234	intergenic_variant	-	-	-	TRUE_DNM	Ti	TATATTAATCCTACTTTAAGACAACAAATGTTGTGGTTAAATAAGTTAAGAGACTTTATGCTAAATCTCTCTCTTGGAGATTTAAAGAGTATGTTAAATACAGAGAAAATCCCACAGTGTAAAAGAAACATATTTAAGATTGCTGTTCAACTCTTAAACAAAAAGACATTTCTGCCAGGGAAGGCTTTTTTCTTTACACA[A/G]CAATTAACAATGTTCCCTTAATTCTAGTCTAGTTCTGCTTCTCTAGCAAAAAGAGAAGATTCTTTTCTAATTCATGTTGTGTTAAAAAAAATAGAATAACTGAGATAAGATAATTTATTATCTTTCATTTCATTTATGACAGAGGCAATTCTATTGTCTGGCTTTACTCATACGAGTCCCACTATCTAGTATCT…
13	195346185	T	C	8	1	-	0.535714	0.15439	intron_variant	SCAF4	-	-	TRUE_DNM	Ti	CAACAATGGATCCTCAAACCGCTGAGCCACCAGCAAACTCCGATCCTTTGGAAAAAAAAAATGTAAACGAGATCACAGCAAAACTTACATTTCCTGCTACACCCCTGACAACCAGCAGGACTGTCCTACTCCACACCTCAAGAACCCACTGCAGTCTCTCCAACAAGCCAAATGTGTTTTCAGTCCAAACCTTCCTTCCC[T/C]GATTCTCTCTAAATGAGACCTTTTCCCTCTGTATCTACAGGGCTTTTTCCTCCTGTTATTTCACTGCATCACCTCCTTAGTAGCCACCCCAACCCATTCTATTTAAAACAGCACATCCCATGTGACATTCCCGCAACCTCATTCTCTGCTTTACTCTCTTCACAGGAGTATCTCCATGTGCGATTACTAGTTTA…
14	35097158	G	C	8	1	-	0.407407	0.07344	intergenic_variant	-	-	-	TRUE_DNM	Tv	GCTACACCCCCAGCAGAGCACAGCATCGGGCAACAGTTTCTCCTCCTTCCCCAAGATCTCAGCTCATAAACTCATCCAGTAAATATTTAGTAAGTGCTTTCTCTGTTCCTAGAAAAGAAATCAGGAAGAAAAGTAGCCCCTACCTTTAGGGAATGCAAGTCCAGAGGCCAAGATAGAGAAGTTCTGACAGGAGCCTTGAG[G/C]CCCTGGAGGATCGCCCAACCCTGACAAGGGCCTTCAAGGAAGGTTTCTCGGAGCACGGGAACTTCTGAAGCTTGTGTTGAGATTTGAGTCGAATGGGAGTGGGTGGGGGGAACAGTGTGCCAGGTGGAAGGAACAGCCCATGTGCAGGCTAAGAGGTAAGATCAAGATTTATTGGAAGCCCACCCATAGGCTCT…
15	42471875	A	G	8	1	-	0.297297	2.13267	intergenic_variant	-	-	-	TRUE_DNM	Ti	TATTGCTAAAAACCAGGGACAAGTCAGAGATACAAAGAAATTCAAGAAAATGAACAAAATATACCTTGAGTTTAGGTTTATTTCCAAATATTGAGGGTTCAGTGTCAGACCACCACAATAAAACAAAGAATAGAATAAGGTAAATCACACAAAAGTTTTGTTTTCTCTGTATGTATAAAATTATGTTTATACTCCATTGT[A/G]GTCTATTAAGTGTGCAATGGCACTATGTCCAAAAAAAAAAAATTAAGCAAAAAGCTGTATTAACTTAAAAAAGGTGCCAATAGACTTGCTCCATGCCAGGTTGCCACAGTCTTCAATTTGTAAAAAATATATCTGTGAAGCACAATGAAGTAAAGTGCAATGCAACAAGGTATGGCTATTTTTGTGGGGGGCAC…
17	51517746	G	A	8	1	-	0.578947	0.81172	intron_variant	RNF114	-	-	TRUE_DNM	Ti	GAAGTTCGGGAAACCCCACCAAGATCCCTCATGGCAGGGGCTAAGGGTTGAAGACTGTGCCATAAAACTTCTTGCCATGTGTCATGGTAGTTTGCATTTATTTCTGTGGTGAGACCTATGTGTTCTTTGCAAGGAACACACATCCCCGTTTTTCTCACCTAGAAGGACTCAGTATTTGAATCGAGAGTAGGGAGCAGGTT[G/A]TTTTTAACTCATTATTCATGGATGTCATTTTAAAAGTTTATCCATTTTTGTTGTCTTGTCTCCACAATGCATGACGCAGGTTCTCTGTATGTCTGTTCTAGCTTTTGCTCTGCATGCCTGCAGGAATGTCTGAAGCCGAAGAAGCCTGTCTGTGGGGTGTGTCGCAGCACTCTGGCCCCTGGTGTCCGAGCCGT…
7	30719053	A	C	8	1	-	0.307692	10.7507	intron_variant	SNRPC	-	-	FALSE	Tv	AGAAGTAGCCTGTTGGAATTCTCTGTGGCAAGCAGGTTAAGGTTCCCAGGTTAAGGATTTGGCATTGTCACTGCTGTGGTATGAGGTTGATTCCCTGGCTCAGGAACTTCCACATGCCGTGGGCAAGGTCAGAAAAAAAAGTAGTAGTCTGTGTATAATATAGTCGAACACTGATGCAGGTAGACTGCTAGTAACCCACC[A/C]AACCCTTCATGGAATCCTGCCGTCCTGGGAACTGGTCAGGCCTCAACTAATAGCAGCTTTAGTCATTGCTCTCTCCTACTCTGTCCTGATTGGCTGGCAGTCAGCTCCATTTTAAGTAGAATAGTCGGTGGTATGAATGTATTATGATTAATGTTACCATATTTATTGTTGGATATTTAAGTCTTTCCAGATTG…
10	4924077	A	C	8	1	-	0.266667	8.73571	upstream_gene_variant	-	-	-	FALSE	Tv	GAGCTTCTACTGCTGCTGCTGATGTAGACTTGGCTGCTGATAGAAACTATTCATTGTTTTTCAAAATGAAAAACAGATTTGGAAGCAAGAAGAACAAGCTTTATTTGTTCAGAATGGGTGCTTAATATCATATTTATGTTCGTAAGAGGGAATATTTTGAATAAGGAGCCAAGGAGTGTTGAAGTTTGAAAGAACAAGCA[A/C]GAGCTGGGCTTGTATGGCTGATCTCTGAGGAGTGTTGGGCTGTTCATTTCAGTAGCACTTTTGGTCTCTTCCAATCCAGGGCTATGTTCTAAAGCCTTGAGGAAAAGAAAGTAACTTTTCCTAAAATACACATTACTGTAACTTCTCTTTGGCACCAGCAGTACTTCTCTTCCAAGATAACTAAACGCCTAAAA…
17	18322525	T	G	8	1	-	0.366667	16.4523	intron_variant	PLCB4	-	-	FALSE	Tv	CCAAGGAGACAAGCTACTAAATTCTTTTTGTCTCTTGACAGATTTAGCGATGCAATTGAATCAGGGGAAATTTGAGTATAATGGATCGTGCGGGTGAGTAATGTGATTTAAACTGTTGTCACCCTGTTCCACACTCCATACTACAGCTGTAATGAAACCATGTCATTTTTAATTAGGGGTTGCTGCATTTAAGCTGGGTT[T/G]AAGGGATGGGGTACAAACAAATGAAATCCCCAGGTAAATTACATCTGCAACATACACTCTTTGTCACCCCAGTTTTATGAAGCAGATTAAAAAAAAAAATACCCACTAGTTAAGCAGTGTACTATACACACTCTGGAGTTTAATGCTATCACTTTAAATTCAATAACAGAGGTTTTTATAACTAGAAAAGATAA…
1	59362145	G	A	9	2	-	0.6	8.69472	intergenic_variant	-	-	-	TRUE_DNM	Ti	TTAGGTTTAGTGATCACAAGACATACTGAATTGATTTCTTCCATGTTGAGAGAAAATGTGGTAGCATTTCTAAAATTATTCTCATTGTTTAAGAATATTAATTCAAGAATTGCTATGCTGTGATTGGTTTAGCTGCAATTTGCTTGCACTTGATAATGTTATGGATGCAGCTGGAATAAAAAGGCTGCAGATATTCTCCA[G/A]TATAATAAATGGAAGGGGGATTGCCACAGAAATCGTAATATTTAAAAGTCTTTAGCTTGAGCAATGAAATTAAATTATTACAGTGTTGCTGTGTAATGAGAAAGGGAATTTTTTCCCCTTAGTATTATAGATCTGTGTGGAGACATAGGGCAAAATAAGTGAGAAATGTGGTTCAATTGACCCTGGAAGGGAGA…
1	67052925	G	A	9	2	-	0.391304	0.86681	intron_variant,non_coding_transcript_variant	-	-	-	TRUE_DNM	Ti	AACATGTCACAGCAAAGAACCAGACTCCTGATGTGACAGATTGAAGGGATAAGGAGGAGGAGAGGGGACAAAATCCTAGGTTCCCAGGCTTTTTTCAGCCTTAGTAGAAGTAAAATAGAAAGAAATCTAGAAAGTTCTGTATGCTACACTTCTTTGGGACTTAATACTCTCTGGAGATGTACCTGTGTTATCTATGTCTA[G/A]TTACTCTGAACAGCCATTGAGGACTATTAGTCAATTTAAAACTCATTTGAATTTATAAAGTTCTCAAGATATACATTCAAAATTCACCTTTCCAATGGAGAGAAAAAAACAAGACTAAGTAGCAATTGTCTATGGCACCATTTAAGGAATATTTTATCATTGGTTACAGTCAGCCTTGATTTGAACCTTTTTTT…
1	178042954	G	T	9	2	-	0.4	3.56172	intergenic_variant	-	-	-	TRUE_DNM	Tv	GACTCCAAAGGCCTCCTTTAAGGAGTGTGTAGCTCGGAGGGATAATTCTAATATAAACACAGAAGACACCTTAACTGACCCAGCTTATGAGGCCATCTGAACGACATTCCCTCCTCAAGGAGGTGCTATACCCAGGCAGAAGTATCCATGTCAGCAGAAGCCATGGGAACCCCTCCTCCAGCTGAAGCTATGGTCCGAGG[G/T]GAGGACAGAGCTAGGGATGGAAAGAGGCTTCCTTCATAATCAGGAACCTCTTCTTTGTATGCTGAGTTACCTAAGCGGTCCATCCTTGGCCCAGCTAGCACTCATAGTGGTTTGAATTACCAACTGACTGCCCCTATGGTTTTGCCTCTGAGAGAAGTTCCTAATGGAAATCAGGGAACAATTAAAATTCATGT…
3	59654778	C	T	14	1	-	0.421053	4.39238	intron_variant	KCMF1	-	-	FAIL	Ti	GAAATTCTCCTCCCACTAGGTACGAAACAACAACAAAAAAACGAAACAACAAAAAACAAAAAACAACAAAAGACTTATAAGAAGTCTGGGCTGGTTTGTGGTTATAAGTAAAGAGCCTAAATTCAGACTTCCAAATGGTTTCTGGTGAAGAATTTATTTTATTATTATTATTATTATTATTATTATTATTTTGGCCACGG[C/T]ATACAGAAGTTCCCAGATCAGGGAAGTGAAAGCATGTTGAAGTTGTGGCCTATGCCACAGCTGTGGCAACACCAGATCTTTAACCCACTGCACCACAAGGGAACTTTCAAGAATTTAACTTAAAGTGATCCTGAACTAGAACTGCCGCCAAGCATCTGGCAGAAACAAAATTCCAAGGAATAAGAGTTCATACA…
2	4965287	G	A	9	2	-	0.424242	1.13127	downstream_gene_variant,upstream_gene_variant	-	-	-	TRUE_DNM	Ti	TTGAAGCCTGACTTACTCTTTGTCAGTCCTCTGAAACCCTTTGGCTCTGAGGCCTATGGTTAGCATGTCCTTTCCGGTCTCCCCCCCACATCCTCAAGTCTCTTGTCCTGTAATTATCCGTAGGTCTCCAGAAATGTGCTGCTTACAAAGGAATGTGACTTTGTTTTCTCATATATTCCCCACAGTAGTCTTGGTGGATA[G/A]TATCAACTCCATTTTCTATTTTCTTTTCTTTCTTTCTCTGTTTGTTTGTTTTGTTTTTTGTTTTTTGCTTTTTAGGGCCACACCTGCAACATGTGGAAATTCCCAGGCTAGGGGTCGAATCACAGCTACAGCTGCTGGCCTATGCCACAGCCACAGCAACTCGGGATCCGAGCCGCGTCTGCAACCTACACCAC…
2	131232673	T	A	9	2	-	0.477273	0.00382	intron_variant	FBN2	-	-	TRUE_DNM	Tv	GGCGGCTCTTACCTTCACACGTCTCAGTCTCAGTCCTGAACACGTAGCCAGGTGGGCACGTGCAGCTGTAGCTCCCAGGCGTGTTTCGGCAAAGGCCGTTGTCACAGAGCAGTCTGTTCACCAGACACTCGTCAATGTCTGGAAGCAACCATTAGAAGACAGGAGAGACACATATTGAAACGATAGCACAGTGATCAAAA[T/A]GTTTTAGTTTTGTTTGTTTTTCTCCCCATCCCATGCCTCAAGTCTCTTCATATCCAAAGCACATTCCTTGATCCTAAGTAAAATATATTTGGTTTTATTCACATGGAACATTCTTATTCTGGCAGCTGCCTTTTAAGATGTGCTGAAGTCCCTGGAAGTGCCTGCTTTGGAAAAGGCACATTACTACCTTGCTC…
3	125632889	C	G	15	2	-	0.233333	1.76686	downstream_gene_variant	-	-	-	TRUE_DNM	Tv	ACCTGAGGCATATAGAAGTTCTCAGCCTAGGGGGAGAATCAGAGCTGCAAGTGCCGGCCTACACCACAGCCACAGCAACACGGGATCTGAGCCGCATCTTCGACCTACACCACAGCTTACGGCAAAGGTGAATCCTTAACCCACTGAGCGAGGCCAGGGATCAAACCTGCATCCTCGTGGATGCTAGTCGAGTTCATTAA[C/G]CACTGAGCCACAGCGTAAACTCCCCACGTTTCTTTTTATACTGTCTTTCCACGCCATTTTACCATTTTCTGACTGGCGTGTATTTCTCTTTTCTCTTGAGTTTTAACAGCTACTTATGTATTTTGGTTGTTGAAATTCTTTTTTTTTTTTTCCCCACACCCTCAACATATGGAAGCTCCAGATCAGAGATAGAA…
3	13214696	C	T	20	1	-	0.5	0.12271	intergenic_variant	-	-	-	TRUE_DNM	Ti	AATATTCTTAGCCAGGCCATCAGGAACCTGGCTATCCACTGGAGATGGATGCACCCAGACGCTTACAGGAGATCGTGCAGCACGCCTGCCAGGTGCCAGGGGCAGGACTCCAAGCGTCAGAAATGCCAGGCAGGGTAACAGAGGCAGCATCCAAGCCCCGGGACAGGACATGGAGGAAGATGAAACTGGTCTACCCAGAT[C/T]GTAGCTCTGCGGCAGCTTGGCTGGTGCACTTCGCCCTCCCTTTGATAGAAAAAGCAACAGACGCTTCTGTGAGGAAACACGAGGAAGATGAGAGCTGATGGATCCAATCCAACTTGCAGGTTTGGGTGTTTAAATGTATGCAAGGACCTTTTCCCCAGTGCGGGATCTCAGGAGTTCACCGGGGCAAATAAAAC…
3	35415543	C	T	24	2	-	0.642857	0.39502	intron_variant	RBFOX1	-	-	TRUE_DNM	Ti	CCTCATAGTTTGTTATCATAGCCAGAATGATGTTGCTGCCTATTAAGGCAATTGCCAGTCAAGGTGTTAAAAAAAAGGTAAAAGGCCACATTAAGAAAAAGGTTTGCCCTTTAAAAAAAAAAAATCTAAGGTAATATCCCATTGGAAAAAAATTAAGAAAACCATATCCATCTATAGAAATCAATACAACAAGGAACATA[C/T]GTGTCTTTTGCCTTTCGCACGCATTTATCTCATACATACTTCAGGTATCAAATGGAGATTTAAAAATAAAATGTAGGTGCTTTGGTTTCCTCATCTCCAAAATATGAATGGTGATTGAAAAGCATAACTAAATACCTTATGGAGATCAGTGAATGAATACATGTAAAGTAGTTGCATAATTGTCTGGTATACAA…
8	6727764	A	T	9	2	-	0.458333	1.77645	intron_variant	CLNK	-	-	TRUE_DNM	Tv	TGAAAGACTTCTCTGTGTCAAGGTCTGTGCTACTCACTGAAGACCTAGCCGTGATCCAGAGACATCGTCCTCATCTTGATGGTACCTACCACCCAGAAGCAAGAAAATACCCTTTTAAGGCCACCCAAAGGACTGCTTTCCTTTGTCTTACCTATTGCTACCATCTCCAAATTTCCTGCTGCCACCAGGACAGATGCTGA[A/T]GTAACAGGAGATACTAGGAAAAGATACATGGCCACGCACAGGCATGTAATAGCAGAGGGTGGTTGTGGAGGTGGGGGTGGCTACACCAGTATCCCCACAACCTCCACTTTCTAATAGGTCCCCAACCAGCTTTCAAAATTAGATCCTAACATTCCACAGTAACAAGACAATTGTAAACTCTCCGTGTCCCAAAA…
3	100779881	C	T	28	1	-	0.340909	1.04169	intergenic_variant	-	-	-	TRUE_DNM	Ti	CACAGCAACTTGGGATCCGAGCCATATCTGCAACCTAGACCACAGCAAGGCCAGGGATTGAACCTGCAACGTCATGGTTCCTAGTCAGATTCGTTAACCACTATGCCACGACGGGAACTCCATAAACTTTTTTCTAATTAAAGCAAAGAGGCGGGTAATTTGGGACATTTTGGTGAGGTTACAGGACATTTATAAAGATC[C/T]TCATGCAACTGCATGATTGTTGGGCTGAAAATCCCAAACTCTTTCATGAGTTAAAGAGTTAATACTTAATTGGAAAATTGTAAAAAGCTGAAATGTATGTGTTGTGCTTTTTGCAAAAAGTTTCTTTTTTCAAGCAGGTAGCATATTATAAGTGTTAATCCTTATTCTTTATCTCTGCAGCCTTCAGGTCCAGG…
3	130350464	C	T	32	1	one offspring	0.3125	1.88564	intergenic_variant	-	-	-	not_tested	Ti	CTATATGTATTATCATGTCATCTGCCTACAATGACAATTTTGCCTCTTCTCTTCCAATTTGGCTACCTCTTATTTCAGTAGAAATTGACAGGACATTGTAAATCAACTATAACGGAAAAAATTTAAATCATTAACAAAATAAAAAATATAAGTGAATAAATTAAAAAAAAAACTTACTGAAAGTTTACCAAATGCTAAGG[C/T]ACATTTCCTACCAGAAAGAAGCATATGATAGCCTTTGTTCTACTACTTGCTATTATGTAACTTCAGGCAAGGTACCTACATCTTTTCTGCTTGTAAAATAGATACAGTAATAATACTATCTCCTGTGGTTGTATAATTCCTACATGAGTTCTTAGTATCAGATCCACACATTGGAAAGTCTCAAAAAAGCCTAG…
3	86819042	C	T	34	2	-	0.354839	0.88017	intergenic_variant	-	-	-	FALSE	Ti	TATCAGGGCCTCCTGTTGTGAGACAACTCTTGCAAGTGGCTATTATCACGCCTGGTCAAGGTAGGCAGTTTCAGTCAATGGTCTCCTACCAAAATCATATTATTTTGGAGCTAGAAAGGAACTTAAAGATCATCAATACCCTAGTTATCCAGCCAAGGAAATTAAAGTGCAGAGAAACTAAGTCACATGGCCACCGCCAG[C/T]GCACAGCTGGCTGCTGGAACAGGCAGACTAAATCAAGGTCTCCCAGCTCCTCCTTTCCTGCTGTCCCCACCTCTTCACAGAAAATCTCCTCGTGAGTAAAAGACGAACCTGACTTCAGCAGAGATGAATCTACGGTGAAAAATGTTAGGAGTCTTTGCAACCTTTTATTAAAACTCAAATAAATCAAGGTCCCT…
4	59085502	C	T	1	2	-	0.551724	1.18032	intergenic_variant	-	-	-	TRUE_DNM	Ti	TCATTTTACATAAGCCTGAGAACTATAAAGCAATATTACACTCAATAACAAGATAATATTCTGCCAAGCACTATTACCCTAAAAAGCAAAATCTGGTAACAGTTATCTCTACCAGATTTCTGTATTTGCCCTGGCTCAGAGGTCAGCAGAAACTGAACACAAGAAGAATCAAAGCTTAATATTCACTTCCAACAATAGAT[C/T]CATGGCCATAAGCCAGTCTAATCAAATTTGGTGTCATCATCTACAGAATGCAGATAATAATACCCCCCATTCTCTCTTCTTGGAGTTTGGGGAGAGAATCTAAGAGCTATAACATATAAACCCAATAACTTCCAAGGAATTATGCCAATATACATTATTGCTCTTATTATTTTCAACAGGAAATATAAGGAGCA…
8	36546517	G	A	9	2	-	0.363636	0.91569	intergenic_variant	-	-	-	FALSE	Ti	CTCCATATCACTCATCAGGCAACTTGTCTAAGGTATGATATTATAAGAAACAACCCCCAGTTTTTCTTGGTTGACAAAAAAAAAAAAAAAAAAAAAAAGTTTATTTCTCACCCATGCTGTGCTAATCTCAATTTCTCTGGGATTCTCTCATATAATCTCTATTCTAGAACTCAAGCAGCTACAGTCTTCCCTGAAAATTG[G/A]GCATTCTTCTTGTAAAGGGTAAAAAAATCAACATGGTAGGGGCTATTAAACCTTTTGCTCAGACTTGTAACATTTCACATCTGTTCACCTTGCACTAGACAAAGCAAGTCACTTGGTGAAGTTTGGTGTCAGTAGGATGGCGTGAATCTTTTCCTCAGATGGAGAGGCACAGAAAATCCCATGGCTAAGCCTGA…
1	61791871	T	G	10	1	-	0.266667	1.42747	intergenic_variant	-	-	-	FAIL	Tv	TCTTTTTTAAAGAATAAATATGTATTTATTATATGATACAGAAATCCACTCCTGCCTCAGATAAATGTATCTAAGAAAGCTGGAATTACATAACCACACAAAGACTTGTTTCTCTTCATAGGAACATTATTGAAAAGAGCTATAATCACAAACTATTAGAAAGAAAAATAACTGATGAATGATTAAACAGTTATGGTATA[T/G]AGTGAAATACTTTTCAGAAATAAAAAGGAATAATATAACCTAGAACATTCATATAAAATCTAAAAATTTCTATATACTAACAATGAAAGATCAGAAAGAGAAATTAGGGAAACAATCCCATTTACCATCACATCCAAAAGAATAAAATACCTAGGAATAAACCTACCTAAAGAGACAAAAGACCTGTACTCTGA…
10	56674741	T	G	10	1	-	0.5	4.10397	intergenic_variant	-	-	-	FAIL	Tv	ACAGTTAAAGATGACATTGGCCAAAAAGATGCTCATCTCAAAATACATCTATCCCCTTTAAAAACTCTTCAATGTATCTATGGATGAAATGAGTGCATTTGTTTTTTGTTCTGGTTTAACCATGTTCCTTGTTCTGGGCATTGTGAGGGTGGGTCGAACAATTCAGCAACTTTGACAAATAAATTTCTCGATCTTAACGT[T/G]GAATATCATTCCTAAAGTTACTATAATGACTGTGTTTCTGTAAGATCTGCTTAGTTTATGAGTCAGGCATTGTCCACAGCGAGGGCTAGGGACAGCAGGTGATGTTTGGGGAAGGGGTGCTGCTGAGCTGAGGCGCCATCCATCGCTGTTTCAGACTGAATCTGCGTATCCACGCAGCTTGAGGTCATGGGGTC…
11	11446618	G	A	10	1	two offspring	0.387097	3.4811	5_prime_UTR_variant,downstream_gene_variant,intron_variant	-	-	-	FAIL	Ti	AGGAATCCATGCCTGAGGAGAAAGGAACTCGGGCATTGCATGAGGTGCCAGAGTGGACTTCCCATCGTGGTGCAGTGGGTTAAGAAGCCCCCTGCCCCGCTGCTCCGGTCGCTGCAGAGGTATAGTTCAATCCCTGGCCCTGTGGAGTGTGGTTAAAGGAGCCAGCGTTAATGGCAGCTGCAGTGTAGGTGGCAGCTATC[G/A]CTCGGATTCAATCCCTGGCCTGGAACTTCCATATGCTATGGCTGTGGCCATAAAATAAACGTAAATAAAGTAAGGTAAGATGCCAGTGTAGGTAGAAGGCTGACTTCAGAAAAACTGCTTCTTGCGGAGTAGGAGACAAGGTGAGGAATGGTAGTGTTGTTTTAGAGACTATAAATTTCCTGAAAACAAAGACC…
13	53457750	T	C	10	1	-	0.304348	7.2764	intergenic_variant	-	-	-	FAIL	Ti	GGCAGGATCCTTAACCCACTGAGCGAGGCCAGGGATCAAATCTGAGTCCTCATGATGCTTGTCAGATTCATTCCCGGTGAGCCATGACAGGAATTCCGAGGAGCTAAATTTTTAACTTTAAATCTAAATAGCCACATGTGGTTAGTGCCCACAGTATTGGATAATGTGATTCTATTTTTTTTTTCTTTTTAGGGCCATAC[T/C]TGAGGCATATGGAAGTTCCAAGGCTATGGTTAAAATTGGAGTTGCAGCCGTAGCTGCAACAGCCGGCCTCCACCACAGCCACAGCAATGCCAGATCTGAGCCACATCTGCAACTTATGCCACAGCTTGTGGCAACACCAGATCCTTAACATACTGAATGAGGCTAGGGATTGAACCCACATCCTCGTGAATACT…
3	8053273	A	G	10	1	-	0.428571	3.34217	intron_variant	-	-	-	not_tested	Ti	CAACATCTTCATCTTGAAATAGCAACATCTTGGTTTTGAAAGTTTTCTGCTCCGCCCCCTCCCCCGCTTTCTTTCTTTTTTAAGGCCGCAACTGCGACATATGGAATTACCCAGGCTAGGGGTTGAGTCAGAGCTGTGTCTACCACACAAGATCTGAGCTCAGTCTCAACCTATACCAAAGCTCTTGGCAACAATGCCGG[A/G]TCCTTAACCCACTGAGCGAGATCAGGGATTGAACCTGCAACCTCATGGATACTAGTCGGGTTTGTTACAGCTGAGCCACACTGGGAACTCCACTGCTTCTCATTTTTTAATTTCAAGGTCAGTCACTCTTCTTGCTTGTTCTTCTATTGCTGTATTTCTTTTTCAGACAATGGTTTCAGTTTTTTCAAACTTGC…
1	105470608	G	A	10	1	one offspring	0.56	14.4854	intergenic_variant	-	rs330517897	-	TRUE_DNM	Ti	GTCAATGAATGTTTTAAGTAATAATATAGTATACCCCATGAATACTTCATTTTATCTTTCTCATTGAATATCTCCTAAGAAGTACAAGTACCAACAGCCTTAAGAGTCCTGTGACTCTGGAATTCCAAATATCACATTATCTAGACCTTAGTTTTCACAACTCCTTAAGCTTTCTGTTTAAGTAAAGTGCCAGTCCTTCC[G/A]TGCTCCTGCCTTCTGCAGGGGAGCCTGCTGACAAAATGGCAGACAAGCTCCCGTGTCTGTCAGAGTTTAGAGTTGATAATGCAAGCACAGCATTTCACCACAACCCTGGTGGCTGAGTTGCAAAATTATTTATGGCTTTCCCATTTATGGCATACTGCTCAGTTTCCCATGAGTTGCTCGGAAAGATTCCTGAT…
4	72323679	C	T	5	2	-	0.233333	1.66208	intergenic_variant	-	-	-	FALSE	Ti	TTGCCAGACTCTCAAGCTTTTTCTAAGGCATCTGTTGTAACTATGTTCGATTACAGTTCTTTCCTTCCTCCCTCTCCTCTTCCTTCCTTCCTTTTGTCCCTCCTTCCTTCCCTCCTCTTGCCTCTCTTTCTCTCTTTCCTTAAAGGGTTACTGTTCCCATTCTCCACTGTTTGGTGGATTCTCCCTGCCTAGCAAAGCCC[C/T]AGGGTGGCAGACTGGCGGAGAGCTAGTAGAACCAACTCTGACTCCAAGAAAGCAGCTTGTCTGCTGTGTCCTTCCCTTTCTCATCCCTTCGACTTTGCAGTCCCCCTACACTTCCCCCACCCCGTCCCTCCAAACGCAACCTCAGATGCTTGTCCTCACTTGTCTTTCCTCTCGGTGTTGACAGTTCTCCAAGT…
4	74372799	C	T	8	1	-	0.481481	5.5066	downstream_gene_variant	CYP7A1	-	-	TRUE_DNM	Ti	TAAAAGTGTAAATTTATTATGTTTTAAATGTTAAATATTCAGATTTTTTTGTGTGTGTGTCTTTTCTTGCCTTTTCTAGGGCCGCTCCCACGGCATATGGAGGTTCCCAGGCTAGGGGTCTAATCAGAGCTATAGCCACCGGCCTACACCACAGCCACAACAACGTGGGATCTGAGCCGCGTCTGCCACCCACACCACAG[C/T]TCACGGCAACACAGGATCCTTAACCCACTGAGCAAGGCCAGGGACCAAAACCCGCAACCTCGTGGTTCCTCGTCGGATTTGTTAACCACTGCACCATGACGGGAACGCCAATATTCAGAATGTTTAAATAGTCACCTGCCGATAAGTGGCAACAGTTTTGTTCATGATTCATCTCTTAGAAAAAGCAAAATAAT…
12	52577672	G	A	10	1	two offspring	0.371429	0.27401	downstream_gene_variant,intron_variant,upstream_gene_variant	ssc-mir-324	-	-	TRUE_DNM	Ti	ATGCTGGAGCGAGTGGAGGAGACCACTATGCAGGGCCTCAAGGAGCTGGGGGCCTTTGGTCTGCAAGTGCCCAGTGAGCTGGGTGGCGTGGGCCTCTGCAACACTCAGGTGAGGGCGCCCCTTCCGTCACCTCCAGTGTGTTCTGGTCCACTCCTTTCTTGCCCCCTGGGGGCCTGTGGAATGTTGACTCTTAACATCCG[G/A]CTACATGCGGTCCCTGAAGGCCGGGGACCTCACCCAGGTTCCCAGGCCCTCATGAAGCTCTGGTGGGGACCACCCGACCATAGGGTAGGAAACCTCCCTCCCATCAAAACCTGGAGCAGCCCCGCCAGTCCTCTGCCATGGTCCCACCTCCTCTGTCCACTCACTTTGTGGGGATGTCCAGGTCAGGCCCTGTC…
16	41608900	G	T	10	1	one offspring	0.52	0.5884	intergenic_variant	-	-	-	TRUE_DNM	Tv	AATCTTTGGCAAATGATTTCATTTTGTCTTTTTAGAGAAGGAGCAGTATCTAACATTGGATGCTTTCAATTATGGAAGGTTTGCTAATCAGATTTAAAGGGGAGTGAACGGTTGAAAATCTAGAAGAAGAATATTATCAGTGGAGGATTAAGATTAGGACTAGTTAATGCAGTCAGATCTTACACATCAGTGTCAAATCG[G/T]TATACTATTAATTACAAGCTTGATTTTGTCCTTTTTTGTCATATTAGGTGGTGTCCAGAACAGGTCTGGGTTTTACAGCCTTTGACAGGTTGTTAGCTGTCTTGGAGAAATTTCTAGGTAAAGGGCCTAGCATACCAGCAAGGCAAGTCAGTTAGCTAAAGTTAAATCTTAGTTTCATCAAGGATTCCTATATT…
2	64794880	T	G	10	1	-	0.321429	2.1743	3_prime_UTR_variant,upstream_gene_variant	GIPC1	-	-	FALSE	Tv	CAGCAAATGCAATAATACCCTCCCCTTCCGCCCTGCCCCGCCCCTGGAGGAGCCCCCTCAGTGTGGAGCCTGTTGCCTCCACATCTGAAAAATGTCTGCTGTGAACCCCCCAAACTCCCTCCCTCCCCTGCCCCTTGTGTCTCCCTCAGAAGCCCAGGACAGAAGGGGAAGGAGGGATGATGGCGGTGGGCTTTTGTATC[T/G]GAGTTTGCTGTCTGGAACATAAAGAATCTATCTGCTGTTGGACCTGTGTGGCAGCTTCGGCTTCGGGGTGGGAGAGGAGGGTGGGCCGGGGCTGGGAAAGAATGCAGCAGCTGAAATCCATCCTCTTTGGGCTCCAAATTGAATTAGGAGCTGGCCCCAGCCACCCGCCCCCTCCCACTCGTTCCGCCTGACAA…
3	55112332	T	G	10	1	-	0.277778	5.94319	upstream_gene_variant	-	-	-	FALSE	Tv	AGATCCTGACCTCTGATTTCCCTGGGGAGCAAGTGCCCTTTATGGACTGTTAGTGGGGCGGGGGGGCATGCCTCTCTGATCTCAGAGCAGCCAGGGCTCACATGGAATGACACTACCTCCATCTGGATGGGCACCCGGGAGCCTGGGTGTCCCACCCCAGCCCAGCTGCAGCTGTGAGGGAGGGAACATGAGAGGCTGCC[T/G]GAGCTTGCTGCTTGGAGCCCCTGGACACTGGGGTAGGCAAGGCTTAAACCCAGGCCTCCCATCCATTGGTGCAGGCCCCGCTAGGCCCCAGGGTAGCCTTTGTCAGGTGCCCCTTGGACACAGCTGTCCCAGCTGCAAATCCAGGCAGGCTGTGGCCTCCCCACCACCTGCCAAAGTTATGGTGGGCACAGGGC…
5	29594306	T	G	10	1	-	0.222222	1.95374	upstream_gene_variant	LEMD3	-	-	FALSE	Tv	TCCTTGATACATGGTATATCTTGATGAATCTCAAAATGTTAAGTGAAAGGAGTCAGACACAAAAGATCACATTATTATATGAGTCCATTTATATGAAATATCCAGAATAGTTAAATCCATAGAGACAGGAAAAAGATAAGGTTGCCAGGATCTGGGCATTCCTGTTGTGGCACAGTGGAAACGAATCTGACTAGGAACCA[T/G]GAGATTGCAGGTTCGATCCCTGGCCTCACTCGTGGGTTAAGGATCTGGTGTTGCGGTGAGCTATAGTGTAGGTCGCAGATGGGGCTCAGATCCCGTGTTGCTGTGGCTGTGGCATAGGTGGAAGCTGTAGCTCTGATTAGACTCCTAGCCTGGGAACCTCCATATGCCCCGGGTGCTGCCCTAAAAAGGAAAAA…
8	95327601	T	G	10	1	-	0.222222	15.2809	intergenic_variant	-	-	-	FALSE	Tv	GTGGCCCTCATAAAAATATTTATACACTTAGTAATGGTATAAGGCATTTCATATATTATAAAACATATACTAATAAGTTAATATTAAGAAATAATTTTCCATATGTGTTTGTTTATAAACCAGAAAAAGTATTCTGAATTATATATTCTGACATTTAGAAATGATTTTTCCTTTTTTTCCCTTATCTTTTTATTCATGAA[T/G]TCCCTCTAAATAAATATGAACAATCAAGTCTGAACTGACAGGGTAAGAGGATGTTTTCCTGGAAATATTTAATTCAATGCTATATATAATATTATTGGTTCTCTTGTGGTGGCTGTCTTTTAGGTACTAGAAATCTTTTTTATTCTCTTCAAATACCTTGAAATCACAATATATTTCTTGTATTTCTTCCATAT…
9	655724	A	C	10	1	-	0.28	8.74633	intron_variant	DENND2B	-	-	FALSE	Tv	GTGGGCATCAGCGAGGAGGTGCAGGGGTGTGTGTAATGGCCCTGGGCAGAGGGAGAGGCGGGCCGAGCCAGGGCGGTTGGACCACTGCCGACAGAGCCGTCCAGTCTGCGCAGAACCAGGCTCTCTGCACACACAGCTCGGGGCCCTTTCCCGCCCGTGCCCCCCTCGCGGGCTCTTTCCTAAGCTCTTGCCTCCACACA[A/C]GAGGTTGCTGAGGAAATGAGTGCAGGGCGGGCCAGCGCAGGGCAGCGGCTTCCTTTGTCGGGCCCCGTGTGTGTCCCCGCTCAGTGGCAGCTCTAGCCCAGCGGGACAGGAGGCTTCGTCCGAACGCTGGTCACTCTCAGGGCTCAAGTGTCCTTCTCCAGGCCAAGGCATCCGCTCGCGCCAGCGGTCAGGCT…
13	132037104	A	C	10	1	-	0.322581	6.20317	intergenic_variant	-	-	-	FALSE	Tv	CTCTTTGCTATTTCTTTGGGCCACTCCCGTGGCATATGGAGGTTCCCAGGCTAGGGGTCGAATCGGAGCTGTAGCCACTGGCCTATGCCAGAGCCACAGCAACGCGGGATCCAAGCCATGTCTGCAACCTACACCACAGCTCACGGCAACGCCGGATCGTCAACCCACTGAGCAAGGGCAGGGACCGAATCCGCAATCTC[A/C]TGGTTCCTAGTCAGATTCGTTAACCACTGCGCCACGACGGGAACTCCTATTTCTGTTTCTTAAATAAGTTGACTTAGATTCCACACATAATATTTGTCTTTGACTCACTTCACTAGTATGATATTCTCTAGGTCCATCCATGTTGTTGCAAAGGGCAATATTTGATTCTTTTTATGGCTAAATAATATTCCATT…
13	205744709	A	C	10	1	-	0.3	17.6447	missense_variant	UBASH3A	-	tolerated(0.16)	FALSE	Tv	GAGAGTTCTGCAAACGGGTATCTCGTGCAAACAGGATATTAGCTTTTGTCAGACAGATCACAAAGGGCTTGAGGTTTCTCTTCTCAGCCTCAGGCTCCCTGCCTCTCCCTCTCCGGCTTTATCTGCTTCGCTCAGTCTGCGGGCAGGAAGAGATGGCAGCGGGGGAGACACAGCTCTACGCCAAGGTTACCAGCAAGCTC[A/C]AGGGCCGCAGCTCCTCCGCGCTCCTGGAGCCCCTCCTGGACATGGGCTTCCCGGCCCACACCGCGTGAGTACCCCCCGCCTGGCCAGGGTCCCTGACCCCCCGCCGACCCCTCTACGGCTGCAAAATTGCAGGTGGCTCAGAGCACTTACTTCCTGTGCGAGGGGTGAACCGCACAGGGCCAGAGACCTGCTCC…
4	10605400	C	T	9	2	-	0.6	0.59483	intron_variant,upstream_gene_variant	-	-	-	TRUE_DNM	Ti	TATTGCTGGGAACTGTACCCTTTTGCTTGTATTACCCCATTTAATGATTTCATGAACCCTCTGCAGTGGATATTATAATTATTATACACATTTTTCGATGAGAAGATGGAAGTATGGAGAAGTTAAGAAACTTGACTAAAGTCACAAGGAGATGGCAGAGCTAGGGAGTTTGAATCCATGTGGTCTGGTACCTACCAGAA[C/T]GGACAAGTAGCCCTTATGACGTATGCCATGTGTCATATTTGTTGAAATCAGACACTGAGGGAATGGAGAGGGTTTGTTTTGGTTTTGGCTGAAGAGTTAAACTATGCAAGACAACAAGGAAATGGTTTAAATTTTTTTGTGTATTATTGTAAAAAGCTATGACAACTGTGATAATATTATAACTGTTTTCAGAC…
4	9595701	C	T	9	2	-	0.230769	1.88593	intron_variant,non_coding_transcript_variant	-	-	-	FALSE	Ti	AAAGAGAGGGAACAGAACATGCCTAGTCCTTGAGGTGTCTACGGCCATGCGGGTGAGGAAGGGCATTCCAAGGGAAAATGCCCAAAACCTCAAAACCCTGGCTTTTCCCCCCAATTTCCAACCTTCCAAAATACTTTAAAACTCCATGCAGAGTCCCAAGATTTTTTTTTAGCACTGAGCTTTCATCTGTTTCTCTCACT[C/T]GGCTTCATACTAAAATAAAAAGCTGCTTGTCAAGATACCCAGGTGCTACAGTGATTGGAAGTATAAATGGGATTTAAGTGAGAGACAAGTAGTGACTCTAACAGAGAAAGGGTGGCTGAAAGAAAGAGCCAGGGAGAAAAAAACACAAAATCATCAGGATGGAGGCAAGAGTATCAGCTCTGAAATTATTCTTA…
12	172771	T	G	11	2	-	0.310345	5.13039	intergenic_variant	-	-	-	FAIL	Tv	CTGGCCTGTGACTCTAGAAGGGAACGGGCCCCTTGGTGCGGTGGGGGCCCTGTCTGGAAGGAGCAAGTGGCCCCACTGGGCCAGGATGTTTGGGACCCGGGTGGGCATCTCCCCCGTGCAGAGAGCTGCAGGGGACGGGGAAAGGCAGACACTTGGAGCCTTGGTGCGGGATCTCAGCAGAGGCCTGAGCCTCGTGGCGG[T/G]GGGCCAGGCTACCCGCCACCCGTCCCACAGCCTTGGGTAGGTGCTGGCCCCTGAGATCACTTCCCGCACACAAACGTCTCTCCATGCAGGCCCTACTCAACCACAAGGTCAAGACGGCACAGGACTGAACCCGTACCTCCCGTGTAAGCTGGGTCTGTGAACCAGAACCTGAGACTGAGCGTTGTTCCCAGCCT…
1	64926669	A	G	11	2	-	0.590909	5.79037	intergenic_variant	-	-	-	TRUE_DNM	Ti	TACTTCAGAAAGTGGGCATAGAGGGAACCTACCTCAACATAATAAAGGCTATCTATGACAAACCCCACAGCTAACATCATTCTCAATGGTGAAAAGCTGAAAGAATTCCTGCTGAGATCAGGAAGAAGACAAGGATGTCCACTCTCACCACTACTATTCAACATAACTTTGAAAGTCCTAGCCACAGGAATCAGAAAAGT[A/G]AAAGAGATAAAATTGGAGAGGAAGAAGTAAAACTATCACTATTTGCAGATGACATGATCCTATACCTAGAGGATCCCAAGACTCTACCAGAAAACTGTTAGAGCTCATCAGTGAATTTGGCAAAGTCACAGGATACAAAATTAATACACAGAAATCAACAGCATTTCTATATACTAACAATGAAAGATCATAAA…
1	94948188	G	A	11	2	-	0.47619	0.26637	intergenic_variant	-	-	-	TRUE_DNM	Ti	TTAGTTCTGCCCTTTGAGCACAGTAGCAGCTGCCGACAATACATAGCTGGATGGGTGGATGTAGTCCAATAAAACTTATTGATGGACACTGAAATTTGAATTTCTTATAACTTTACCATGTCACAAAATGTTATAGATAATTTTTTTTAATCATTTAAAAGTGTAAAAACCATTTTTACCTTGTGATTTGGCCAATGGCC[G/A]TAGCTTACCCACACTTGCTTGAGTGGAAAGGGTCCAGACCGGAGGTTGGGGCCTGGGAATCTCATTCCAGCTCTGCCACTAGGTCACTGAGGGACTTGCAGGAAAGTCACTGCACTCCTTTGGGAACCAGTTTATTAATAAAATAAGTACTTGGCCTGGATGGCAGCTAGGATCTTATTCGAAAGACGAGTGAT…
2	29463052	G	A	11	2	-	0.551724	4.01052	intron_variant	DCDC1	-	-	TRUE_DNM	Ti	TAAAAGTCACTTTGTGGTACCATTATTGGGTCATCAGTGGTTAAGCATTAAGCCTGGCAATAGCTTTATTTCTGAGTAGGATTTCTTAGCAAATATCCCTTTTAGCATTAATGAACTTTATTTGAACTGCATTTACTTCATTTGACCTTAGGGATAGACTTTTCTATTTAGTTTTACTTAAGATTGTGTTTGGTAAAATG[G/A]AGATAGATGATAGATGATTTTCTTAACAAACCTAGGCTTATAAATTATAGAATTATATGACCTCTTGATATCATTTCCATTTATCCCACTTCTGAGATCATTTATCAAAACAACAGCATTGTTTTGCTGGGATTTTGTCAAAAGATTATACACTTCAAATTGATGTTTTGAATTCCCTAACGAAATTTCTTTTA…
4	83265829	C	T	14	1	-	0.461538	0.13572	intron_variant	MPZL1	-	-	TRUE_DNM	Ti	ATGACAATTCCTGCCTTCTAGTGGCTGAAGCCAAAACTCTGGACACCTCTCTTTCTCCTAACTTAATTTCAAGCCATCACAAAACCTGTGTCTCTACTAAAAACCTATCTAGAAGTGGCTCTCTCCTGCCCTTTCAGTGTCACCATCTTGGTCTACGCCACCATCATCTTTCATTCAGTTATCTGAGTGACATCCTAAGA[C/T]AGTGTTTCTGCCTCCACTCTCACCCACTTAAATGCAGCCAATCCACAGAGAGTCCACAGAGATCTTGCTAAATTCAAGCCAGATCTTATTGCTCCACTACTCAAAATCCACCAAGAGTTCCCCACATCAGCCAGGATCATGTCTGAGTCCTCAGAGTGGCCCAGAAATCCCCGGCCACCTCTAAGACCTCATCT…
2	122870967	T	C	11	2	-	0.454545	5.77558	intron_variant	DTWD2	-	-	TRUE_DNM	Ti	AATTTTGGCATTATTTTATGCCATACACAAAAAATAGATTAGAATGGACTAAAGACCTAAACATAAGACCTGAAACTAAAAACTTCCTAGAAGAAAACACAGGGGAAAGCTTAATGACAAATGATGTGGCAATAGTTTCTTGGATATGACACCAAAGCACAGAAAACAAAAGATAAATAAATAGGACCACAATTAATTTA[T/C]AAACTACTATGTGCCAAGGACACAACAGAGTGAAAAGACAACCTACAGCTCCTCCTATTTCCAGTTCTGCATATATGGAGCTGGAGCCTGGAAGTTGCCACTCCATTCTAATGATAAGTAAAAAGCTGAAAAGGCTTTTGTTTAATAATGTAACATACACTGCATTCCTATTTTCCTTCTCATGGGTGCATCTG…
4	17306480	C	A	16	1	-	0.40625	0.15826	intergenic_variant	-	-	-	TRUE_DNM	Tv	AAAAATTTTTAAAAATAACATGGGAAATAAAACATTTATAGTAAGTGAAACGGATTGTCTGAGTTCACAAAGATGAGTAAAATAGATAAAGCCTACCGTAGCTAACAAAACATGGATAACTCTAGATCTCGTGCTACATGACATGTTTTAAAAATTATCTTCTATACACTGTTTATATCTTTAATTGACTCTATTAGAGA[C/A]CATGAGTACAACTCTGGTAAAGTAATTTATACCTTTCTAATTCATTTTAAAACTAATCTTCTCACGGGGTGCTTTAAATGCTATTAAATATGTACTTATAACTCTTTTCTGCAGTTTATGGTCATCTTCTGATCCACAGCTATGCTCTTCTCTCATTGTCTTCAGTTATTTTTGCAAATTCTTTAGATGTTCTG…
4	43376307	C	T	16	1	-	0.52381	1.1944	downstream_gene_variant,intron_variant,non_coding_transcript_variant,upstream_gene_variant	-	-	-	TRUE_DNM	Ti	CTCAATACCCTGTGATCTGGAATCTACCGTGCACCTCTCAAAAAGCTTGTTCCATTGAGCTCTCTTTTTCTTGCCCATATTTTCAAAGAATCCCTCTCTTTTGCTCATGAGGGTCCTTCCCGTTGCTCAATGTACAAATGTTTTTCACCCGATCTCCTCTTTTCTTCTTTCTCTTTAATTCTTTGCAAGTTGACACCCTT[C/T]CCCTACAGTCTGACATAACTCTCTCTAAAAACACCAGTGACCCTCTGATGGTCGATTTCCATGGACACTTCTTAGTCATCTTATTTGGTTTCCTCACAGTATTCACCACCGCTGACCTCTCTATCCACCTTAATCCGCCCTCCCCCAATTTGGTTACTGCACTGAGTGCATTGATCTTCTTTCCAGATGTCTTC…
4	40072660	C	T	29	2	-	0.515152	0.4134	intron_variant	SDC2	-	-	TRUE_DNM	Ti	ATCTTATGAGTGGGTATAACCATCGCTAACCGCATTCATTTACTCAAAAAAAAAAAAAAAATTCAACTGCAAAGCCTCCCAGGGATGTGGCTCTGTGCTAAGTGCGGTGGGGACACCAGATGAATGAGAAATGGTTATTGCCCTTGAGGAGCTCAGCGCAATCTTGTAGGAAGGAATATAATAAAGACAAATAGCTATAG[C/T]GTAAAGCAGTGGGTGATGAGTGCCACGAGAGAAAGTCAAGGTACTACAGGAGCTCAGGAGAGAAGTGATTACAGCATCAAGGCCGCAGCATTTCACCTGGTTCCTGAGGTTAGACTTGAGAGGACAGTCAGCAAGCAGGAAGGTAAGAGCTTTAGAATGCAGGTGGGAAAATCCTTGTGCTCATGATGGGGCAG…
3	130315959	G	A	11	2	-	0.484848	1.63328	intergenic_variant	-	-	-	TRUE_DNM	Ti	AACCTGACCCCCTTGCTGTACAGTGGGAAAATAAAAAAAATAAAAAAAATAAAAAAAAAAAACACATTGACCAGAGCCTGTACCAGGTAGCGCTTTATATTTGCAATTAACTGTGCGTGTGATGGGACAATTATGAGCTAAGCATGTCAGTCATATTCTCAACAATGGAGGAAAATTAGGGCCACATTTAGGAAATTATC[G/A]TATAATGCTCATGATGTGTAATTTGACTCCTCAAATTAAAGGTGTGCATAAAATTGGACTATCAGAAATCAAAGTGGAGATCCTCATTTTGTTTTTGGTTTATGCAGTGTTTTCACAGAGCCGACAGGGTTTTTTTAATTTTTATAATCTATATTTTCAGTTTGTCATTAATTGCTACTGGAGGAAATTATATC…
4	100847737	C	A	30	1	-	0.357143	7.80555	intron_variant	-	-	-	FALSE	Tv	CAAACGTGGTACGTAAATATCTAAGAAGGTGGTTAGAACGGTAGGAAAGGCTTGTGTGAATGACCCGGATAATTCTCTTTGCTATGAATATAGATATTGGGCCCTAAAAATTGAAGGGATGGATGTGAGGGTTAATACATTTCTGGAACCAGAAACAATGCTGGAATAAATTCAACAAACAGCTTTCAAGACCTTCACGA[C/A]ACTTGCACCTGAATCATTTTCCAGGGTGGACAAACAGTTCCAGTTCAAGGCCAAGGAGCATGTATCAGGCAATCTAGGCCACTTGAAAAATCCATGGAGCTTATAACTAAAGGCAGTGTAGGATGCTGGTTTAGAGCTCAGATTGGATTCTGAATTAGGAAACATATTGCTAAGGACAAGGGAGCCATACAGCT…
7	28262376	T	G	11	2	-	0.44	8.33694	intergenic_variant	-	-	-	TRUE_DNM	Tv	GCAATGATGAGCATCTTTTCACATGCCTCTTGGCCATCTGTATGTCTTCTTTGGAGAAATATCTGTTGAGATCTTCTATTTCTTGATTGGGTTGTTTGCTTTTTGTTATTGAATTATATGAACTGTTTATATATTTGAAAATTAAGCCCTTGTTTGTCACATCATTTGCAAATATTTTCTCCCAGTCCTTAGGCTGTCTT[T/G]TCATTTTGTTGATGGTTTCCCTTTGTTATGCAAAAGCTTATAAGCTTGATTAGGTCTCATTTGTTTATTTCTGCTTTTATTTCCACTCTTGGGAGACTGACCTAAGAAAACATTGCTACAATTTATGTCAGAGAATATTTTGCCTATGTTTTCTTCTAGGAGTTTTATGCTGTCATGTGTTATATTTGTTTTTA…
9	30611958	G	C	11	2	-	0.5	1.36292	intergenic_variant	-	-	-	TRUE_DNM	Tv	GTAAACAAAGGTAAGGTTGTTACCCAGATTTAAGTTGTTGCCTTCGCTAGTGAAGAGTATTCGGAGATTTAGAGTCATTCCCCTCTTCTTTGAAAGAGAGGGAGGCATCCTGACAAATAGAGATTTCCCTTGAACATGTAAGTATGTCTTACAAAAAGTCTTATGCTTACTTGGTTTTCAGAGCTTCTACTGTGTTTGCA[G/C]TTTCTAAAAAATAATCAGCTAAAATAATCCTTATGCTAAACAGTATATTTTGAAGTGGCAAATTCTGCAACATCTTTGCCTGGCATTGGCGTCTATAAATATGAAAGAAAGAGTTTGATCTTGAACTTGGAATGGATAATGTTAAGAAAACGTAGTGCTTTCATTATTTCTTTCCAGTATAAAGAGAGCTTTTT…
9	33391443	A	G	11	2	-	0.457143	6.89596	intron_variant	MMP8	-	-	TRUE_DNM	Ti	CAGACATTTGAGGACTGGCTTTCTTATGTGACTCCCTCACTCCAGCTAGTCTGTGTGTTATCTCACAGACACTGTTTTCTTACATGCCCACTTAAAAAAATATTTATAATTGCAGAGCACTTTCTTATATGCTAGGAATTGTGATAATATTTAATCAAAAACATTTTAATAAGGTATTGTTGGAAATATTTTTACAGTGA[A/G]GGAACTGAAGCCCACAGATTTGCAACAAAAAGCAGTAGAGCTGGCATTGAACCAGGTAGGATGGCAAGTCCTATGCTCTTATCAAATGTTTGACTCCTGACAGTAATTAGCTTAGTAATATTCTTTCCATGCTCCAAGATTTGCTTTCTCGATTCATGAATGCTTTAAGAAACGTCTTTGAGTGTCTGGAATTC…
10	38438928	G	T	11	2	-	0.676471	2.10136	5_prime_UTR_variant,intron_variant,upstream_gene_variant	MOB3B	-	-	TRUE_DNM	Tv	GGCTTCCGGGGCTGGAATCCGCGTCAGACCCCTACCCGCGTCCTGACTTCTGGCCGGCTCCTCCCGCTCTCTTCCCGGGTAGGAACTAGAGTCCAGTCTCCACCCTGGGCTCCTGGGCCTTGATTTTAAAAGGTCTATCAATAAAGTCCATCTTCCTTCGGGGTTCGAGTGTGTCCGCCAACCCATCCCGCATCGCAGAT[G/T]ACTGCAGGGTGCGTGCTGTGCTGTGGGAGGCGGGAAGACAAAGTTTTACAAAAGTGCGCCTGGGCAGGGGGGCAATGTTTAGGGCGTCTTGATACTGAAGGAGGAGGCTCGGCTTGGGGCTGAGAAGGGGAACTCGGCCAGTTCGGGGACTGTGGACGCTTCGCAGAGGCACAGGGTGTGTAAAGGACGTACAA…
11	16172128	T	C	11	2	-	0.473684	4.64035	intron_variant	WDFY2	-	-	TRUE_DNM	Ti	GAAATAAGACTAAAGACACAGAGGAGTTCCCTTGTGGCACAGTAGGTTAAAAATCTGGCATGGTCGCTGCAGCAGCTTAGGTCACTGCTGCAGCATGGGCTTGATCCCTGGCCCAGAAACTTCCACATGCTGCAGGTGCAGCCAAAAAAGAAAAGAAAAGGAAAGAAAAGAAAAAGAAATACACTAAAGGGAAGGTAACT[T/C]GGAAGACAATAGACTCATCAAGTCCTAGCCATTGCCTTTCTGAACCACAGATAGGCTGTGTGACACGGCCAACATAAGAAGATGACCACCTTCTAAATGAGTAATACAATGTCCCTAAGAAGGACATCCTTTGTGGCAGCTACTTCTTATACGGAGTGTCCATATACATGATTTCAACCCGGCACACACGCTAC…
4	24491859	C	T	33	1	-	0.434783	0.07153	intergenic_variant	-	-	-	TRUE_DNM	Ti	TGGAAGTTCCTAGGCCAGGGATCAAATCCAAGCCAGGGCTGTGACCTAACCTACACCACAGCTGCAATGCTGGATCTTCAACCCCCAGTGCTGGGCGGGGATCAAACTGCCCTCCACAGAGACAAGCCGGATTATTAACCCAATGTGTCACAACAGGGATTCCTTGTTGGATGTTTTTAAACAGAATAATTGGATAAATT[C/T]TATTTGTTCTCACTTTTTTTTAATTTGATAGATTTAACACTATTGGTTAATAATGAAATATTTGAGCAAGAAGTTTTTCTACTTTCCCCATTTTTAAAACCCCCTGGATAATATGTCATCTTGGGGTATACTCATAACATAACTCCTATAGGGGATGGGTGGGTAACTTTTACTATTTTAATGTTATTGCTTTT…
5	70956902	C	A	3	1	-	0.461538	4.13325	intron_variant	KIF21A	-	-	not_tested	Tv	AGGCCAGCAGCTGCAGCTCCAATTCAACCTCCGGCCTGGGAATTTCCACACGCCTCAGATGCAGCCCTAAAAAAAAGTTTCCTTTAATTCTATTTAAAAAAACAAACAAACAAAAAAAAAACCACTTCATGGGAGTTTCCACTGTGGCTCAGCAGGTTACGAACCTGACTAGTATCCATGAGTTTGATTTCCTGGCCTTG[C/A]TCAGTGGGTTAAGGATACAGCATTGCTGCAAATTGTGCTGTAGGTCGCAGACGCGGCTCGGATCTGGCATTGCTGTGGCTGTGGTGCAAGCTGGAAGCTGCAGCTCTGATTAGACCCCTAGCCAGGGAACCTCCATATGCCACAGGTGTGGCTCTAAAAAGACAAAAAAAAAAAAAAAAAAAAAAAAAAACACC…
14	46865126	G	A	11	2	-	0.26087	0.05922	intergenic_variant	-	-	-	TRUE_DNM	Ti	TTTCTCTCTCTCTTTCTTTCTTTTCTTTCTCTCTCTCTTTCTTTCCTTCCTTTCTTTTTTCTGCACTTGTGGCATGTGGAAGTTCCCTGCCAGAGATCGAACCTGCACCACAGCAATGATCTGAGCCTCAGCAGTAACAACGGTAGATTCTTAAGTGCTGGGGCCACCAGAGAATTCCTAACTCCTACCTTTCTTTCCAG[G/A]CTATATCCATGTTACCTGGACCCCTGAAAGTGTGGAGTAGCTTCACTACATAATTGCTGCTATAAATCCTGTAACTTCTCCATCAGAATATTTACTTGCCTTCTGTTTATTTTGTCTTGTCAACTAGACTGTAAGTCCCAGGAGGGCAGGTACTGGTTATGTTCACTGTTACATCTGCAGAGCTTGTCATGGTG…
5	17447783	C	T	6	1	-	0.567568	2.2633	intergenic_variant	-	-	-	FALSE	Ti	CTGCGATCCAGGTTGTTGTAAGGTGGTTGTGAGGTCTGGTCTCTGTGTCCCAGGTCTGTTCATTGTTGTCCTGGGCCTCGGATGGTAGTCATGGTGGTGGCAGCATCGGCCTCAGCGTTCTTGATCTGTGGATGGTGACACGGTGGTATGTTGGTGTGTCCTTGGTCACCATAATTCCGATGGAAGCTTCCTACTTCCTG[C/T]CTCTCCAGCTGTCACCTGTTGCCGCCACCTACGATGTGTTTTGTTTTTTAGGGCTGCAGGTGTGGCGCGGCATATGGAAGTTCCCCGGGCTAGGGGTCAAATCAGAGCCACACTGCCGGCCACAACAACAGCCACAGCACAGCCACAGCAACTTGGGATCTGAGCCGTGTCTGCAACCTATACCACAGCTCACA…
14	123100190	G	A	11	2	-	0.705882	5.9279	intron_variant	VTI1A	-	-	TRUE_DNM	Ti	TTTAAACACAGAACAAGATCAGCCAGGAATAGCAACGCTTGGACGCCTGACCCATAGATGTAAGCAAGAATTAGTGATCACGTCCAATGGCTGGAAGATCCCAGAGGAAAATTTGGGAGGCTCTTCATTCCCATTTGCCCTGTACACAGAATTCTTAGTACAAATACCTGGCAACATCAAAATACAGGTGCAGATTTGGC[G/A]TATAGAAAGCCTCAATTTGGTTTCTTTGTATTTTAGCTGAATTTCACTTGGTTGATGTTCAAGATCAAATACTTGCATTTTAATGTAGCATTTGCCAAATTTCCAAACCTCTAAGCACAAAATCCTCAGCCCTCATTTCTTTGCTTGCCTAGAAATCTAGGTAGCACTGAGCCAAAAGTAGAAATTATGAAGTG…
16	40404261	G	C	11	2	-	0.517241	1.12681	upstream_gene_variant	-	-	-	TRUE_DNM	Tv	GGACTGGGCGGAGCCCCTGGGCTGGAGCAGGGGTGGGTCCTAGTCTCTCTGCCCTGATGCTGGCCATGGAGAATGCAGCCCGGAACCTCTGCAGAGAAAGCCTTTTCAGATCGGGAAGTCCGGGGCTCCAAGAAAGACGGGAATTCGTGACCTAGGATGACCTTGCCCAGAGGCGTCAACCTGAGGGGAGAATGAAGTGA[G/C]TTGCAACCCGGTGCCTCCAGGTGCTCTTGGGGGCCAGGCTGGGGCAATGTGCAGAGCTGGGCCCAGTCCCGCCAACCTCGCCGGGGAGGCTCTGGGCCACGGCATTGCCGCTCTGGCTGTTAGCTGCCATTTCTGCCTCCTTAGGGGCAGTCTGAGGCGTGCTTGGGGTTGGCGGCCAAAGGGCTGGCGGGCAG…
5	1791805	C	T	9	2	-	0.325	3.13743	intergenic_variant	-	-	-	TRUE_DNM	Ti	AGGACATGAGCCAGTCCATTGCACCCCTTCATGGCTACATGTGGTGTCCACGGCGATGAGATAATGGGAGGCAGTGCCCCTTGTCCCTGGAAGGGTGTCACTGAGGTCAAGGGGGATTGAGCCCACCCCATCTCTGTGTGAGGCAGCGGGATAGAACCCCACTTTGCTGAGATGGGGGCCCAGCGGGGGGCTGACAACAC[C/T]CCTGGCTCTGGCACCAGGGCTCAGCAGGATGGCTCCCTGCTAAACACCTTCTGGATGCTGGACCCTTGTTGGGTGTGTGGTCGGCAAACGTTCTCCCTCCGGCTTTACCTCACCTTCCCACCCTTGCAGCAGTTACGTCCCCAGAGCAAAAGTTTTAAAATTGGATGCGGTCCCATTGTTGTCTTCCCTTTTAT…
5	90031887	C	T	11	2	-	0.533333	4.0889	intergenic_variant	-	-	-	FALSE	Ti	TATAAATTTAGGGTGGGTAGTATAGTGCCAATACTATTACTAGACACATTTGCTCAAGAATATTTGCTGAGGAGTTCCTGTCATGGTGCAGTGGTTAACGAATCCGACTAGGAACCATGAGGTTGTGGGTTCAATCCCTGCCCTTGCTCAGTGGGTTAAGGATCTGGCGTTGCCGTGAGCTGTGGTGTTGGTTGCAGATG[C/T]GGCTCAGATCCCAAGTTGCTGTGGCTCTAGTGTAGGCCAGTGGCTACAGCTCCGATTGGACCCCTAGCCTGGGAACCTCCGTATGCCGCAGGAGCGGCCCTAGAATAAATAAATAAATAAATAATATTTGCTGAAAGTTTGCAATTGCCCTAGCTTCCACTCTTTGTTTAGCCTATTGAAATCATGGTGGTTCT…
5	16660495	C	T	13	2	-	0.333333	0.68571	intron_variant	ATF1	-	-	FALSE	Ti	GAGTCAGTAGAAACAATATGTAATCAATTCAATAAATGCAGAAAAAGTATTTTAATAAAATTCAGCATCCACTCATAAATTTTTAGCAAATAGTAAAAATGGGCTTTCTTAGCATACATAGACTTTGAGAACTGAACTATACATAGGACAAAACATAGCTCCAATTCCAAACTGGACCACTGCACGGTTCACACATAGGC[C/T]AAATCCGAACTGCAGTGCAGTCTTTGATGTTGGAACCACAAACCACAGAAGCCTGGTCAATTTGTAGCTAGGTGGCAACCACATAACCTGCTAAAATAAGAATATCAAAAATTCTCCTCAGGGAGTTCCCATTAGTGGCTCAGTGGTTAACAAATCCGACTAGGAACCATGAGGTTGCGGGTTCGATCCCTGGC…
5	23778421	C	T	21	2	-	0.529412	0.42653	intergenic_variant	-	-	-	TRUE_DNM	Ti	TATCTGTTAAGTATAAGAGACACTGGACTTGAGAATGAGCATGGGATTGACAGACTCAGTTTGTTCTTATATACCTTAAAATCTAGTGGGAAATGTATATGCTAAATTTAAAATATATGTAATTATAAATCATGGTAAGATCTAGGAAAAAAACAAGTATAATGACATTTTGATAGAGAAATGCTCAAAATATTCTTACT[C/T]GGTTATATTTGTACTCCAATAGCAAGAGTCAGAGCATTAACTCACAACCTGAACAATCCTTTTAAAACATAGACCATATTTTCCCCTTTTTACAACTATTTTTTCTATTTTGCTTGGGATAAACTCCAAATTCTTTACCAAGCTCTAACAGACCCCTGATGATGATCCGATGATCTGATCCCTTAAATCTCTCC…
2	112168173	A	G	12	1	-	0.526316	2.98999	intergenic_variant	-	-	-	FAIL	Ti	AATATGTACTATTTAGGTGGTGGTTTTTGAATTTGAAGTTAACATGCCTCTTTCATGTACTCAAATGTTCCCAATTCTCTCCAATTAAAAATTCTCAAACATTTCTTGTAACTTATCTCACTTTTAATTTCAAAAACTACTTCATATATGTCAGTCAGCTTCTGAGCATAACAAACTATTCCAAAACTTAGGTATTTAAA[A/G]TAATGATAAATAATTATTTCTCTATATTTCCCTATCTTTGTGGACTGGCCAGGCTGGACTTCTGACCTAGCTTCGATGGCATAGGATGATTTCACCAACATGTTTAAGAACTCAGGTGGAAAAGTTGGATAGCAGAGGGGGGAGCTTTTCACTCCCCACAGCCTCATCTTCCAGTAGGCCAGCTCAAGTTTCTT…
5	69005491	C	T	27	2	-	0.551724	0.66395	intergenic_variant	-	-	-	TRUE_DNM	Ti	ATAGTATTAGTGTACACAGGAGCAAAACAACAAGTTGTATTATGAGCTTTTAAAATAATTATTAATATAAAATGTAAATAGTATTAGAAATATGTGATAAAGGGATGGATACTTGGAAGGGTCCGCCTGATTAAAGGAGGCCTTCTAGACACCAGTGTGTGAAACACCTTTTTCTTCAGTGCCTGGAAGGAACCATGTCA[C/T]TAGGAAATGGACCCTGGAAGGATGGGGAGTATGAATGGGGTGACAGGTGTGTCTCTCCTCTGCAATGGGCGAAGGTGGCTGAGAGAGGTCAGAAGAGAAAGGATAACCTCAGTTCCACATGGTCCTCCATCCAGTGTTAAGACTGAGTATGTATGAAATTTGAGGCTCTAGAAACACATTCCATTGAAAACCAC…
1	111072403	G	A	12	1	-	0.3	2.96414	intron_variant	RORA	-	-	SOMATIC_DNM	Ti	CACTGGGTTAAAATTTTTTGCAGGAGGAACTGGAATCCATGGTTGTAACCGGGTGGCCCTTGGCAGGCATGCTCTATAAGGAGTTTAACATAAGCAAGTATAAGGAAAGATTCCACAGGAACCACCCAGGTATGGGATTGGGGCCTTTCACCTGGGATATTCCTGCACTTGGTCAAGGGCAAAAGATGTTGCCGTGTAAA[G/A]CCTTCAAGACCTAGTTATGCCTCAGTCTTCATGTGCTGTGGGATGGGATGGAATCAGCAATATAGAAGGGTCCTGACTTGCTCATCCTTGTCTAATCTCTTAACTAAAATCCCCTATCAGGACCTTTTCTCATTCTTTTCTTCCGTCTCAATTCTCAGGGCTCTTCTCCATCTTTTTTTCCTTTTCTGATGTCC…
5	76451658	C	T	33	1	-	0.5	3.08811	intergenic_variant	-	-	-	TRUE_DNM	Ti	CATTGTCGTGAGCTGTGTTGTAGGTGGAAGACATGGCTCGGATCTGGCGTTGCTGTGGCTCTGGTGTAGGCCAGTGGCTATAGCTCCAATTCGACCCCTAGCCTGGGAACTTCCATATGCTGCAGGAACAGCCCTAGAAAAGGCAAAAAGACAAAAAAAAGAAGAAGAAGAAGAAGAAGAAGAAAAATCTCAGCTACCAC[C/T]TAAAAGAATTAGAAGAAGAAGAACAAACAAAACCTAAAGTCAGTAGAAGGAAGGAAACCATAATGATCAGAGAGGAAATCAATAAAATAGAGATTCAAAAATCAATAGAAAAAAATCAATAAAACCAAGAGCTGGTTCATTGAAAGGATAAACAAAATTGACAAACCTCTGGCCAGACTAACCAAGAAGAGAGA…
1	64847121	A	G	12	1	-	0.536585	8.47926	intergenic_variant	-	-	-	TRUE_DNM	Ti	AAGAAAAGAGCATGTGTGAAAATGTATTTGTGTGATAAGCTCATCTTTAAAAATCTCACAGATTAGGAGTTTCTTCTGTGGTGTGGCAGGTTAAGGATCCAGCACTGCCACAGCTGTGGCATTGGTCCCAGTTGTGCTCAGATTCTGCCCCTGGCCTGGGAACTTCTATATGCTGCTGGTGTGGCCAAATTAAAAAAATA[A/G]TAAAACTCACAGATTAAAAAAATAATCTACACACAAAATATGTCACCTCTTCTGTTCAACTATACTAAAGTGTGTATGTGTTTATATATAGGGAAGTCCTCTCTAAAAGGTGAAATTGAATAAAGATCTAAAGTTCTTAAGGAACTCAACTGTGCTTATGTCTGGGAAAAGAATTTTGGGTAGACAGAACAGCA…
8	64173775	G	A	12	1	-	0.545455	0.08239	intergenic_variant	-	-	-	TRUE_DNM	Ti	ATATGCCATGGTGCAGTCTTGGGAAAAAAAAAAATCTGACTAAACTGAGATCTGAAGAATGAGTAGGATTTAATTGGACAAATATAATAAGTCATCATAAGAGGTCCTAGGGATGACAATTCAGTGTTTGTTAAACTTTCTATTACAATTGAAAAATCACATAGAAGTTTTTTGTGTCTTAGTTGCGACACTAAAGATAT[G/A]ATATACATCATGTCATTGAATGATTCAAAAACAAGTACCTAATTCTCAGTCAATATACCATATTAATTAATAAATACTGCCTCTTTCATTGAACCCATGTTATGGGATTCAAATAGTTACAAAAAGAATCACAACATTCACAACAAACATTAAAATAAGCAGTAAATTAATGCCTGTGCTAATAAAAATAATAG…
8	70281185	T	A	12	1	-	0.470588	0.40617	intron_variant	MTHFD2L	-	-	TRUE_DNM	Tv	GGAAGATGCTTTTCAGAGCATCAAACATGTATTAAATTTAACTCTTTCTCAGATGACTAATTTTAGCTCATAAACCACTTCCGTACTTCAGAATCATGTCACTTAGGACAGCCTTGGATAGTTATGCGAAATCATTAGCCTAGAGAATATCTTTTGAGCATTGGCATCTGTACCCAGTGCCATTTGCCAATGATAATCCA[T/A]CATCTTTTTTGAAAAACCACTAACTTCCATATCCTGGTCCTTATGTAAATAGACAGAGGAATACATTAACACCAACCAGCAGCAGAAAAACTTACATTTCTGTCTCAGACATAGATCTTCATGAAAATGAAAGTAAAGGTAGAGACCTTATATTTTTCAAGTCAAATTCATCACAGCCTACCTCTCATGACTGC…
12	37477002	T	C	12	1	-	0.37931	1.67733	upstream_gene_variant	BCAS3	-	-	TRUE_DNM	Ti	GGGAACAAATCTGACTAGGAACCATGAGGTTGGGGGTTCGAATCCTGAATTGCTATGGCTGTGGCTGCAGCATAGGCCAGCAGCTACAGCTCTGATTCACCCCCTAGCCTGGGAACTTCCATATGCCACGGCTGCAGCCCTAAAAAGACAAAGGACAAAACAAGCAAACAGAAAAAAAGGATCCCACGTTGCTGTGACTG[T/C]GGCATAGGCCAGAAGCTGTAACTCCAATTCAACCCTTAGCCTGGGAACTGATGCCACAGTTGCGGCCCTAAAAAGCAAAAAAAGAAAGGAAGGAAGGAAAAGAGAATTCAGAATGATGCCTGTAATTTGGGCTTGAGCAAATGAGTGACAACATTTACAGATAGGATGAACCCCGTTGAAGTTATGCATTTTTT…
13	153528800	G	A	12	1	-	0.44186	1.12121	intron_variant	CBLB	-	-	TRUE_DNM	Ti	AAAGATGGGTTTAAGAAAACTGTTATCCTATGCATAAGTGTGAATCTCAGCAGAGTGTCTGATAAGATGTGAGCTGCAGAACTGTGAAAGGAACAGACATCTGTGACTAGTTCAGTCCCTTCATTCTGCTCTTGTCTGTTTTGAGCTGTCAGTCACCAGTTATGCGCCAGGCACGAGGATTCGGGGGGAACAAACCAGGG[G/A]TGGCTTCCATCCTCATGGAGTACATATTCAGGTGTGTGGTGGGTGGAGCAGACCAAGAAATCAGCACACACAAAATGCCATAAGCTCAGTTAGGAATCAGATCTGTGAAGAAAGTACATCTCTGGAATGAGAGGCTAGATGGTTATGCTTTCAGATTGGGGGCATGGCTCTGTTGTTTCTGAACACTTTTGCAA…
5	36826369	C	A	35	1	-	0.581395	2.02376	intergenic_variant	-	-	-	TRUE_DNM	Tv	ACTGTACCACAACGGGATCTCCTATAATTTGACATTTTATATCAAGCTAGCTAGCTAGCTATTTGCTTAACTGTTCTGATTTTTCAATAAAAAGAATATGTGAACTACATGCTATACCAAACCCCTTCTTCTTTCTAAACATTATCTCCAAAGCCATTTTTAAAAATATTCTGACTAGGGAGAGGATGGGATTAAGATGG[C/A]GGAGTAGAAGGACTTGAGCTCAACTCCTCTCCTAAAAACAAGAAAATTCACAAATAAAGGCTGAGAAATCTTTACTCAAATGGACCAGAAAAATTAAAAAATATATCCTACTCCAGAAGACAAAGAGGAGGCCACATCAAGAGGTAGGAGGGGTGATTTTGCGATATAAACAACACCATACATCCCAGTGGGAA…
16	33422271	G	A	12	1	-	0.416667	0.09146	intron_variant	ARL15	-	-	TRUE_DNM	Ti	TAACAGTTAAATCAATTCTCTTTGATTATGAATCTCCTGCTATGTCTATGCAGACCCAGACAAAGGCATAATGGTGTGGGTGGGGGGTTGTCTGTAATCCCTGTGAATCCTCAAATCACGTTGCTTGAACTGCTGACAAAGACAAATGTTTGCTATGGTCTAGCGCTGAGGAGCCCATACAGTGAACTAGATGCTATCTC[G/A]CCTCACACATCAACACACGTGTCAGACAGATTCTGATTGCAAAGTCTGTTATTGGTGATGAGAGAGGCAGAGAGGGCACAGCTGGATATTTCAGATCCACAGCTGAGCTGGCAGCAGTAGTAGTTCAAGCCATCTTCTCACTTTAAAAGCTGGAATTAATCTGAAAGAGTTATTTAAAGGTGTGTTTTATTAAA…
3	114113620	T	G	12	1	-	0.333333	2.70325	intron_variant	NCOA1	-	-	FALSE	Tv	CTAGAACTTTTCTAACATTTTCATTCCAAAGTGTCAGCACCTTGAAGCTTCTCTGATCAAACATATATATTTCCATAAAAAATAAGAATCAACAAGTAATCATTTTCATACCATACTTCTGCAGAAACAAAGCTCTTTAAAAACAGAGCTAAAGGAGTTCCTGTTGTGGCGCAGTGGTTAATGAATCCGACTAGGAACCA[T/G]GAGATTGCAGGTTCGATCCCTGGTCTTGCTCAGTGGGTTAAGGATCTGGCATTGCCGGGAGCTGTGGTGTGGGTTGCAGACGTGGCTCAGATCCCGCGTTGCTGTGGCTCTGGCATAGGCCGGTGGCTACAGCTCCGATTCGGCCCCTAGCCTGGGGACCTCCATAGGCCGTGAGAGGGGGCTCGAGAAAAGGC…
7	65736883	T	G	12	1	-	0.259259	11.4248	downstream_gene_variant,intron_variant,non_coding_transcript_variant	-	-	-	FALSE	Tv	ATGTTTTTCACAATTGCCTCATAAAATCAAAGGACAGACAAACAATATTTTTCCAGAATGGTAAACCAACATTCATAACTTTCGTCACTGCTTTTAGAATTGTTAATAGTCTTAGCCTAGGTGTTATCAAAAATGCTCTTTTCTTTTTAAAGCAAGCCCTCACACTCTCACTAGCTGCTTGTGTTTAACAGTGTCAGAGC[T/G]GAGATTATAGCGGTGGGTGATAATAGTCTTCAGTTCAGTACTAAGCACAGTGAGTTCCATATTCAGTTTTAATTAAAATATTTACATGCTCATGGTTTGCCTTCTCTTAGGGAGCCAAATACCATCTATGTGTGTCAGCTGGCAGGCTCTGCTAATTGAATAGCTCTTTAAAATGCCACTTTGAATCTGGCTGA…
8	120252553	T	G	12	1	-	0.228571	4.74389	intergenic_variant	-	-	-	FALSE	Tv	AACACAGGAGTATTCCTCATCAGATTTCCGTATGTGTGAGAAATAACTCCCTGTGTTGAGCGGCTGAATTTTGGCGCTCTGAATTCTTACAGCAGCTACTCTGAACCTAAAAGAAAACACAAAATGACCCTGTGCCTACTAATTGTTTTTATGAAACTTTACATACAAACTTTATGCACATGGTTTTCTCCTGGATACCC[T/G]GAGCTGTTAAGGTTAACAGTGTGTCACTCAGGAATTGCAACATTGCTTTTGAAGTTCGGTATTATGCAACAGGATTTGCTACTTTCAGCTGAATTCATTACCAAAGTGACTCTGCTGACTTGCTGCTGCTGGTGGCAGATCTTTGAAGTGCTTACTCAAATCTTTAGAAAAATATCCTTGTTTTTCTCTTCAAT…
9	93410676	A	C	12	1	-	0.25	16.8217	intron_variant	TMEM243	-	-	FALSE	Tv	ACCTGGTAGGCCATCAGGGAACTCCCCAAATGGTTTAGTTTAGACTCTAAACTTTAGAGCATGCTTCACAAAGTTAAATGTGCACACAGATCACCTAAGGATCTTGTTAAAATGCAGATTCTGATTCAGTAGGTCTGGGGCAAGGCCCAAGATTCGGCATTTCTTACAGGTCTCAGGTGAGGCCAGTGCTGCTGGGCCAC[A/C]ACCACTCTGTGTAGTAAGAGTTTAGAAGAAAGTGGGAGGTTTTCTGAAGATAACTGTTATTTACTTTGGCCTGGATTCATTGTTCCTTTGATAGCAGAAGGCCTGAAGCAAAGGCCTTGGCTTGGAGAAAGGAGACCCTTTGAGAAACACTTCTGCCATATTCTAAGTAGTTTGTCCCATCTTGGGAGTCCCAC…
13	83455445	G	T	12	1	-	0.285714	36.4377	intron_variant,missense_variant	TRPC1	-	-	FALSE	Tv	GTTGTGGTACACAGAAGTACTGCTGAGGCAAGCAGATGTACTATTTGGACCGTCTAAGTTTTTGAAAATTTAGTATTACTGTATATAATACAGTTTAAAATTTAAAAAATAGTTTTAGTTATGAATTAGTAAAAATAATTAGTTTACATTTTTAGCCTCCATTTTCATTTTTAACCTTTTTTTTTTTTTTAAAGTCCGCA[G/T]ATGCACTTTTGGTGGCAATCGACTCTGAAGTAGTGGGAGCTGTTGATATACTACTTAATCATCGACCAAAACGATCATCAAGACCAACTATAGTAGTTAGTACTCTTAAATATTTATTAATTTGGATTTTTAAACTCAAATAGTTCTCCTGCCCCATTGCCATTTTTTTCTCCCTCCCCCCAATTAATTTTGTT…
14	56392198	T	G	12	1	-	0.358974	0.14805	upstream_gene_variant	-	-	-	FALSE	Tv	GGGGTGGTAAGGGACCCTGGAATTGGAGGGGTGGGGACAAGTTGCTCTTCTTGGCCTGGGCTTCTGCAGGCACCTCAAGGCAGGTAGGGTGTGCTTGGAGAGAACAGGCTGGGGAAGAAGTTGCTGAAGACCTGTCCTCGGTAAGAGAAGAGGGAAGGGCCATGGGTCTGGCTGCTGGTGCCACACCCTCTGATGAACCC[T/G]GAGATGCAGGGGTTCCCAAAGATTCCAGGTAAAAAAACAACTCTGCTTCCTGGTGAGGAATCTATTGTGTCAAGTGCTAGGAAACATGCTTAGTTGAACTGACACTCTGTGTGTGTGTGTGTGTGTGTGTGTGTGTGTGTGTGTGTGTGTGTGTGTGTGTGAGAGATCTGTTGTCATGGAAACCATGGAGAGGA…
17	37399485	T	G	12	1	-	0.259259	0.98205	intergenic_variant	-	-	-	FALSE	Tv	TCCTTGAATAATGCCCTGAAATTTCCCCATTTTGCAAACAATTCAGCCCTGTCCTCGGCTTGCTTTCTCTCCTTAGCTGAGCAGGAGTGCCATAGTTTTCTGACTAGCGATTGTTTCTGCCTCCTGGCGTGAGTTCTCGGAAGTCTCATTTTTTTGAGTTGCTTTTTCCTTCTTCTAACCATTGCAGCCTTTACTAGGCA[T/G]GAGGTGTAAGAGGAATCAGAGAAGAAGGAGGATAGAAAGAGAATTGTCTTCACTGACAATCTCCAGTCTTGGCTGAGCTTCTCTCTGTCGCCACACTCCCCGCCCTCCACCCAGTATCTCTGTCTAGAAATTAAGGCAGTATAGACAAATGCCTGGAATATACAGACTAGACCTCCGTGTTTCCTGTTATTTAA…
7	32670104	G	T	13	2	-	0.47619	3.72478	intron_variant	FGD2	-	-	FAIL	Tv	AAAATAGGACTCGAGTTGGTTCCCACTTGCCACTTGTACCTTCAAAATTATTTTAAAATAGTTGGAGTTCCTGTTGTGGCTCAGCAGATTAAAAACCCGACTTAGTATCCATGAGGACGCAGGTTCAATCCCTGACCTTGCTCAGCGGGTTAAGGATCCGGCAATGCCATGAGCTGTGGTGTAGCTCACAGGTTCGGCTC[G/T]GATCTGGCATGGCTGTGGCTGTGGCGTAGAGCTGCAGCTCCAATTTGACTCCTAGCCTGGGAACTTCCACATGCTTCAAGTGTGGCCATAAAAATAACAACAAAACCAAAACAATTATTTAAAATAGTTAAATACAAAGAAGCACAAAGACCAATATAACAACACCCAATATAACAAAACCCATGGACCTGCCT…
6	34878514	C	T	1	2	-	0.485714	2.16901	intergenic_variant	-	-	-	FALSE	Ti	GCTCCCCTTGTCTTCCCTCCCACCCACCGCCAGCCTTGCCAACTGCTTCCGGTATCTCTTGGCTTCTCTTTGCACCATCAAGCTTTGCTTTGCCTCTGCCTGGACCCTCCTCGACTGTGTGCAGCCAACTCCTTTCCATCCTCCAAGTGTCAGCTTCAATAAGTGTCTTTTTGGAGTTCCTGTCGTGGCGTAGTGGTTAA[C/T]GAATCCGACTAGGAACCATGAGGTTGTGGGTTCGATCCCTGGCCTCGCTCAGTGGGTTAAGGATCTGGCGTTGCCGTGAGCTGTGGTATAGGTTGCAGACGCGGTTCGGATCCCACGTTGCTGTGGCTGTGGGGTAGGCCGGCAGCAACAGCTCTGATTAGACCCCTAGCCTGAGAACCTCCACATGCCATGAG…
8	131206627	T	G	13	2	one half-sib	0.352941	3.04517	downstream_gene_variant	IBSP	-	-	FAIL	Ti	TCTGCCCTCAGGGACTGATGCAAACTAGCTTGAATCCCTGAGATGGGATCGTGGGGAGTGGACACCCACATTACGTGTCAACAGCCAAACAAAACAAGAGTTCCCATTGCGGTGCAGTGGGTTAAGAACCCGACTTGTATCCATGAGGATGCGGTTCGATCCCTGGCCTTGCTCAGTGGGTTAAGGATCCAGTGTGAGCA[T/G]GAGCTGTGGTGTAGGTGGCGGGAGGCTACGTTGCTGTGGCTGTGGCGTAGGTTGGACTCGGATTGGACTCTTAGCCTGGGAACTTCCATATGCTGCAGGGGCAGCCCTAAAAAGCAAAAAAAAAAAAAGGCAAAGCAAAACAATGGAAAACCCCATAAATTTCAGAGACTTCAGCTATCCTTTCCAAATCGAAG…
11	25052558	T	G	13	2	-	0.411765	1.71137	intergenic_variant	-	-	-	FAIL	Tv	CAATGAAAAAATATATCCATATCCTGGCTCCTCCTTTATTTCTTGGGAGCAGTATCTCAGAGCTCTCTGAGATGCTGTCTCTCAGGCTGTCACCCTCAGGAAGACACTGAATAAACTCAACTCACAATGTGTGTGTGTTAATGTGTGTTTTAAGTTGATAGATGTGATTGTCCATTGCAGGTGTCAACCTGACTGTGGCC[T/G]GAGATGTCCAGGTATTTGTTCAAATATTCTGGGTGTGTCTGTGAGGGTGTTTGGGGAGGAGATTAACATACAAGCTGGCAGATTGAATAGAGCAGACTGTCCTCCCTAATATGGGTGGCCTTCCTCCATTCAGTTGAAGGTTCCAATAGAACAAAAAGGCTGAACCTCCTGGGATTAAGAGACACTTCCTTCCG…
6	53644351	C	T	2	2	-	0.285714	0.66741	intron_variant	LIG1	-	-	FALSE	Ti	CATACACACACACACACACAAAACATACAGCACACAGCTAGTTCCTCTCCCTCCCTGCTCCTAGGGCCTCACCTTCTTCCGTCTTCGGCCTCTTAGCTTCTCTGTCCTTGTCCTCGCTCTGCTCTTCCAGGACATCCTGAAATGTCCGTTTGGACAGCTGCTTCCGGGCTGGGAAGGCAAAGGGTTCCGTGTGGCCTCCT[C/T]GCTGCCCGCCCGCCTGCCCCAGTGAGCTCAGGCCCTGTGATGATGGGGCCCCTGCCCCTGTCTGCCTGCCTACAGCCTCTGCCCTGGTGCTGGCCTTATCCTTCAGGTTCTGCTGCTTCCTGGCTGTGTGACCCCGAGTGGGTGACCTAACCTCTCTGTGCCTTGTTCCTTCTTCGAAAACGGAAGCAATCACA…
6	164809108	C	T	10	1	one offspring	0.351351	2.57495	intron_variant	EFCAB14	-	-	TRUE_DNM	Ti	ACTTAGCTAAACTAAGTGTAGTAGCAGCTAGGACTTTGGGTTGATTGGATGAGCGTTAGGCCTTGAAGGCTGGTTTTCAAGGCTTATAATAAGGAAAACTTGCCAGCCCCCAAACTCCCCAGTGTCCCTCCCTCCTCACTCTGTTTTTCTCTAGAAGAGGAAATTGCTAATAGTAGCATCTGTGCTGCTCTTTGTTCCAA[C/T]AGCGTCTTACCCAACGTGGTTCTGTGTACAAGTTCTTTGCCTTTTATCCTTCAAAGTTTGTGAAGGAAACAGCTAGAAGCACGAGTTTCAGCTTTGTCTCTCAGGTCTTCCTCCCTCGCTCTCATTCTCTTGCTTGGATTTCCAGTGAAAATGTTCTAAGACCCTGTAAATAAGTTTGTTTAAAAAGTGCTGGC…
6	146495066	C	T	11	2	-	0.526316	0.09202	intron_variant	PDE4B	-	-	TRUE_DNM	Ti	GCTATACCCCCAATTTCCTTCAGCCATGAAAGTGGGCTGCTCCTGGGAATGGTGTGACCTTGGATGAGGAGGCTGGAACTGAAACACATCTTTCTTTGGAGGAGTCTCTGGATGGCACATCACCATGTTCACCAAGTACATAAATATTATTAATCTACAGATAAACACTTCTGGGAAATTTATCAAATTTTATAAAAGAT[C/T]CCCTTTGCAGTCTCTTCATGGCATGAATATGTGATTAAAATAAAATTTTAGTTTGACAATCTACCCACAGTAGCAAATAAATGAAAGCATTAAACCCATTAAGATCTTTTTGGAGGTCAAAAGTAACATTCTAATAGCATTTTATTAATTCCCTTTGCAAGTTATCATCTACTTATATATTTACATGTCTATAA…
1	67340702	G	A	13	2	-	0.428571	1.2097	intron_variant	ASCC3	-	-	TRUE_DNM	Ti	GTCCAGCTGATGAGAGGGAGAGGGTGCATGACGGTGGCACAGCCAGACTGTTTTGCTTGTCTACAGGACTGTGAACCAACATTTTGGCTGCAAATTCTCTCTCAACTGGTGTGAAACATTTTTGTTTAAACACTGCCAACCCTGCTTGTAATATGTACTGTTCTTTTCTTAGTTACAAATATTTGCAGCCCTATATATAT[G/A]ACCTAAGAACTGAATAATTTCATGATAATATAAACTGTTCTTTTAAGCACAGGTTATATCTCCAGCTGCTAGTATATACAGCTACTCAGGTTTGGACATTTTGTACACTTTTTTGATAATAGATTTCTGACCCCTCAAATGTATTCTGCAATAACAGAAATTGGTCATTTATTTTACTTTAGATCACAAAGTAC…
2	145419766	G	A	13	2	-	0.5625	4.51394	intergenic_variant	-	-	-	TRUE_DNM	Ti	TGAGGTTCCACGTCCTGAAGGCAGAGGAAGATGCAGATCTAAGGAGTGGCAGGTCTGGAAATGGCCATTTGCAGAGACGACCTAAGTAGGCATTGGGGGTCCAGTAGTCTGAGAGCTAAGGGCAGAGGCTCTAGGTCATGGAGGGGCAGCCTGGAAGGCCAGGCCACCCTCGGCCCACAGATATGATCACTGGATACTTG[G/A]AATGTTCGAAGAAACACATCTGAAATAAATAGACACCGACATTTTAAAATTAGGAGACTTGGGAGTTCCCACTGTGGCTCGGCACAAAAGAATCCAACCAGTGTCTGACTAGTACCTGGCCTTCCTCAGTGGGTTAAGGATCCAGCGTTGCTGTGAGCTGTGGTGTAGGCTGGCAGCTGCAGCTCTGATTCGAC…
6	16380445	C	T	12	1	-	0.222222	5.33356	intergenic_variant	-	-	-	SOMATIC_DNM	Ti	TGGAGTTAGTTGTTGGAGGTTTGCTGGAGTCACACCAATTCAGCCAGTGACGCCAACTACTTTATGCTCATCAGCAGGTATAGATATCTTTCAACAGAAAAATAAATGATTACATAATGAGTTCATTTGTGTACGATGGAAAAAAAGCTTTCAAAATATGAAGTTTACAGGAGGAAAAAAATAACACAGGTTCTCAGAGG[C/T]GAAGACTGCATGAGCGACAGCCTCAGTTTATACTGGCCAGTTACCCAAAAGGTTGTCATTTCCCAACTTCAGACATCCTGGAACCACTTTTATGATTCTTGCAATAACTGTGTATCATCAAAGTCAATGTACCACAGAAAAGCAATTCATTCCGTATGTGTAAAGTGCAACCTCATTTAATTGAAACCTCAGCC…
4	57962541	A	G	13	2	-	0.481481	17.08	intergenic_variant	-	-	-	TRUE_DNM	Ti	GAATCCTTCTAAGATGCATTATTCTCCAGTGATTATAATACCTTATAATTTAAAAAACCCACACATATAAATTTTACTTTTTGAAAGTTTTATTTATCACCATAATAACAAATATCAAGAGATTAAAATCTTTAGTGTCTTTACAACATGATGGACTTTAAATCTGAATTTGGATTTGGTAAATTTGACGGATTATTCTG[A/G]GTGATTCCATTGGCTATCTACCAATTCAAATTCAACATTATTTCTGCAAGTCCTAACAGGATTAAGTTTTGTTGAATGGATAGAGGGTATGAGCATCCTGGTTGGTTTTCACCACATTTCAATTGAAAGAAAACCCGAGTGAAAGGTCATGGAGAGGAGTGTAAGAAATGGCACTAACGATATCACTGACGTCT…
6	27853396	G	A	13	2	-	0.512821	11.9457	upstream_gene_variant	TMEM208	-	-	TRUE_DNM	Ti	AGTTGGCTTGTGTAGGAGTTTGTGGAGCCCCCAGTGAGGGAGATGTTTTTGTAGACGCTTCCCTGACCTGGTGCCAGAGGGAGTTAAAGGACAGTGGGGAATGTGGGGAACTAACTGGTCTCTGGGGGGAGGGAGAAGAGAGCTGGGTTTCTAACATCCGAGCCCTGTTTCTCTATCCCCGGCCCACGCCCAGGCTGCAG[G/A]CAAGTGGTACGCAATCAAAAACTCGTGTTTTCACAAGCAAGCTCCCCGAAAAACCTGTCCTCTGGGAGTTACGGCAAGCGCAAGCCGACACTCCTTGCTTGTTGTCCACAGAACATCAAAAGGGAACCAGAAAGGTAGACACGACACCTAATAGGCGCTCCGGCAAGATGCTTATCCACAGGATTCGCCCAGAA…
6	81744063	A	G	13	2	-	0.619048	2.53914	upstream_gene_variant	SRSF10	-	-	TRUE_DNM	Ti	TCTGTGGCCTAAGTCCATAGATACAGCTCGGATCTGGTGTTGCCGTGGCTGTGGCTGTGGTGTAGGCCAGCAGCTGTGGCTCTGATTTGATCCCTAGCCTGGGAACTTCTTTTTTTTTATATATATATATATATATTTTTTTAAATTTTCCCACTGTACAGCAGGGAACTTCCATATGCTGTGGGTGCAGCCCTAAAAAG[A/G]AAAAAAAATGTTATTGTTCTCATTTGATGGCCATGATTACAAGTGGAATCATTACAAGTAAAGCAATACAAGAGTACTTAGCTCAGTACCAGATATTAGTGTAGTTTCATCTCTGCTGGAGGACCCCATGGTCAGGAAACAATGGATGCTAAGAAAATGGAGTTCCCATTATGGCCCAATGGGACTAGAGGTGT…
6	82120046	C	T	13	2	-	0.565217	3.25615	intron_variant	NIPAL3	-	-	TRUE_DNM	Ti	TGCAACTCTGATTTAACCCCTATCCCGGGAACTTACATATGCTGCAGGTGCAGCCCTAAAAAGACCAAAAAAAAAAAAAAAAAAAAAGGAAATTATGGAGTTCCCACTGTGGCTCAGTGGGTTGAGAGCCTGACATGGTGTCTGTGAGGATGCAGGTTTGATCCCGGGCCTCATTTACTGGGTTAAGGATACAGCATTGC[C/T]GCAAGTTGCCATGTAGATTGCCATGTACATTGCAGATGTGGCTCAGATGCATTGTTGCTGAAGCTGTGGCATAAGATTGCAGCTACAGCTCCGATTTGACCCCTAACCTGGGAACTTCCGTATAACACAGGTACAGCTGTAAAAAGAAAAAGAAAAAAGAAAATTATGAAAGTAATAATAGTAGCAGTTAGAAT…
6	103737784	C	A	17	1	-	0.275862	0.61023	intron_variant	EMILIN2	-	-	FAIL	Tv	CACGGCTCACACGTGGGCCTCCCTCCCAGGGCACAGGCTCCGGCCCAAGCCCACCTCCCTTCTCTTCTGGTTACTCCATCCAACCTCACTCTTCTCCATCTCCTTCCTCCTCATTGGCTCCTTCCCTCTGGCCTAAGTTTGTGTCTCCATCCAAAGTTTTGTTTTTGTTTCTGTTTTTTGTCTTTTGAGGGCCTCACCCG[C/A]GACATATGGAGGTTCCCAGGCTAGGGGTCTAATCGGAGCTGTTGCCTCCGGCCCACACCACAGCCACAGCAACACCAGATCCGAGCTGTGTCTGCAACCTACACCACAGCTCATGGCAATGCCAGATCCTTAACCCACTGAGCGAGGCCAGGGATCGAACCGGCAACCTCATGGTTCCTAGTCAGATTCGTTAA…
6	42432214	C	A	18	1	-	0.34375	0.27438	intron_variant,non_coding_transcript_variant	-	-	-	TRUE_DNM	Tv	GCTACAGCTCTGATTGGACCCCTAGCCTGGGAACTTCCAGGCGCTGTGGGTGCGGCCCTAAAAAAGACCAAAAAAAAGCGAAATAAAAAAAGAATATACATGAGAGAGATGATCTCTGTCTCTCCCCCTCCCCCGCTTTTTGCCATGTGACGACATAGTAAGAAGGTAGCCTTGGTCAAACAAGAAAGGGGTTTCTCTTG[C/A]GTACCTGGAATAAAATCTACTCGGTTACGGTACATCATCTTTTTTTATTTATTAGATTTGATTTGCTAATATTTTATCGAGGATTTTTGCATCAGTGAGCATGAGAGATACTGGTCTATGGTTTTCCGATCTTGTAATGTCTTACCTGGTTCTGCCAGTAAATAAATACTGGCCTCATAAATAAATTATGCGGT…
15	90695939	G	A	13	2	-	0.411765	4.48428	intergenic_variant	-	-	-	TRUE_DNM	Ti	ATTTAGAGGTTTGTGTTATTGTCTTTTTCCTTTGTCTGAAAGCTGCTTCTTTGAAGTCTCATAGTGTCTACCTTTTTGTTCATCATCCCCTTGATAGCTGGAATGCAGGTGCCCAGTCCTGAAGTTCTCATGGGTGGTAATGGTTCACACATACCTCTTTGCTGGGTAAGCTCTAGAGACTATTCTCTGCCGATACAGGA[G/A]CAGGTTCCACTATTCTGCCGGCACTCTCTTTGCTTGGCCACTCTAGGGCTCTCTTTCTAAAGTCTCAAGGGTGGGGGGCGTCTCCCTAATTGTTGCTCACAGGCTCTTTCTGCAGCTGCAGGATGTGTGTCTGGTGGTCCCTCCCCCTTCCTTGCTGCTTATAGGAGTGCTCTCTGTAGTCCTACAGATTGGAA…
17	5719276	G	A	13	2	-	0.264706	24.111	stop_gained	ASAH1	-	-	TRUE_DNM	Ti	CAATTGTAACTCTGTGTGGTAATGAATATTAACCAGACTTACTGTAGTGATCATTATGCCACACACACAAATACCAAAACATTTTGTAGTATACCTTAAACTAATAATGTTATATGCCAATCATATCTTAAGAAAAAATACAATATTAAATTTGACCATAAAGCAAACAGATTACCTTGTGCTATTTTCCAGAACTGATC[G/A]AAGGATAAACCCTATCCACTTGGCATCTTTCTTTCCCAAAACCCATTCTAGGATCCCTGGAAGAGATCAAACACACACAGTGTCACAAGACCTGGAAGAGACTGAGACCTTGTACAAGCCCCCATGTCCTTGTGTTTTGAAGTAAAAGGCTTTCCCTTTAGCCTTTCAGGACTCCCCTCCTCTCAAAAGGCTGA…
17	6927986	G	A	13	2	-	0.37037	0.24167	5_prime_UTR_variant	-	-	-	TRUE_DNM	Ti	GATTGCTGGTAATAATAAAAGTTGATCTGTTAAAATCCTATGTGTTTAGTTATTTGTAGAGATATGTTGCATAGCTATTTTTATGTACATAATTTCATATATATATATAAAATGCTAATTCTAAGACAGCATATTTACTTAAAGATCTCACTCCTCAAGCATTCTGGATCAATATGGGCTTACTCTTTTGCTCACTATGA[G/A]TCTTGATCAATACTATTGATTTTGAACTTTGAAATTCTCCTCTCTGAAAGAACGATCTTACTTTCCACCCTTTCTTTGCCTACATTAGTAACTAACGTGGGCGTTGTTCTCACTGTGAGGTCTGACTCCTTGAACCATATTTATACTTCTGGTTCATCAAGCTCTTTCTGACTTCACTTTTCTCCTTAACTGGG…
17	62652910	G	A	13	2	-	0.478261	1.87204	3_prime_UTR_variant,downstream_gene_variant,upstream_gene_variant	-	-	-	TRUE_DNM	Ti	CGCCGTGTGGGGCTCTGGGGTGCCCTTCGTGAGGCAGAAGGACCCTTGGGGTGTGGGGGTGGGTCTGGGAGCCTGGGTGCAGCCGTCCATACTTGTCTCTGCCACACACCCATCTCCTTGTGGATGGAGATGTGACAGGCTCACAGCACCCCCCCCGCCCAGGGTCGAGACCCCAGGCGGGGCCACGGCGGGTGGGTGAC[G/A]CGCAGTGGTGGCTGCAGGCCCAGCAGCTGCAGCAGGGGGTTGAGCCTGTGTGGGGAGATGCAGCCAGGCGCCCAGGCAGGAAGTGAGCCGGGCGGAGGGCTACACAAAGGTGCTGTGCCTCACGGTGCCTGCGCTGCCTGCTGCCCTGGACCGCGGAGGAGGCACCCACGCTCCGGCCTCAGTAAGTGCCTGCT…
2	47977872	A	C	13	2	-	0.388889	0.50412	intron_variant	GALNT18	-	-	FALSE	Tv	GGAAGTCTGAGGCTGGGACAGGTATACCCTTCAATGTAAGAGCTCTGGAGAGTCAGTTACTCCCAATGCCTGGCTGACTGATACATATCATTGCTTTTCTTGGTTTTCCTTGTAGCTATTTGGGGACATAGTCATTGGTCAGAGTTTAGACAGAAGGTTTGACAGCATGCCTGACCATTCCAGCATTCTGAAATCATCTC[A/C]TGGCAGGAACGAGCCCACATGTGTATTGAGCCCATATTAGATACCTTGTGGTGGCTTTTCTTTTGCGAAAGAGACAAATGGCTTAGATTCAGGAGTCTGTAGCAAATCTGTGTGGGACTTTATAGTGTGTGTGTGTATGTTGCTTGTACATTTTTTATATTTGCTTGCTAGGAATGCTGTGTGCTGGAGCTCTG…
6	85492280	C	T	26	1	-	0.4375	4.94344	intron_variant	PHACTR4	-	-	TRUE_DNM	Ti	GACTCTTGGCCTTTCGTTTCAGTCCTGCACATTTATCATGTCAGTTATGTTTTTTGTCAAATCTTTAGAATCAGGATTGTCTATAAAGCAATACTGTAATAAGCAAACTCAAATCTCATCTCTACTCCCCCACCAAAAAAAGTCCCATCTTTTTTTTTTTTTTTCTTTTTAGGACCACTCCCACTGCACATGGAGGTTCC[C/T]AGGCTAGGGATCCAATCAGAGCTACAGCTGCCGGCCTATACCACAGCCACAGCAACTCAGCATCAAGCCTCATCTGCGACCTACACCACAGCTCATGGCAACGCCAGATCCTTAACCCACTGAGTGAGGCCAGGGATCAAACCCGAGTCCTCCGGGATCCTAGTCGGGTTCTTTAACCGCTGAGCCACGGAGGG…
6	38675497	C	T	29	2	-	0.473684	1.09655	intron_variant,non_coding_transcript_variant	-	-	-	TRUE_DNM	Ti	AGATTGTTTCCATGTCTTGGCTATTGTGAATAGTGCTATAATGAACATGTGGGTGAATGTATATTTTTAAAGGAAAGTTGTGTCCAGATATATGCCCAAGAGAGGGATTGCTGGGTCATATGGTAGTTCTATTTAAAGTGTTTTTGAGGTACCTCCACACTGTTTTCCATACAGGTTGTACAAATTTACATTCCTATCAA[C/T]AGTGCCGGATGGTTCCCTTTTTCCCACACCCTCTCCAGCATTTGCTATTTGTGGACTTATTAATGATGGCCATTCTGACTGGTGTGAGGTGCTACCTTGTGGTAGTTTTGATTTGCATTTCTGTAATAATCAGTGAAGTCGAGACTTTTTTCATATGCTTGTTGGCCATCTGTATATCTTCTTTGGAGAAATGT…
13	165289216	G	A	13	2	-	0.333333	1.95946	intergenic_variant	-	-	-	FALSE	Ti	AAAGGTACAATCTTCCAAGACTAAACCAAGATGAAATAGAAAAGATGAATGGACAATCACAAGAACTGAATTGAAACTGTGATTAAAAAACCTTCAACAAACAAAAGTCCAGGACCAGATGGCTTCACTGGTGAATTCTATCAAACATTTAGAGACCAGCCAACACCTATCCTCTGAAACTATTCCAAAAAATTGCAGAG[G/A]AAGGGATACTCCCAAACTCATTCTATGAGGCCACCATCACCCTGATACCAAAACCAGACAAAGATACCGCAAAAAAAGAGAACTACAGGCCAATTTCACTGATGAATATCAATGTAAAAATCCTCAACAAAATACTAGCAAACTGCATCCCACAGTACATTAAAAGGATTGTACGTCATGATCAAGTGGGATTT…
14	14619021	T	G	13	2	-	0.277778	2.51054	intergenic_variant	-	-	-	FALSE	Tv	CAGGCAGAGAGGAGGAGGCAGAGAGAGATGAGCAGTGAGGGGTTAAAGAGGCAAATTGAATTTCTTGAGTTACTGTCTTAGAAAGTTGTCCCTCTTGAAGTTCCCACTGTGGTGCAGCGGAAATGAATTCAACTAGTATCCACGAGGATGTGGGTTCAATCCCTGGCCTTGTTCAGTGGGTTAAGGATCGGGCATTGCCA[T/G]GAGCTGTGGTGTAGGGTGAAGACTCAGCTTGGATCCTGTGTTACCGTGGCTGTGGCGCAGGCTGGCATCTGTAGCTCTGATTCAACAGCTGAGCCTGGGAACTTCCATATGCTGCAGGTGCGGCCCTAAAAAGCAAAATAAAAGGGAAGTCAGTTGTTCCTCTTAAAGAGAAAGACAGAGCCTAGCTGCAAGCT…
14	128194227	G	A	13	2	-	0.6	0.32803	intergenic_variant	-	-	-	FALSE	Ti	AAATACAGGGATGATAATAATGCTATTATTGCAGATCAAGAGTGCCATGTGCCAGTCCTTGTGCTTGGTGCTTTATGGATTTTTGTATTTGAATCTCTGATGGGTATTTTCTCCATTTGATGCTAATCCCCTGCCTGGAGACCCACCACTGATGTGGAAGAACTGCAATTGAAGCCTATGTAGGTTTATTTCCAGAGCCT[G/A]CACCGTGCTCTGCTCTATGAAAAAAACAAAAACAAAAACAAAAAAAAAACCGCTGTTCTTTCTGCAAATTCGTCCACGGAATTTGCTCATGTCATTCTGAATTATCACAGAGTGAGATATCAAGCCATTTGCCTTTTATTCCTTAACAGTGACAGAGGAATGGTAATAAATGAAATGGCTTCAGGAGTTCCCTC…
6	85789	C	A	31	1	-	0.219512	4.16321	downstream_gene_variant,intron_variant,upstream_gene_variant	GAS8	-	-	TRUE_DNM	Tv	AGACCTATGCCTGGTTTCTTTTTGCCAGAAGCCCACCAGATACACCCTTTGTTCTCAGGAGACAGACTGTGGTCACTGTGGTGTGTGGTCACTCCTGGCTGGACCATGGAAGCAGCAGGGCAGTCATGTGTTCAGCATGGAAGGGCTGGCACTGGCCCTCCTGGACGGGACCCCCATGCCTGCTCCTCAGCAGCCCACAG[C/A]CCTCCCAGGGCACCCTGCCCTGCCTGCTCTTCTAGGACCTCTGGGGGCAGGGAGGGGGCAGGGCTCTAGAGGGAGGGTTAAAGGGCACTGCTGTTCTCGTCAGCTTACTCAGGACACGCGAGGCTTTAGTCCTCGGAGTGCGAAGGAGTGAAAATAATTAATCCTGTCTACACTGCTTGTGGCAGAGGCGGTCC…
6	34581957	C	T	32	1	-	0.416667	1.99584	intron_variant	ADCY7	-	-	TRUE_DNM	Ti	CACACTGGCGCAGCCTCCTGCTGCCAGCTCCCCGCACTTGGCAATGGCCCTGGCCTAATGCCCACTACCCCACCCTCTGGGACCCCTTTTAGCTCCCTCTACACAAGCTGGGCAGTGGAGAGCTCTGGTGGCAAGGCGGGAAGCGGGGAGGACCACAGCTCCTACCTTTCTTTTTCCCCCTCGCAAAGGGACAGTCCGGG[C/T]TCAAATGCCCACGTCCAAAAAGCAGAGGAAGCAAATACTCCAGAGACAGAGCCTGAAGTCAGAATGGCCCCCAAGTCATGTCCCTGACCCCCAGACCACCAGCACTGAAGGGGACCCCTGAGAAGAGTTGTCCAAGAGGAGGCCGAGCACGTTCTAAGACACGTGACCAAGCTGCACTGGAAGGAAGGGTTGAC…
6	6224170	C	T	33	1	-	0.333333	5.22653	intron_variant,non_coding_transcript_variant	-	-	-	TRUE_DNM	Ti	TGGTGTAAGCAAACCATGATCAATACCGTCAGGAACTTCTGAGAGACTGTGGGGAATGTATTTCTACCAGAGACAAAGGGGAGGAACATTTACTGGAAGACTTTTATCTCATCCTACCAATGGATGAGAGTTGCGCTATGGGTGCTGACTTGAAACTTCTGAGGTGCTCGCATGTGACTGACAGTGCCATCCTGCAAGAG[C/T]CTCAGGCCCCGGGGACCAGAGAAGCTCCAGGCACACTTGGAATGAGGTTAGCACAAGATCAGTGGGAACGAGTATGGCACTGGTCCTCAAAGCCTTGGCTGGAACAAGACAGAGGCTGTAACAAGGCACAATACAAGTACCAGACACCATGCATGGTCTAGTTTCTACCTACCACTTCCAGCTCCTTCTCACCC…
6	88499868	C	T	34	2	-	0.238095	1.46154	intergenic_variant	-	-	-	TRUE_DNM	Ti	GGCAGAAGATCTAAACAGACAATCCTCCAAAGAAGACATACAGATGGCCAAAAAAAATGAAAAGATATTCAACATCATTAATTATTAGAGAAATGCAAATCAAAACTACTATGAGGTACCACCTTACACCAGCCAGAATGGCCATCATCAAAAGGTCTACAAGCAATAAATGCTGGAGAGGGTGTGGAGAAAAAGGAACC[C/T]TCTCATACAGCTGGCAAGAATGTAAATTGGTGCAACCACTATGGAAAACAGTATGGAGATGCATCAAAAACTAAAAATAGAATTACCATTTGAGGAGTTCCCGTTGTGATGCAGCAGAAACGAATCCAACTAGTAACCATGAGGTTGCAGGTTTGATCCCTGGCCTCACTCAGTGGGTTGAGGATCTGGCATTG…
1	77391185	G	A	14	1	-	0.357143	0.5672	intron_variant	REV3L	-	-	TRUE_DNM	Ti	TTTTAAATTGAACAAATTCTAACCCAATCAAAAGATGAGGAAAAAGTTTACTATAACACCAGAGGAACTTGAAAGGTCTCTTGATACAGTCCCCTCTTCATTAGAAAACTATATACATACAATTCTAGTATCGATTTTTGTTAACATCTGTCCTAAATTCTTCTTGTCATAGTCTAACCTTTATACAATTTTTTCAAAAG[G/A]AGATAGGTACAATCATCACAAAACAATCCTATTATGACCTATTCAACAGGAAGATTCTAAACACTGTCAGACATAGGCCAAAAAGATTTCTAAACTGTGTATGTGCAGTTTTTCTTACAATTCCTCTAAGCTTCTGTATGTTCATCTTTGAATTATAATAAATGCCTTTCCAATTTTCCCTGCAGTCTAGGGGG…
1	160607226	T	C	14	1	-	0.542857	6.33683	intergenic_variant	-	-	-	TRUE_DNM	Ti	TTCACCTGTGAGGATTTGGTTTGGAATGAAAAAAAATATTTCAACCAGAGATGATTTCACTGTCTCAGTTAATGTGATAAAATCTGAAAAAATTAAGAGCTGGTGATCTGTTCACCCACTTATCCAACCCCTGGTGGGAGATCTTAGGTCTCATGCAGCCATGTGAGTGAAGCATCCCTGGAGCGGTGTATGCAAAGTGC[T/C]TTTGTTAAGCCAGGTATGAATGCCGGAGGTACCGTCATATTTTGAGAGGCCACTGTGGAGTTCTGAAAGGGCCAGTGATAAGATGGGGAGGGTGGAGAGTCTGTGTTGGAAAGGATAGAAAAGTATGAGATGGGTTACAAAGTAGAAAATGTAACTGGAAAGATGGTTCTGCAGTCTCATTGCCTTTTCCCAAA…
6	64176564	C	T	37	2	-	0.555556	2.85063	upstream_gene_variant	-	-	-	TRUE_DNM	Ti	CATTCCGCGTGTCTCCAGGAGGACGGAGGCCCCGGGCTGGGAGCCGGCGGGAGGGGCCGCGGGGCTTCCGGCTCCGTGCCACCCGCTGGCACGCGGTCCCCGGGGTCCCTGCCGCCCGCCCGCCCGGGAGCTTTGTCCCCAGGCAGGGTGTGGCGCGCCAGGCTCCCGGCGGGAGCGTCTGGGAGTCCGGGCGGGGCGGG[C/T]GGCAGCGCTGGGGCCGCTTTCCTCCCCTCTTCCTCCCGAACACGGAGCTCAGAGGAAGGCGGCCCCTCTCGGGCTTGGCGGCCCAGGCCTGGGGGCGTCGCGGCTGGGCCCAGCCCTTCCCGGCCCGCGACTGCCCCTCCGGGAGTGTCCGTGCAGGTGACAAGGGGACCTGCTTTGCTCCTCTCCAGGCCAGG…
7	39464008	C	T	2	2	-	0.53125	2.50554	upstream_gene_variant	-	-	-	FALSE	Ti	TATATATATGCGTTCTTTTTTCATATTATCTTCCATCGTGGTCTATCACAAGAGATCAGATATAATGCCCTGTGCTATACAGTAGGATCATTCTCTTCAAAAACGTTTTTTATTATAGTTAATTAACAATATTCTGACAATTTCTGCTGTAGAGCAAAGTGACCCAGTCATACATATATATATGTGTTTTCTCATATTAT[C/T]TTCCATCATGTTCTATCACAAGAGATTGGATAGAGTTCCCTGTGCCTTACAGCAGGATCATTCTTATCTTCAGTCAGTTCTGCACAGGGGCAGATGGTGTGGGGAAAGGGCAGCCTGGAATCTGAAACCTGAGGTCCTGTCCCGGCCCCGCCACTCACCAGCTCTGGGAGTGTGAGCACAGTGGCAAGTCCTGG…
3	50174075	G	T	14	1	-	0.275862	0.22066	upstream_gene_variant	-	-	-	TRUE_DNM	Tv	GCAGAGGGCAACCCGCTTTCCAGACGGCCATGCAGTGGAACCATCTTTCTCTTCGCCCACATTAAAAGCTCTGAATAATGTTTATAAAATGTTAGGGAATCCCGGTAGGTTTCCTATTTAACAAGCCATGTATGACAAATCACAGTGTAATGTACTACGTTCTTAATCTTTAATTAGAATGTGAATATCTGCTGGAGAAC[G/T]CAGTTAACTTTGACACGTTAAATCTTCTGGTTAAAGTGCCTTACAGGAAGAGCAGAGATGAAACACAGGTACAATCTCTTGCTTCCTTCCATTCACCCAGACAGTTGGGGAAGGTTGATAACATCTTGTAATACCTGCTCTGTAGTAATTAATCGCTGTGGTATTTAGGACCATTCAAGTAGACAAATATGACA…
4	39922785	G	A	14	1	-	0.47619	0.85647	intron_variant	CPQ	-	-	TRUE_DNM	Ti	GAATATTCATCTCAGACCTTATTCTCTGAGCCCAATAATATGTATACCAATTGTCTATTTGACATCTCCAACTGGATACTTTACATGTACTTCAAATACAGTTTCCAAAAATTGAATGTCTGATCTTCAAAACCACAAAAGGTCACACTCAGCTGTCTTCCTCCAGTCTGTGGAGCAAGAAGATTGATTTCCTGTTCAGA[G/A]TTCTGCAATTGCTTCCCACTGCTCTTAGGATAAAACTTCAAATCCCTACGTACAAACTTGTTAATCCCTGAACGTCCTGTCCTCTCCTACCTCCATAGGCTCGTCTCAAGAATTCTACTACTCTTGACCTCAAGATATGTTGACTTCATCTTACACACTCCCACATGCCACGCTTTGTCCTGATTCCTCTGCCT…
7	11259033	C	T	3	1	-	0.424242	14.9959	intergenic_variant	-	-	-	FALSE	Ti	CAAAAAGCCAAGGTGCCTCGCTCTTCTCCGGTGGCTCCTACTCCATAGGCCAAGGGGGTAATTGCAAGGAGGTTGCTAGTAGTTTGCAATACCAAGTAGTTTCCAGCAATAAGATAATTAAAAGTATAATGACTATCACATGAGGCTCATTAAATTCTCTGCTATTAACAAGGGCCCTCACCCTCATAACATCTGAGGAC[C/T]GTTCCTCCAGTCTGTCTTTGACTCCCAAGACTTCAGTGCTTAAGGTACCACCCATCCAGGTCCTAAACGTCCTCATTCAGAGGATGTGCCAGGAGCCTGCTCTACTTCTGGGGCCCCAGACACCTGGCCACTTAGTTCACAGCCTCAGTTTCTCCTTCACGTCGTCATTGTCATAATGATGGTGACACAAACGG…
4	86798637	G	A	14	1	-	0.567568	1.67189	intergenic_variant	-	-	-	TRUE_DNM	Ti	CTTACCTGGCCATGGAATTTTAAAACAAATAAACAACAGCAACAGTGAAATGATTAGCATCCTTTTAAACTGTGTTCATATGTAAATCTCAATGTAAAACCATGATATAGTTAAACAAGAGGCAGCAATGAAGGTACAAAATTGAACCCAGCTCTATCTCCTGCAAAAATAACAAAGCAAAATTTCATTGCTTCTCTGAC[G/A]TCCCTGCAGCATCTCTTCCACAGAAGTCCTCTTACTGTCCACTCTGTGAATCTTCACAGTCCTTGGGCCACATGCTGCAGGGCTTCCTGAACCATAGCTGTGCCTTGGTCAGGAGTTCAGAATAAACAAATAAGAATTTCCTGAGAACCAGTGGCAGCTCTAATGTTTTGATATTTTCAGTTGTAAGTCTATTA…
6	13461714	G	T	14	1	-	0.407407	4.39913	upstream_gene_variant	U6	-	-	TRUE_DNM	Tv	AAATCAGCTATAATGGAAAAAATAAAAATCATTATTAAAAAAAGTTATACATCACATGATGTATATTGACAGTTTACAGAATCCAGATCTGCATGTACAAATAAAGCAGTGTGTCATCATGACTCCTTAAGAGGGAAGGTTATCTCCTCAGGAGGTCTGGTTAAGGCAGGTACACAATAAACTTGAAAGAGGAGAGAGGA[G/T]GCACAAACAGGCAGAGAAAGTTTAACATTAAGAGGGAAAGTGGAGTAGTTCCCGTCGTGGATCAGTGGTTAATGAATCTGATTAGGAATCATGAGGTTGCATGTTCCATCCCTGGCCTCGCTCAGTGGGTGAAGGACCTGGTATTGCCGTGAGCTGTGGTGTAGACCGCAGACGCGGCTCCAATCCCTCGTTGC…
7	15164131	C	T	8	1	-	0.428571	6.08696	upstream_gene_variant	-	-	-	FAIL	Ti	CTTTCTACCTTTCTGTGCAAATTGAACCAAAGCCTATCTAGGGTGAGTCACAGGGAAATCACTCCCGGGAGAACTTGGAGGGCATCAGCAACCAGGAGGACAGGGCTGGAGAGGAAAAGATGCTGCTAGATGCAAGGAATATAATTATTTTCTTTCACCACTTCTCATTTTAATCTTGTTTCGAATATAATTCAAAGGTG[C/T]TTTGATTTTTAAATGACTTCGCTGTTGTCAGAATTAGCATTTTTCACTAGTCCTAGGAGACATTCCGGAGCAGAACAGTATTTTTATTTCCCTCCCCCACCAATTGCTCCCCCCACCCCGCCCCCGACAAAGGCTTCTCATGCATCGCTGGACTGTGTTACAAAGTTAGGGGATTTTTCCCTCTCTCAAAGGAA…
9	116205360	G	A	14	1	-	0.48	0.60617	downstream_gene_variant	RC3H1	-	-	TRUE_DNM	Ti	AAGCAAATATGCATCAATGTTAAAAAGTTATTTTAAAAAAACAAAAACAAAATAAAACAAAATAAAATCCACCCAAAAAGGTGATAATGACTGCAGAATGTCTCGGGGAGACTGGTATGAGCCTAAAGACCAGATTGACCATAGTCAGGGAAAAAGGGTAAGAGGGTAAGGTTAACAAGAAGAGACCACACACAAGATGA[G/A]GAATCTCACAACTGGAAAATGTTTAAGTGGGTGAAAGGTTTTGTTCATTATTTTAATTCACTTTTTCCACTTCTATTGTTCCAAAAAGTCATAGATTGATCATAAAGATAATGAAACCTATGGATCAATAAATAAAAAATTTTTAAAAAAGAACTCCTTTTCCCCCCCAAGTTCTTCTCGTTCCCAAAAAGTGA…
10	9838874	G	A	14	1	-	0.380952	4.24014	intergenic_variant	-	-	-	TRUE_DNM	Ti	ACAGATTCTACTTGGCATCTACTATATTCCACTGAGTGGAAGATGTCATTACTTAAAACTTGCACCCTTATTTAATGTGCTGAAAAGAAAGAAGAAACCCTGTCAGTTAAACTGTAACAGAGCATTTTTTTCTTTTTTGGTAAAATGTATCTCTATTTTAGAGTTGTTAAAATGTGCAGTTCCCATGGCTCAGCAGAAAC[G/A]AATCTGACTGGCATCCATGAGGACCCAGGTGTGATCCCTGGCCTCACTTCAGTGGGTTAAGGATCCAGCGTTGCCCTGAGCTGTGGTGTAGATCTGATCTCAGCTCAGATCCCATGTGGCTGTGCCTGTGGTACAGGCCAGCAGCTGGACCTCCAAAATCGACACCTACCCTGGGAACCTCCATATGCCACAGT…
7	108231237	C	A	9	2	-	0.529412	2.66631	intergenic_variant	-	-	-	TRUE_DNM	Tv	TTCACTTTGTATGATAATATCTAGATCCATTCATGTTGTTGTGAATGGCATTATTTCATTCATTTGCATGGCTGAGTAGTATCCCATTGTATATATGACCACATCTTTTTTAAGCCATTCCTCTGTTGATGGACACTTAGGTTTCTTCCATGTCTTGGCTATTGTAAATAGTGTTGCTATGAACTTATGGGTGCATATAT[C/A]TTTTTGAATTATAGTTTTGTCTGGATATATACCCAGGAGTGGGATTGCTGGATCATAGGGTAGTTATATATTTTTATTTTAAGGAAACTTCATACTGTTCTTCACAGTAGTTATACCAATTTACATTCCCACAACAGTGTAGGATGGTTCCCTTTTCTCCACATCCTCTCCAGCATTTATTGTTTGTAGAACTT…
14	44609933	G	A	14	1	-	0.473684	2.8858	intron_variant,non_coding_transcript_variant	-	-	-	TRUE_DNM	Ti	AGCGATACTTGGCCTCTCTCAAACATCACGTGAATGGCTTGCTTGAGGTCGTTCCCTGTTCCAGCATTAGAGCAAATCACATTCCTTGTGATGATGTCATATCTTTGTGACCCTGGGTTTTTGGTGGTTGCTGTGATAAAAAGCAAGGTCAGTGCCAAAATCAACATGGAACAGGAAATGAGAGTGGCAGAGTCCAATCC[G/A]ATTCTGAGGTTTCAGAAGCTGTGCAGAGCCCAGTAGGCATATACATTTCGATAGTAAGTAACTGTGTTTATTTAACACTGAAATAAAAATATTGTTCTTCTATCAACCTATTTTTTCCAAACTGCTACTAAGTAGTTAGGACATCCACGCTCGTTAAGTTTGCACCTAAATACCTAATAAACAGAATGGTTATG…
7	109256660	C	T	10	1	one offspring	0.241379	1.58048	intergenic_variant	-	-	-	TRUE_DNM	Ti	TATTTTATGCTGAAATGAACATTGTAAATAATTCTAAATGAAGTTCATGGTTTTTTTCTTCAATAAAATGCATTTTGAATATCCTGGATACAACAAGTAAAGGAACTTACTAGGATACAGGCTCTACTGCAAAGTTAGCCTTTTATGTATGACTATAAAACACATTATTAGAAACCGAGATGAAAGAACAGGATATTTAC[C/T]TGATCAGAGGTTTAATGTACTTTAAATGAAAACAACTCAGAAGCTAATCTTTTCTAAAGGAAAATGATGGCAGTAGTTTGTAGCTAATTCAAGTACAAATCCAGTCTTTGACTCCAAACTTGAGCAAGTATTCTTGGGTCATAACAGAACCCATATTCATGTTCCCCAGTCTGGATCATCCTGGGAAACCCCTG…
1	125484151	A	C	14	1	-	0.210526	7.67809	intergenic_variant	-	-	-	FALSE	Tv	CAGTGCCATGCTTTTTCTGTACCCCCATTAGCATCTATTTGGTTTTGGCTAATGGAGATCCTCAGCAGGAGATAGGAAACTGATCCTGGGTACTCACACAGAGACAGCTCAAGTAAAAATAGAATGTATGTGAGGGAGGATAATTAGGTCTCAGAATGCTTTTGGAAAGGAAGAAAGTGCTTACTGCCAGGTATTATTAA[A/C]ATATACCTTGTGGAAATTGTAAAGGAAACAACAGAGAGATTATCTGCTTGACTCTTTCATATGGGTATATAAAACAGAGGTCAATCAATCCATAAAAAAAGTGTCAAATTCCCTTCCCACCACCATGAGCTGAGGTTCTAAGAGGGAAACTGAAGCAGACTCTTCATACTAAATTTTGTTGGAGGTCTTAGTAA…
1	125484152	A	C	14	1	-	0.210526	1.7028	intergenic_variant	-	-	-	FALSE	Tv	AGTGCCATGCTTTTTCTGTACCCCCATTAGCATCTATTTGGTTTTGGCTAATGGAGATCCTCAGCAGGAGATAGGAAACTGATCCTGGGTACTCACACAGAGACAGCTCAAGTAAAAATAGAATGTATGTGAGGGAGGATAATTAGGTCTCAGAATGCTTTTGGAAAGGAAGAAAGTGCTTACTGCCAGGTATTATTAAA[A/C]TATACCTTGTGGAAATTGTAAAGGAAACAACAGAGAGATTATCTGCTTGACTCTTTCATATGGGTATATAAAACAGAGGTCAATCAATCCATAAAAAAAGTGTCAAATTCCCTTCCCACCACCATGAGCTGAGGTTCTAAGAGGGAAACTGAAGCAGACTCTTCATACTAAATTTTGTTGGAGGTCTTAGTAAA…
1	125484154	A	C	14	1	-	0.222222	0.38468	intergenic_variant	-	-	-	FALSE	Tv	TGCCATGCTTTTTCTGTACCCCCATTAGCATCTATTTGGTTTTGGCTAATGGAGATCCTCAGCAGGAGATAGGAAACTGATCCTGGGTACTCACACAGAGACAGCTCAAGTAAAAATAGAATGTATGTGAGGGAGGATAATTAGGTCTCAGAATGCTTTTGGAAAGGAAGAAAGTGCTTACTGCCAGGTATTATTAAAAT[A/C]TACCTTGTGGAAATTGTAAAGGAAACAACAGAGAGATTATCTGCTTGACTCTTTCATATGGGTATATAAAACAGAGGTCAATCAATCCATAAAAAAAGTGTCAAATTCCCTTCCCACCACCATGAGCTGAGGTTCTAAGAGGGAAACTGAAGCAGACTCTTCATACTAAATTTTGTTGGAGGTCTTAGTAAAAC…
5	100502655	A	C	14	1	-	0.368421	8.07103	intron_variant	-	-	-	FALSE	Tv	CAGACGCGGCTCGGATCCCGCGTTGCTGTGGCTCTGGCGTAGGCTGGCAGCTACAGCTCCGATTAACCCCTAACCTGGGAACCTCCATATGCCGTGGGAGCGGCCCAAGAAATAGCAAAAACAGACAAAAATAAATAAATAAATAAATAAATAAATAATTCATATTTCTCTCCAATTTGAATATAGGCTGGTCTATACCT[A/C]CACCGTCCAATATGGCAGCCACTAGCCAAAGTAGCCATTGAACATGACATGAGGCTGTTCCCGAGTGCTATAGGTATAAACATTAGATTTCAAAGATTGGACAAAAGAAAGTAACAGATCTTAATCTTTTATATTGATTATTTGTTGAAATAAACATTGCTTTGGGATATGTTGTGTAAAACAAAATATATTAT…
6	44585308	G	A	14	1	-	0.62963	5.7093	downstream_gene_variant,intron_variant	GRAMD1A	-	-	FALSE	Ti	GAAAATAAGGACCAGTAGGGAGAAAGGAGGACAGGCAAAGATGGGGACGGGTGGACAGATGGAAAGGGTGAGAAGAGAGGGATGGAGGGATGGATGGATGAGGTAGGAGACAGATGATAGACAGGACAGTCATAAGAAACCTTCTAGCCCAGGCATCCCAGACAGGCCTGGTAGAGGCTGAGAGGAGCCCTTGCCTGGGG[G/A]CCCCGGGCCCCTCGTAGCCCCGGGAGCCCGAATCCGCACACGACCTCCCCAGCACTGGTTTTCCTGCGCTCCCAAAACTTCCCGATGGATATGGACACAAGCCCTCAGGCGGGGATGAGGTTGGACAAGGCTGGATGAAGCTTTTCTCTGCAGGCAGAGGAGGACAAGGAGGAGCCGACGGACAGCCAGCCTGA…
7	4638323	C	T	13	2	-	0.52381	0.58822	downstream_gene_variant	-	-	-	TRUE_DNM	Ti	CCGCCCGCAGCTTTCCTTGGCTCCCCCGGGCGGCAGCTCTTCTACTGTACTTAGGCAAGCCTTTCTTCCGTGACTGCAGAACCCAGCAGGGGCCCTGCGGTCCTCCCGCCCGAGGGGCCGAGGAGCAGCGGGGTTGCCCGGGGGGGTGGCTTCTGGGAAAGCCAGGCGGGCGAGGACCTGTTGCTGGCCGGTCTTCCTGC[C/T]GAGCCCTGCCCAGGCCTCCCTGCCCGTGCTCCTGTCCTTAGCAGAGCGAGGACGTACTACTACTGGTAATGAAACTGCACATGCGAGATGGAAGAGGAGAAATAGATGTATGTGTACCTTCCTGTGATGTGGGGTTGGTGCTTGAAGATGAGCAGGTTGTCTCTAGCCTCGGAAATCGCCTGAACCCCTGGGGC…
8	31674719	A	G	14	1	-	0.357143	8.1599	intron_variant	RBM47	-	-	FALSE	Ti	GGGCTTGCAGCAGTGGTACTAAAAATAAACAGATACAGAGTTCCCATCATGGCACAGCAGAAACTAATCTAAGTAGGATCCATGAGGATTCAGGTTCGATCCCTGGCCTTGCTCAGTGGGTTAAGGGATCTGGCGTTGCCATGAGCTGTGGTGTAGGTCGCACACGAGGCTCAGATCTGGCGTTGCTGTGGCTGTGGCAT[A/G]GGCTGGCAGCTGTAGCTCCGATTAGACCCCTAACCTGGCAACCTCTATATGCCATGGGTGTGGCCCTAAAGGACAAAAAAGATTTAAAAAAATAAAAAATGATAAAAAAAAAAAATGGGAGTTCCCGTCGTGGCGCAGTGGTTAACGAACCCGACTAGGAACCATGAGGTTGCGGGTTCAGTCCCTGCCCTTGC…
9	110202075	T	G	14	1	-	0.266667	14.9723	intergenic_variant	-	-	-	FALSE	Tv	TAAGGAAAGACACAGGTGCCCATGCGTAACACGGGAAACTATCCCCCCCTCCCAAATTTCTCCACACCTCTCACACCTATTGGATGACCACCACAGAGGCTGCAGGAGTGGGCAAAGCAGGCTATTATGCTGCTCTATTTTTCTGTTTACTTCAGGGCATATGTTTCACTCCAGTATCCCTCATTTCAATAATATATGGT[T/G]TCAAAAACACAATATCATGCAGATGCAGGAGAAAGAGAACCACAAGTTCATCATGCCATCAGTCTTTTGATTAAAGTGCCCTTTCCAGAGAGGTAAACACAAGACTTCTCCCAGCCTCTGCATAGACTTACTGCACAACTAGATTGCTGCATTTTTATTGCAGGACCATGCCTGCCCTTGTTTAAATTGTTTTG…
15	54022321	T	G	14	1	-	0.322581	0.06096	intron_variant	WRN	-	-	FALSE	Tv	TATATCAAGTTCTAAGTCATGGAACTCTTGTTCTTTACGCCGACAAGCCTTGGTTTCTTTGGTAGTGAGTACCAAGCTTTGTGAAAACAAGCAACAAAATGTAAATTAATCTTGTGACTATAAAGAATAACTTAGATGTATACTTCAACAGTACCGCATCTACAAATTTTAAGAACTATTCTGCTTCTAAATTTGGGTCA[T/G]GCAGCTAATTCTAACTCTGTACTCCATGACAGTATTCTTCATTCATTTATCCACTCATTCCAAATAGTTACTGAGAGTCTACCACGTGTTGATCTTTGTGAAAGGACTGGGGCAAAACTAATGGAAAGATCCAACATGTCTTTCATGTTCTTCATAGTTCCTGTTACTTAAATTAAATAGAATTTTAAGGCTGA…
15	48613343	T	A	15	2	-	0.4	8.29644	upstream_gene_variant	ADGRA2	-	-	FAIL	Tv	AACTGCTGGCCTACATCTCAGCCACAGCAATGCCGGGTCCCAAGATCCAAGCTGAGGCTGCAACCTACACCAGAGCTCATGGCAATTCCAGATTCTTAACCCACCAAGCTAGGCCAGTGATCAAACCCGCATCCTCATGGATACTAGTTGGGTTTATTTTTTGCTGAGCCACAATGGGAACTCTCCGATACCTTTTTTTT[T/A]TAATTATTATTATTATTTTTAATTGTTATTTCCCCAATACAAATTTCTTCTACTGTACAGCATGGTGACCCAGTTACACATACATGTACACATTCTATTTTCTCACATTATCATGCTCCATCATAAGTACTAGACATAGTTCCTAGTGCTACACAGTGGATCTTGTTGCTAATCCATTCCAAAGGCAATAGTTT…
7	15371453	C	T	14	1	-	0.45	1.0194	intergenic_variant	-	-	-	SOMATIC_DNM	Ti	GTAATCCCAAACTGTCCATCTACCCCCCATTACAAACAAGCACAAAATGCTCTGTGATGGTGATAGAAATATTTCATTTGAGCCATTATCTTTGGATTACACACACTTACTAAATTCACTGACCTCCCTAGCTGAGTAGTTGGATAAAATCCTCATCTCATTAGTAGGTTCCGTGAGGTCTTCATGCTAATTCCCACCCA[C/T]AAGGTTCAAAATGTCCATTGAGTTTGAAATGGGCAAAAAGGGATCAGGCTTAGAAGCTGAAGTATTAGATCATGAAAATATCAACTAATACAGTTCAATCACTGAAAAATGAGAAAGCTGAGATCCAGAGAGGTAAACTTGCTTATTCTGGACTTGCTTTAGCTACACAGTCAAGCAGATGCACAGCTGGATCC…
7	51998270	C	T	14	1	-	0.53125	0.94416	upstream_gene_variant	HOMER2	-	-	FALSE	Ti	GCTTTCACCAGACAAGAAACCAGAGATGTGCACAGTGCTTTTCTGGCCGGGATGCTGGGGAGAATTCCTTGACTGTGCAGAGGAAGGACACACGTGGAGCTGCTCTGTTTCCTTCGTTTCACAGGCTTGTACAGCTCTCCGCTGAGCCACCACAGTCATCTGATCTGCCCCCTTAGGGTGCTCAAACCAACTCTCTGTGC[C/T]TGGTGATCAGATTCTGGAGCCTCTGCTGCCCACACAGAATGGCAGGAATCCCAGGTCCCTGAGGTTGAGCTGGTCAAGGTCTGGCCTTCTAGACTTCTAGGGGCTCATTCCCAACTCTGCACTTATCCAAAGGCCAGTTTTTCTTTTCTGATGTTTCAAATTTGGCTTCTACCCCACCTCCTCTCTATCACACA…
7	30073487	C	T	16	1	-	0.75	2.06564	downstream_gene_variant	-	-	-	TRUE_DNM	Ti	CGCAGCCTGGTTCACACATGCACACGTGAGCACACGCACAGAGTAGAGCACAGCTGGGAGCCCCTTCTACCTGCACCTGCAGTCACTGCCACGTCCACCCGAGACAATCTGTAGTTCCTTCTGAGAAGTCCTGCCCTGGGACTTCTGATGTGGGGGGACCACCTGAACCTAATTGCTACAGGCAGGCCCTGGGGAAGCCT[C/T]GCTGCCTTTCCGTCGCTCAGTAGCTCCCCCTTCAGACTATCACAATACACGTCGGCATTTTTCTTTTTTGCTAACTTTTGCTAAAGTCCAAGTTCTAATTAAAAAACAACAGGTTTTTCCTTTCTTCCTTCCTTTCGCCCTCTCTTCCTCCCCTCCCTCCCTCTCTCCCTCCCCTCCCTCCCTTCCTCCCTTTC…
7	102967091	C	T	16	1	-	0.333333	0.3444	non_coding_transcript_exon_variant	-	-	-	TRUE_DNM	Ti	TCCCCAATTGTTAACATTTTACTCATTTGATTCATCACTCTCTCTGTATATATGTAGATACACACAGCTATTTTTTCTCAACCATGTGAGAGAATGTTTCAGAAATTAGGTCTTTTTGCCCTTATATACTTGCATTTGCATAATCATAGCACAATGATAAAAATCAGGGAAATAAGACTGATACAACACTATTCTATAAT[C/T]TACAGAACTTATTGAAATTTTGATCAATGTTTTAGTGCTATCTTTTATAGCAAATAAAGAAGATAAAAAGCTTCAGGATCTACATTGCATTTAGTTGTCATGTCATTTTTGTCTCAAATTGGTCTCTTTCTTTTTAAATTGACTTTAAAGATATCAAGATTCTTGAAGAGTACAGGCCAGTTATTTTGAAGATG…
4	6409972	G	C	15	2	-	0.457143	6.88357	intron_variant	KHDRBS3	-	-	TRUE_DNM	Tv	TCATCCCGCAGATGGGTCGGAACCACCTGGACCAGCGCCGACCTCAGGGGACTCTCTGGGAGGGTGGGAGTGGCGTCTGCGCTGCCGCACGAGGTGGTCTCTGCCACACACGGCCCCTGAGCACGGCTGGCTTGTCTGGAGGCCCGAATTCCATTTTATTTCATCTTATGAATGGATTAAATGAAGTTAAAATGTAAACA[G/C]CCTCGAGTGCCTAGAAGCTAGCACCACAGAGATCTAGAAGCCGGCTCAACACCAAAGGGGAGGTGAAGAGGCCTGTGACCAGCAGAGGGGGGTGCTGTGAAGTTCAGATACTTTTTGTTCATTCAATAACCAGCTCCTGAGCGCTGAGGACACCCAGCCCACGCTCCTAACACACACCTGTCGGCTGGGGCAGC…
7	120013870	C	T	22	2	-	0.24	1.46078	downstream_gene_variant	-	-	-	TRUE_DNM	Ti	CCTGGCCTCGCTCAGTGGGTCAGGGATCTGGTGTGGCTGTGGAGGTCGCAGATATGGCTCAGATCCCACGTGGCTGTGGCTGTGGTGTAGGCCAGCAGCTGCAGCTCTGATTTGACCCCTAGCCTAGGAACTTTCAAATCCCTAAAAAAGGGGAAAAAAAAAAAGAGAGAGACAGGAAATGCAGGACACCAGGTCCTTGG[C/T]GCTAGCATCTCAGGGAGGGATGGCAGTCAGTTCTGTTTTGTACATTTTGCCTGAGGATCAGAGGCTTTAAGGGCACTCAAGGAGTGTGGGCAGATCAGGGGGTGCAAAGAAAGTTGTTCTAATAATAACGACAATAAGACCAGCTAAGGACGGGCACTGCCTGGGTGCTCAGCTCTCAGTGGGTGTTACTCATT…
9	36016566	A	T	15	2	-	0.4	1.09747	intron_variant	CWF19L2	-	-	TRUE_DNM	Tv	ACAGATCACGATTCCAGTACATAAATAAACAAACAACAACAACAAAAAAACGCTCAATGCTCCATCATATATCAAGTCAAAGGTTCCCTGTTACAATGCCATGAATGGCATAGGGAAGCTATAAAAACCTGACCAAAGACTCAGCAGCAATGAGAACAATGATGCCCACGTTTATTCTAAAAAAGAAACAATGATAATTT[A/T]AAACACTGGAATCAGGCCATTATTCTACACAGCTGGAGAAACTCTTCTCATTCAATGTGATACATTACTAGTAATCTAAGAAACTATAACCAGGAATTGCTATTTAGCTGCATTCAAAGAATAAAAACAGGAGTTCCCGACATGGTTCAGCAGAAATGAATCTGACTAGGATCCATGAGGATGTGGGTTCAATC…
13	82360296	G	T	15	2	-	0.638889	0.64552	intergenic_variant	-	-	-	TRUE_DNM	Tv	GCACACCTGAGAGGGAGCTGTGAAAGAAGAAAGGAACCTACATCCTGGGAAGCCACCTAACTGACAGAGCTCAGCCAAGAAGGAGTGACCTCATAGCTGCAGAGAAAAGTACAGCAGCTGGACTGAGGAGGGCAAAGCAGAGAGAGAGCCATAAAGACCATCTGTACCACCACCCCTGGACACCACAGCGTGAGACACTT[G/T]GGCAGGCTCCAGAGGTCAGTTCCAGGGAGAGGACGAGGGGGCTGTGTGGAGACAACCTGAAGGATCTCGGCGGTGGTGCACCAAGGGATGGGGAGCAGAGAGCCATAGTCGAGGGAACCCGGGAGGAAGTCTGGGCCCACAGGAGTATCAAGGTGCCATTGTTGGGAAGGGCAATAGTAGGAGGGGCGGACTTA…
7	52548868	C	T	23	2	-	0.55	0.871	intron_variant	PDE8A	-	-	TRUE_DNM	Ti	TTTTATCAACCCTTTGCTTTATGGTAAATGCTCTGTGTAACCTGTTCACTATCCAGAGATCATGACAATATTTATGTTTCCTTTTCATAAAAAGGTGTTAAAAACTTCAAAAAGTTATATAAATGATCAATAAAGCACATGAAAACATACTCAAAATCATTACCCATCAAGGAAATGCAAATTAAAACCACAAGGAAATA[C/T]CACTACAGAATGGCTAAAATTAAAAGACTGATAAAACACCAAACCGTGGCAAGGATGTAAACCAACCAAACTTTTATTATACACCGTTGGCAGGAATGTGAAACTGCATAACCTTGGAAAAAGGTCAAGCAGTTTCTTAAAAAGCTAAACATAATAGCTATCATATGACGCAGCCAGTTCCACTTCTTGGTAGT…
17	42270077	G	A	15	2	-	0.571429	1.27046	intron_variant,non_coding_transcript_variant	-	-	-	FALSE	Ti	TTACTTCCCTTCCTTTGATCTTTAGTTTTATATTTCTAGCTCCACCTTCATCAGCTGTGTGATTTCCTCAACTTCTTTCATCTTAGTATGGTTTCATCTTTGTGTGTGTGTGTGTGTGTGTGGCCATACCTGCAGCATATGGAAGTTCCCAGGCCAGGGACTGAATTCAAGCTGCAGCTGCGATCTCTGCTATAGCTGCA[G/A]CAATGCCAGAGCCTTTAACCCACTGCACTAGGCCAGGGATTGAACCTGTGCCTCCACAGCAACCAGAGATGCTGCAGTCAGGTTCTTAACCCACTGCTCCACAGAGGGAGCTCCAGTATGGTTGCAACTTTAATGGGAGGTTATTATGATGACTGGCTCATAGAGTTGCTGTATATATTAAATGAGATGTTTAT…
13	16987276	A	T	16	1	-	0.541667	0.70666	intron_variant	GADL1	-	-	FAIL	Tv	TCAAGGCAATGGGGACCTCATCACAATAGATGGAACCTCCCCCCTGACCCTTAGGATTTGAATTCCTGTATTATAAAGAAATTAGTGCAGTTACTCACTGAGTTTCCTATGGATATAAAAGACGTTTAAAAGACACAAGACACAGTCTATACACTCTCACATTTTAGAATCTAAAATAGACAACAGCCCTCCACACTGAC[A/T]TTCTACTGTACATAGTGTACAAGTGTTGATCATGAGACATGGGCTAAGGACTGGCATTTCATATAATACATAAGGCATGTGCTTGCCAAGGAGGATAGAAGGGTATCCAGGAAGCCATAGCCAACTAGGACTGGCGAGGTGGACATGGTTCCTATTGTTGAAAAATTAGATCCTGTCAGTCAAATAGCTTTCAG…
13	87869052	A	G	16	1	-	0.774194	4.89128	intergenic_variant	-	-	-	FAIL	Ti	GTTATTTTTAGTGGGAAAATGATTCCAACTTACTGTACCATTAACAGAAGCAGAAGTCCCATATTCCTTTTAAATGAAAATATTCCATCATGTAACTTCTCCTTGGGCATTTTTTCCCTGTGAAATTACCATTGTATATATATATATGTACACACACATATGTATAATATTATATGTATATATACACATATATATATGAA[A/G]AATAGTAAATGGATTTCCATTTATTCCATTGGGATACTACTTAATTCTCCCATCATTATATTTGAGTATTCCCAGATATTGCAAATTCTTTTAGTATAAAAGATTTTACAATTTTTTCCAGTATGGTGGAGTAGTTATATTTGATCAAAGTTTTAATTGGCACTTTGAATTTTTATTTGATTGAACTCCTTTGA…
7	34601196	C	T	28	1	-	0.575	2.2071	intergenic_variant	-	-	-	TRUE_DNM	Ti	ATTCAGGAAGAGGTAGGTTTCCATTGCTCACATACATCAGAAGCTACTCCTCAGCCCTCACGGCGGCAGGAGAGGCCAGTCTGAGATGGGCAGTGGGCAGGCTGTATTTTCATTACCTGCTCTGAGCCAGCACCAGGGGTAGTTCCACAGTCAGGTAAACAGCTGGCAGCAGCAGCTAAAGTGGCTAAGGAGAGCTTTCC[C/T]ACCAGATTGTCTGACCCCGAGAAAGCCAAAAGCAATACTGGCAGATTCCTGAGGCTGCATCCCGCCCACTGCCTGGGCTACACAGCACAGCTGGCTGCTGGCAATGGCTTCCTCTCTCGGCCTCTGCTATCCACACACATCTCCTCTGAGAGGGACAGGGGACGGTATGTGAGGTAGGGGTTACAGGAGACTGG…
1	79305780	G	A	16	1	-	0.645161	1.02073	intergenic_variant	-	-	-	TRUE_DNM	Ti	TGAAATAAATTCTAAACCCTTCCATCCATCAGCACTTACTTTGTAGAATTGATCTACTGGTCAAAAAATCATTTTATTAAATAAATCTACCCTGAGATATAAATTCCCTTCCTCCACCCCTCACCAGAATTATTTACTGAATTATCACTTAATTGGAGTGAGACATCAAGATGGCAGGACAAAAGGATGGTCTAAAGCCA[G/A]TAGATATTGTAATGTACTGACATACTTGAAAAACAAGGTAACCATAAATCGAGGAGTTCCCATCGTGGCTCAGTGATTAACGACTCCGACTAGGAACCATGTGGTTTTGGGTTTGATCCTTAGCCTTGCTCAGTGGGTTAAGTATCTGGTGTTACTGTGAGCTGTGGTGTATGCTGGCAGCTATAGCTCCAATT…
7	49593851	C	A	30	1	-	0.575	0.04233	synonymous_variant	ABHD17C	-	-	TRUE_DNM	Tv	GTGTGGGGGCTTTCTCTCTTTCTTTTTCTTCCACATGTTAGCTGATGGCACACGCCCTCTGGCTTCTCCAGGTACGGCGTGAGTCCTGAGAACATCATCCTGTACGGTCAGAGCATCGGGACAGTCCCCACGGTAGACCTGGCCTCCAGGTACGAGTGCGCAGCTGTCATCCTCCATTCGCCGCTCATGTCTGGATTGCG[C/A]GTGGCTTTTCCTGACACCAGGAAAACCTACTGCTTTGATGCTTTCCCCAGGTAAGCTCACACCTCCCAGCAAGTGTTAAGGCGTCCAGTGACCTGCTTCAGATCTGATGCTGCCATTAACTGTGGGCCACCAATACGTCTTTCCCGAAAGCCCTGTGCTGGGCTCCTCGGGGGATATGAAGGTGGCTGTGACGT…
7	108207907	C	T	32	1	-	0.44	1.35795	intergenic_variant	-	-	-	TRUE_DNM	Ti	AATTACAGCACTAGTCACAATAGCCAAGACATAGAAACAACTTAAATGTCCATGGGCAGATGAATGAATAAAAAAGATGTATTGCATATATATGCTGGAATACTGCTTAGCCATAAAAAGAATGAAATAATGCCATTTGCAGCAACATGGATGGACCTAGAAATTATTATGTTAACTGAAGAAAGTCACAAAGAGAAAGA[C/T]AAATACCATATGATATCACTTATTTGTGGAATCTAAAATATGACACAAATGGATTTATCTATGAAACAGAAACAAAGTTACAGACAGAGAAGAGACTTGTAGCTGCCAAGGAGGAGTTGGAGTGGGGGAGGGGTGAATTAGGAACTTGGGATTAGCAGATGCAAACTATTATATGTATGAAGGATAAACATCAA…
7	89924409	C	T	33	1	-	0.583333	0.38577	intergenic_variant	-	-	-	TRUE_DNM	Ti	CCTCATGGATGCTAGTCAGATTTGTTTCCATTGAGCCATGATGGGAACTCCCCTGCTGAGAAATTTTTAATGGTTCCCATTGCCAGGAATCACAGAAGGCTCTCTGTGATCTGGAGTCCTCTTACCTCTCCAGCTTTACCTCTTAACATACACTTTCTTCAACTAGTATAAGCCATAAAAAACTTGCAGTTGTTCAAAGA[C/T]GTCCCATTTCCTCTCTTTTTGCACTGTTGTATCTGTCTGGAACAGCTCACAGCCTAGCCTCTCCCTGGCTCTGGCCATATCCCCCAAATACATGGGCACATCCCCTTGCACTCCATGGCCTCTTTTCTCATCTAGCACCCACGTGTAAGGTCCTTGAGGCAGGGATTTTGCCTTGTTCATCACTGTATCCCCAG…
7	37305207	C	T	33	1	-	0.52381	3.55952	intron_variant	GUCA1B	-	-	FALSE	Ti	ATTAGTAATTATTATTTATTAAGCTTAGTAAAAATAGATCTAGTGTTTCTTTTAAAATAAGACCTGAGTAGGAGTTCCCGTCATGGCACAGTGGTTAGCGAATCCGACTAGGAACCATGAGGTTGCGGGTTCCATCCCTGGTCTTACTCAGTGGGTTAAGGATCTGGCATTGCCGTGAGCTGTGGTGTAGGTCGCACATG[C/T]GGCTTGGATCCCGCGTTGCTGTGGCTGTGGCGTAAGCCAGAGGCTACAGCTCCAATTAGACCCCTAACCTGGGAACCTGCATATGCTGCAGGAAGCGGCCCTAGAAAAGGCAAAAAGACAAAAAAAAAAAAAAAAAAAAAAAAAAAAAAAAGACCTGAGTAGGAAAATGTATGTCAAATGGCCGGTGGGGACCA…
7	76502068	C	T	34	2	-	0.272727	14.1051	intron_variant	TRDC	-	-	TRUE_DNM	Ti	TCCCTGAATAAGCATCCCTCCCACTCCTTATGGTCTGCCTCCATCCCATCTTGGCAGCTCCGAGGTCACCAGTGGCCCCAGGCCTCAAACACCAGCTTGTTCTGCTCCCAGCTCTCTGTACTTACAGGGCAGCACAGACACTCTGGTTCCCCCACCGAAGGTCAAACTCTGGGCATAGCTATTCCCACAGTGCCTCTGTG[C/T]TCTACAAAAACTCCCTAGAGCTCCCCGCAACTCACACCCCATCCCACATGTCTCAACAGCACCAGTGACCTGGGACCCAGATCCTGTGTTTTGGGCTTTAGGATGAAAAAACCAGTCCGGTGGTCCTGTCCAGTCCTGAGTACAGAGCGAGTTTGGGACATGGCAAGAAGGTTCCAAAACTCAATCAAGCAACC…
7	57781194	C	T	35	1	-	0.447368	1.35996	intron_variant	LINGO1	-	-	TRUE_DNM	Ti	TCCACATTCTCTATTGTTCCCTCATACCACTTGTCACAGTTTGCAATGATACATCTATTTGTTTGTTTACTTGTTTATTATCCGTCCCCACCTCCCCCTCAACAAAAACTGTGAGCTTCACAAGAAAAGGGGTTATAGCTGCCGTGCTCAGCCCTGTATCCCCAGTGCCTGGACATAGTAGATGCCCACTAAACAGGAAG[C/T]CCCCCTGAAGCTCAGCACTCAGGAGCAGACCAGAGAGCCCACCCTCCCTGTTTGTCCAGCCAATTCCAGATGCCATATCTGGAGTCCCAGAAGCGGCCTTGGCAGGCACAGACACCCAGATAAGCATGGCTCTGCCTCCCTGGCTGATGCCCATGGCTGTAGCTGTGCCAGGATACCATGCAGATCCTCTGCAG…
8	106823748	G	A	16	1	-	0.290323	0.60767	intergenic_variant	-	-	-	TRUE_DNM	Ti	CTGTAAGTTCTTGGAGGGCAGAGATTTTTGTCTGTTCATTAACATATCCAAAAATGCATAGAACAATTTCAACACAGATGTAGGGTTTCAGAAAATATTTTTAAATGAATGAATGACTTAAAAATTGATAAATATATTTGCAGTGAATAACCAATAAGATCCTGCTGTATAGCGTGGGGAACTATATCTAGTCACTTGTG[G/A]TGGAACATGATGGTGGATAATGTGAGAAAAAGAACATATATATATATGTATGGGACTGGGTCACTTTGCTGTACAGTAGAAACTGACAGAACACGGTTAGTCAACTATAATGGAAAAAATAAAAATCTTAAAAAATGGTAAAAAAATCTAGATAATATTTAATAAGAACTATACGTCTGCAGTCAGCCCATTAA…
8	123407700	A	T	16	1	-	0.638298	1.94181	intergenic_variant	-	-	-	TRUE_DNM	Tv	CATTTGGAAATTGAGGATAATTGATAGTACTTCACCTGTCATAGGTAATAAATCAAATAATTCACAGAAGATCACTAGATACCTAGTAGAAAGCAGACTCTCTAAGAAAGTTAGATTCCTTCCCGCTAGTTTGTTTTCAGTTGGTTTTCACTACCAGGCAGCCAACTCTCTATTAGGAGCCTATCTATTAGGATCTTCCA[A/T]TCATCCTCTTTGAAAATTTCTTTGATTCTAACTTTTTGATAATTTAGGATTTTAGGGCAATTAGGAACATTTCCTAAGATTAATACTTTTTATTCAATAAGAATGTGTATATCCTCCTTTAATTGGATGAAATTATAAGCATATTGTTTTAAGATATTTTAATACATATTTACCCTCTATACTTTTGCATTGAG…
8	136460175	G	A	16	1	-	0.5	1.18652	intron_variant	RASGEF1B	-	-	TRUE_DNM	Ti	GTACAACTATTTCTGCCTAAATTTGAGTCATTATGTCATGTGTACGGATTTTTCAAGGTTATTTCCCTAAATGGCAAAATGATGATTTGTGGAAGTGAAAAACTGACATTTTCAAAGTTCAGAAACTTAGTGATTGAACAAAACCCTGAGAATTCACAAAAGTCGAAGTTTTCCATTCTGGTGTAGAAGTGCTACTTACA[G/A]TAAGAGGATGTAACAGCACCCCAACCTTCTCAGCTATTCTCTTAGTCTTTGTCCTACTGTTTTTGCCTCTGCCAATAATTAAATCTCTCTCTAACCAATATTCCAAAACCAGGACACTGAGAGTGTTGGAAAAATTATTGGATATTTGGGGACCCCTTAGGAAAGCACTGTAGCCAGTCCGAGATTCCATTGCC…
9	62743910	G	T	16	1	-	0.520833	4.91966	intergenic_variant	-	-	-	TRUE_DNM	Tv	AATATTTATTTTTTTCCCAAAGTATCACTAAAAATGTAGTAAATGAATACAAATATTATAAATCCTATAGACTAATAAGAGGAGAAAATGGTGTGTAATTTTTTTTAGTCCAAAAAGCACATTTATGAATGGTAACTTATTTTAGCAAATCAAAAGCCTAAATGATTTGGGGGATAGGGTGAAGCCTGGGGTTGGAAAGT[G/T]GGATAAGGTGAAAATCTGAACATTTGTAATGCCATTTTTTCCTTCTACACATGATTCATTATCTTCAACCTGACAGAAGTTAGGATTTAATTACTTATAGAGGTAAACAAGGGTAGTAAATCACTAAAGGAAACCAAACAGAGAAATAGCTGTAAATAAGAATGAGGAAAATGTTGAAAGCAAGATTATGTGGA…
11	29130097	A	T	16	1	-	0.5	5.73983	intergenic_variant	-	rs690624259	-	TRUE_DNM	Tv	TGCTTTGTCCATTGTTAAGACCAATGTCACAAATCTTCCCTCTATGTTTTCTTCTAGGAGTTTTATATTTCTAGGTCTTACATATAAACTTTTAATTCATTTTGAGTTTTTTTTCATTTTTATATTAATTAGAGTGTCTTTTTTTTCCCCTTTAACTTGTAAGAGTACACAGTCATTCCTGGGTATCTGCAAAGATTGAT[A/T]ACAGGACCCACCACAGGTAACGAAATCCATGGTTGCTCAAGTCCCTTATATAAAATGTACACAATCCACAATCTTCAGTTGGTTGAACCTGTGGATATGGAACCCACAGATAAAAAGAACCTGTACTGGATGTTTCCTTCATTGCTCAGTGGTTAAGGAACGCAACTAAGGACCATGAGGTTGCGGGTTCAATC…
11	66038385	T	A	16	1	-	0.52381	0.23939	intron_variant	HS6ST3	-	-	TRUE_DNM	Tv	AGGCAGCTGTGGGTCTGATTCAACCCAGACCCCTAGCCTGTGAACTTCCATATAATGTAGGTGCAGCCCTACAAAAAGGGGGGGGGGAATGAATGAAACGAGGCTGCTTTAGTTGAGCTGTGGGTTGGGGATCAGGAGCCGTCAATACTCATTCTTCCCTTTCTTCCCCTCTCCCTTTCTTCCTGCATCTACTGATTCCA[T/A]GTAGCCCACATTTTCAATCTAGCCCACTGCTTCAGTCTGGGTTTGCTGACTTGTGGCCATTTTTTGAATAATAATCCTTGTTCTTGTGCCTCATCTAGAGATCCCCTTTTGTGTGAAAAATACCCCTTCATCCATTAGTGCGGCATTACGTTTGGTGTTCTTCCCATGCAAAGCCTATGCTGACTACCTAAGCA…
7	119679971	C	G	35	1	one offspring	0.34375	5.10854	downstream_gene_variant	-	-	-	TRUE_DNM	Tv	TCCAGCCGGCTCCAGACAACACTGCTGGTGGGGAGAGGGAAGAAACTCAGGTCCTACCATAACAAGGGCTCAGTCTGGAAGGGAAGGGAAGCCATAGAGCTAAATCACCACAGGGCTGCACAGGGAATGTCCTCCTCAGAGAGAGGATGGACAGGGGAGGCAGAAGGCATCATCACCAAGGAAGTGGCCTAGGTTGAGAC[C/G]AGGGAATGAGGAGGGAACAGGATTTGTAGCATCTGGTCCAGGACTGGCTGAGACCAGACTGTAGGAAAGGGCAATGAAGTCCCAGTAACTTGGAAGAGATGAATCAGTTGGCTATGACTATTGGGGGTGTGGCTATGACACCCCTAAACTCAATGTGGCTTAAAACAACCACCATCTCTTACTACTCATGGTGC…
14	135369717	G	A	16	1	-	0.545455	2.79975	intron_variant	ADAM12	-	-	TRUE_DNM	Ti	TGAACAATTTATCGCAGATGACTTAGCGTGAGAATGTGCCTTTCCCACGACGGCTGGGTGGCAGTAAAAGCAGATGGATGGAACCAACTTGTGTGACAAGGATGGCGGTTCCCACAGCGGGGAGGCTGGGACCTCGTCCTGCCCACTGCTTGCCCTGCAGCAGTGTTGAACCTGCCAAGCACAGGGGTGACCTTGGGCCC[G/A]GAGGACTCACCCGGCAGTTTTCACAGCACAGCCCATGTGCACAGACAGCATCTGGCTTCAGGGTACAGGTGGTGGCGTTGCAGCAGAGGTTCACACACTCCTGGGGACGGGAACGGGTTTGACAGGTCACAGGGAGCATCTGCTCACCTGAAGCAGAGGTTGCACCTTAAGTGACTGCACCTTTTAAGGAAAGA…
17	34692300	T	C	16	1	-	0.5	3.46924	intron_variant,non_coding_transcript_variant,upstream_gene_variant	-	-	-	TRUE_DNM	Ti	TTTTAGTGAGTGGGCGCATCAGGAAGCTGAAGTAAGAGGGGTAGAAGAGGCTGGGGATAGGGTGTGGGGAGTGTCCAAATTATGCAGGAACTTGGATGTCAAGAGAAGAGCTTGGGCTGTCTTTGCTGCACAAAGGAAAGCCTTGAAAGGTTTTCAACCAAGAGGACGTCAAGATCAGTTTTGCACGGTAGAAAGTGCCC[T/C]GTAGCTGCCTTAGGAAGATAGCTCAGGCAAGCGGGGTGGAGGAGCGGCAGATCGAAGGGAGAAAATTTATCCTGCATGGGCAGCTCTAACTAGGACTCCTGTATGAGGGAGGAACCGGGTCTCAATCTCTAGAGGGCTAGTACCATCACCTCCTCGACTCCTGCGCCACACCACTCCCGGGGTCCAACTTTCGT…
8	117359732	C	A	2	2	-	0.37037	0.36088	intron_variant,non_coding_transcript_variant	-	-	-	TRUE_DNM	Tv	AGCTGTGCTCTTTTTCTCTTTTCTTATTTTTAAAAATTTTGTGTGTCTCTTTTTTATAGTTTCAGCTACTTCAAGTTATCCTGCCACTACAAGGGAGGGAATAGTTATATGAATACATTTATCCTGGATCCTCCTTTTGGAAAGGTAATATCTGAAAACAGATTTTGTATAATGCATTCATAATAGCACTGGCCATGCTT[C/A]CTAATACATATTCCACCTCTTCTCTAACAACAAAAAAAATTCTTTCCATCATCTTGTTTTCTAGTTGCTTTCAGATAAGAATACAATCATGTGCAGTATACACACTGCAGGAAATTTGGAAGTTTTAGAAAAATATAGGAGGAAAATAAAAATTATCCATTATCCTCTATCTAAAAATAAATAGTCTTAATAAT…
3	78311140	A	C	16	1	-	0.32	6.52159	intron_variant	MDH1	-	-	FALSE	Tv	AACCTTATTCAGCATAGTTTATTCTGTATGTTACAGAAGCTTTTGCAATGTGAAAGAATTCTTTCACCTTGTAATATCTGTACAGTTTTTTTTTTTTTTTTTTTTTTTTTTTTTAATGGCTGCACCTGCAGCATATGGAAGTTCCTAGACCAAGGGTCAATTCGGAGCTGCAGCTGCAGGCCTACACCTTTGCCATAGCA[A/C]TACCAGATCTGAGCCGCATCTGTCACACTGCAGCTTATGGCAGCACCAGATCCTTAACTTGCTAAGCAAGGCCAGGGATCAAACCTGCACCCTCTCAGAGACAAAATTGGGTCCTTAACCCACTGATCCACAATGCAAAGTCCTGTACAATTTTACTTCAAATGAAATGAGGAGCTTTTGGCATCAAAAAATTA…
8	55481323	T	G	16	1	-	0.307692	14.3672	intron_variant	CRACD	-	-	FALSE	Tv	TAATTTTTTAAATACATGTTCTTTTTTAGAACAGTTTAGGTTCATGCAAAATCAACAGAAAGCACAGAATTCCCTTATGCCCTCCTGCTCCTGCAGCATAGTGTTTTCATTTTAAAATTCTACTTTTACAGAAATAAGAGCTTCATCAAGAAATTATACATATAATAAAATTTACCTTTTAAAGTGTGCAGTTCTGTGGT[T/G]TTCAGTACACTCCTAGAGCTGTGTAAGCATCTCCACTCCAATTTCACAATTATAATTTACTTTAAAATCAACCCAAGGTATCATTTAGAGAATTTAAAGAAAAGGAGAACAAATATCCCTCAGACTCGCCATTCTAACTAAATTCTTGTCATTTTGGAGTGTCTTTTATTTGAGATTTTTAACATTTCGGTTAT…
8	78138663	C	G	2	2	-	0.653846	3.95659	intron_variant	LRBA	-	-	FALSE	Tv	AGACCACTAAGGAAATAAATGTTGATAAGAACTGAGATTTAAGTCCTTCCAGATTAAGGAATCAGGGAAAAGTAAAGGAAATTGAGAAGGAACCACTCAGGATGGTAGTAGATGAGGAACCAGGAGAGCATCCTGTCTTGTATGCCAATTGAAAAAAATGTGATTTCATTGGAGGGACGAGTCAGTTGCTGCTGTTCTGT[C/G]AAGTGCTGTTAGGACTGAGAACTGACCTTTGGGTTTAGCAAGATGGAGCATTTTTGTTGGAATGGAGTGAATGCCTGATTGGAGAGAATGAAAATCAAATAGAAAAGGTAGTGTTCCTTGTTGAACTAGATTTTAAGGATCATTGAATCATTCATGCATGTAGGAGGCATAACAAGTTTTCTAGCAGTAGAAAC…
8	92944394	C	T	8	1	-	0.391304	1.9199	intergenic_variant	-	-	-	FAIL	Ti	CTCCCGATCCAAATTTTAAATGCTAGTTAAAGACATGACCACAGTCTTTACTTCATGCAACTTCATAGTGCAGCTCTCTATCAAAACAGGAAAAATTATTTTGGTTTAAATTTGTTAATATCTGAACATTTTCTAGGACTTACTGAGCAAAATTTCTTAATATTCACTATAATAACTTAAATGATATACTTAACTGAATC[C/T]AAATATTTTTCTATTTTTCACCCTAAACAGTGTATTCTATTATCTATCTGTACAATGTAGGTATGAGAAGTGAAGAGAAACTGAAATATTGATGCCAGTGAGAAGGCTAATGCAAAACTAGTGAAAAGTTTAAAAGCATTTTTTTGTTTCTTGTATAGTTTTGTGTACAATGACCAATAAATTACAGTGTGCAC…
8	16351297	C	T	9	2	-	0.619048	0.8397	downstream_gene_variant,upstream_gene_variant	-	-	-	TRUE_DNM	Ti	GAAACAAGAGCCCATGAAAAGTATGCGACTCACTGGAATTTTCACAAGGAGCACGGGATGCAGCCAGGACACAAGCCTTTGTCATCTGACATCTTTCAACACTTGGTGCTATAAGCCTTGCCAAGTGTATATAAGCTGGAGCACTGCCAAATGAACTGCAATTCTCTTAAGCACCAAAATTCTGATTGGCTTGGCAACTT[C/T]GTCTAGGATAAGTCCATACTATAAATTTAAAGTTATTATATCACTTAGCTGCATTTCCCCTGACTTGGGGACTTCAGGAAATCCAGTGATGGCATGCTCTATGGGGCAGGAGAGGTGATTAGAGGATTTGCTTTGGAATAGAAATTTAATTGAACCTGAGAGCCTGCAACAACTTAAAATTAAACCACGAATGA…
14	48319986	T	G	16	1	-	0.277778	9.76939	intron_variant	PISD	-	-	FALSE	Tv	GTGCAGGTCCATTTATAGGTGGAATTTTATTTCAATAAATACATACTACATAGAACCCGCAACCTCAGAGTTCCTCGTCAGAATCGTTTCCACTGTGCCACGATGGGAACTCCTGTATATCCATTTTAAAACAGAGACACTGGAGTTCCCTCTGTGGCTCAGTGGTTAACGAACCCAACTAATATCCATGAGGACTCGGG[T/G]TCGAGCCCTGGCCTTACTCAGTGAGTTAAGGATCTGGCATTGCCGTGAGCTCTGGTGTAGGTTGCAGATCCTGAGTTGCTGTGGCTGTGGTATAGGCCAGTGGCTACAGCTTCAATTGGACCCCTAGCCTGGGAACCTCTATATGCTGTGGGTATGGCCCTAAAAATACAAAATAAAATAAAATAAAGCAGAGA…
8	56798437	C	A	9	2	-	0.55	3.25869	intergenic_variant	-	-	-	TRUE_DNM	Tv	AATAATGAATTTGGAGACTTCCATGTATTTATTTCTACCTACCTATCTCAGTCTACTTGGGCTACTATAATGAAAAAACAGCAAATGTGGCTTAAACAAAAAACATGTATTTTTTACAGTTTTGGTCTGAGAATTCTAAGATCAGGGTACAAACTGATTTTGTTCATGTTGAGAGCAGTCTTCTTGGCTTGCAAATAGTT[C/A]TTTCTGGCTGTGTCCTCAGATGGTGGAGAGAGGAAGCTCTGATGTCTCTTCTTCTTGTAGGGATACTAATCCCATCATGAGGGCTTCATCATGGTGAACTCACCTAAACCTAATTCCCTCCTGAAGACTTTACCCTCTCATAGCATCACATTGAGGGGTGGGGCTTCAGCATATGAATTTTGGGGTGACACATT…
15	82575334	G	A	16	1	-	0.475	2.65583	intron_variant,non_coding_transcript_variant	-	-	-	FALSE	Ti	GCCACGCCAGTGACATATGAAGGTTTCTAGGCCAGCGGTCAAACTGGAGCTGTAGCATCCGGCCTACAATACAGCCACAGCAACACTGGATCCAAGCTGCATCTTCAACCTACACCACAGGCCATGGCAACACCAGATCCTTAACCCACTGAGCAAGGCCAGGGGTAGAACCCACATCCTCATGAATCCTAGTTGGGTTC[G/A]TTAACTGCTGAGCCATGAAAGGGAACTAAGGGAACTCTTAGGTAGCTTTGAGGCGGGAACAATTAAATTGAGAAAATATCAGAAAAGTTCTGTAAGAGAAAGGCTGAGCCCCTTCAGTTTCTTACCAACTTTGTGTTCCTCCCTTCTCAAGGTTTAAACAAATTTTAATCACAAATCTTTTGGCCCACTGGTTT…
8	111816665	C	T	13	2	-	0.4	1.23878	intron_variant	ENPEP	rs709884767	-	FAIL	Ti	GAGAAAATGAGTAATATAAATCTCCAGGTCACTTTTCACAAATTTTTAGTAGATAAGAATTGTTTGCCATGCTAATAAAGCCATATTCAAAGCTTATATAAAAATGGATGAAAGTAATTCCTTCAAATGGAGTTGGATTTAAATGATTACTGGAAGCATTATACTAAGGTGTCTACATACAGGGCATTTCTCATTGACCA[C/T]GTAGCAGAAAAGATTTATTGTTTTTTTTTTAATAAAATAATTTAAAATTGGATACTTAAAATGTAAATGTTCAGTTATCAGAATGAGAGCCATCATAAACAGAAGTGAAAAGATAAATTTTAAATATGTGAATCAGAATCCTGTGACAGTGATCAATATTGATCAGTTCCACTGAAAATTAACAACTATTGAAT…
17	20866209	A	T	17	1	-	0.55	0.62072	intron_variant	BTBD3	rs786632951	-	FAIL	Tv	AAAGTTTGAGAAACACTCATTAATTCTAGATGAACCTCTTCATTTTGTGGGCACTTTAAAGGCTAAATGTTGTGCTCAGATACTCCCTTCCCACCTCTGCCAACTCTTTCTCTTTTCCTCTTTAATTTTTAGTGGCCAAGTTAGGACTGAACCATATTATTTGATTGCTAATTGTACTACACCACAATGCATATATATAT[A/T]TATTTTTTTTCTTTTTTTAAATGGCTACTATATTCGTGGCATATGGAAGTTCCTGCGCTAGGGATTGAATCCAAGCGCCAGCTGTGATCTGCACTGCAGCTGGGGCAATGCCAGATCCTTTAACCCACTGCACTGGGCCAGGAATAGAACCCGCACTTCCGCAGCAACCTGAGCTGACTGCAGTTGGATTCTTA…
6	74524957	G	A	17	1	-	0.5	2.08892	intron_variant	FHAD1	-	-	SOMATIC_DNM	Ti	GCTTTTGAGGAACTGAAAGTAATGAAGCCTGGGAAGAGAAAAACAAAATGCAACACACAGAATTTGTCTCATTCATGGGTTATCAAGGGTTCACAGAACACGGAGTTCAGCGGGAACGGTGATGAAGATGACGGGGGTGGCATTTTTCAAAGAACTCCTGTGTTTTAATCGTTTTTAAAATACTTTATCGTGGGGGAGCC[G/A]TTTTAAGTTTACGGGAAACTGAGCAGATGAGTTTCCATATATCCACCCCCGCAACACACGCAGTCTCCCATTTATTAACATCTTGCATTAGTGTCGTACTTGTTATAATTGATGAACCAGTGTTGATATGTTATTATGAACTAAGTCCCTGGTTTATATTAGGGTTTGCTCTTTGTGTTGTACATTCTTGGGTT…
4	116567100	A	C	17	1	-	0.351351	0.69151	intron_variant	OLFM3	-	-	TRUE_DNM	Tv	AGTAGACTTCTCAGTTGGTACAAGAGAAGGCAGAACTAGAACAGTGAATGGGATATCAGTAGGAGCAAGGGCTTAACTCATGATAGGAAATGACCAATATCAAAGCATCTAGTTGCATACGATGGATTTTACCAACACTGAAAGTATCCAGGTTGAAAAATCCCTGCATCAGGGATATTGCAAAGTGCATTTCAATACTG[A/C]GTGAACTCTGGACCAGATGACCTTTAAGCCATATTCTTTGAAGTTCTAAATCTTTCCTCATAACCATTTAGAAAGAGTATACTGTGACAATGCTTCCCCATGCTCATTTAGTTATATGAATATTTCTGAAATTTTGGCTGCACATCAAAACCAGAAGCTTTTAAAAAATGCAAATACATGTTCCACTCCAAGCC…
5	60161195	G	A	17	1	-	0.5	0.53499	intron_variant	LRP6	-	-	TRUE_DNM	Ti	TCTACATCTTCTCTTTCTCATTCTGAAACAGTCATTTTGCTTTAGGACTTTCTTTTTCCTTCAAAACATATCCTGCATACCTTGCAGAGTTGTTCTTTTCTGTCATTATTTCTCCTCGTAGAATCTCATTTATGTACAAGTTTATAACTTATAATTACAGTAACTACTATTTTACAGAGAAAACCATGAGGTGAATAATT[G/A]TGAACTGTCTGTCATACACCAGCATTTTGTAGTAGGCTGGCACAGCTTATGAATATACATCTTAAAACTTTCTATGCGCTTCCAGATTATGCAGTTTCTTAATGTAGCAAAAATCAATATGTTCATTAATAGACTCAAATATATATAGCTTCTTAGTACCATAAAAATAAGAGGGGGAAAAAGTATATAAACTT…
6	16752694	G	A	17	1	-	0.75	14.0885	intergenic_variant	-	-	-	TRUE_DNM	Ti	CTCAATGAGGAGTTAGGGATTAATAAAAATGCAGCAGAGGGCCCACGAGGCAGCCCAGTTTTAACAATTGGGGTTAAACTAGCACTGAGCTCATGATGGATTTTTATTTAAGTGAATTCATGTCTTATGTCTACACTGGCAAGGAAAGGGGACCCTTCAGAGTTGAACTGAACCTGATCTTGGCTCTCAGTAATCATGAG[G/A]CAGTTAAATTAACCTCTGTAGCACCAGATCATTTGAGTTCTAAGGTCCCTTTCAACTCTTAGATTCTACCTTCATGCCCAAGTCCATTGAGTAGGCTGATTTCTCTCTCAACTGGCTTTTCTGGTGAATGCCCCCCCCCCACTGTCAATGCTTTAATTTTGGTATGTGTTTATGCAAAGAAATGCTAAAATGAA…
7	108070703	G	A	17	1	-	0.53125	0.48887	intergenic_variant	-	-	-	TRUE_DNM	Ti	ATTTGAGAACTTAATTTTCAAAGGAATTTTAGGTTTGCAGAAAAGTTGAGAGTGATGTAGCGATTTCCAAGATGCCTTCAGTCACACATGCAGAACCTCCCCCATTATCAACATCCTCCACAAGAGTGGTGCAATTAATACAGGGGATGAATGCATATTGACATATTATACTCTCCACGAGCAGAGTCATTCTCGGTGTT[G/A]TATATTCTATGAGTTTAGGTGGTCTCGACTTTTTCATACCAGAAATTTAGATTGTTTCTTAGAGCTGAAATTTATCATAATCTTCCCCACTGTAACCCAATATTTCATACTACACTCGGGGGCACAGATAATGGAAATATTTTTTAGATGTGAAGGCACTGGTGAGGAAATAAAACTGTCCAACTGTCCTGATT…
8	136350064	C	T	15	2	-	0.653846	1.71757	intron_variant	RASGEF1B	-	-	TRUE_DNM	Ti	TATTCTCCCTTCTCTCTTTGAGCTACGAGTCCTGAAACTTTTTAAGTTATCTTCCCCCATCTACAGAAAAAAAGGTGTGCGTGCGTGTGTGCGTGTGCCCACGTGCGACCGGCTCTCACGTTATGAACACTATACTCCAGCGAACCGTGCTGCAGCGCGCCTCGTTGTGCCCCGGTGCGTGCATGCGGGAGAGGCGGCAG[C/T]GACCCGCGGGCCAGGTCTGCTGAGAAGGGGGCAGGAATCAGCCGCTCGCGTCCGCTCCACGGGGAGCGCTGCTCCCCCGCTCCGCCCGCAGAGCCGGCGGGTCCCATCCGCATGGGCCTCTGTTGGGCAGGGGGCCCGGCTGCCCTGATATTCGACTCGAGGGGGGGCTGCACGTACCGAGGCCGAGGCTGCGT…
9	45094955	G	T	17	1	-	0.375	0.60282	intron_variant	DSCAML1	-	-	TRUE_DNM	Tv	AGTGGCTACTGGCCATGCCTCCCATCCTACCCCACACCAGTGTGAGCTGATCAGCCTCAGTTTCTTTATCTGAGAAAGGAGTTCCTCAGTTTGCAAATGAGCAAAATCTCACTTCACTGCTGACCTAAGGCCGTTGTGAGAGTGAGTGAGAGGGTGTAGGAGCAGCGTCCTGCCCAGTGCCTGGCTCCTCTAGATAATAT[G/T]CATTATTAACTGTGCACTAGACACTATTCAGTGTTTCAAGGGGGTGGTATTAATGAAATCTCACAACAACCCCTTGAAGTACTACTATTACCCTCATTTTCTAGATAAAGCTCAGAGAGGTTAAGCCACATGCCTAAGGTCACACAGAAAGCGGTTAGGCCAGGATCCAGACCCAGACAGTCTGGCTCCAGAGT…
9	105570530	G	A	17	1	-	0.470588	3.5608	intron_variant	ATXN7L1	-	-	TRUE_DNM	Ti	TTTTTAAAATGTATTCAAATATTTTGTATTTCACAATAAGGACTTTAATTTTGTTACTTATTTTTCATGTTTCATTGTGTTTTTTTTTTTTTTTTTTTTTTTTGTCTTTTTAGGGGCACACTTGCAGTATATGGAGGTTCCCAGGCTAGGGGTCCAATCCAAGCTGTAGCCACTGGCCTATACCAGAGCCATAGCAACGC[G/A]GGATCCGAGTTGTGTCTGTGACCTACACTGAAGCTCATGGCAATGCTGGAACCTTAACCCACTGAGCAAGGGCAGGAATCGAACCCTCATCCTCATGGATGCTAGTAGGGTTCGTTAACCACTGAGCCACGATAGGAACTACCATTGTGTTCTTTTTAATGTCTCATTTTATTTTATTTTTAGTCTTTTTTAGG…
11	41499890	A	T	17	1	-	0.464286	3.78376	intergenic_variant	-	-	-	TRUE_DNM	Tv	CTATAGGCCTTACTGCATAAAGATTATTCCTTGGACACAATTTTGAGGCTATTCAGACATTTCTGCTGGGCTGGTCCAGAAATTTCCCTTCACTGTTGCAGATTCTTTTGTATTCTTTGTACTTAACCTCAGTTTAAGCTCACTTACCTTGTTTTCTCTTACTGGGTTCTTTATGATCATCTTTGTGGCCTTGCAGTTCC[A/T]GTTGGTTCCCTTTCTCATGGTGACCCATCTTGACTACTGGAAATATGCATTTAACTCCTGCCCAATAAACCATCAGAATGACAGCCATTCACATAGTAATGATAATTCCCAGCTCAAGCACCAAAATTGACATAGAAACTCTTGTCCTCAGTGCTTTGAAGGCTGATGTCAAATTCTAGACCACCCTGAACCTA…
8	112396566	C	T	16	1	-	0.487805	0.13589	intron_variant	RRH	-	-	SOMATIC_DNM	Ti	GGCTCTAAAAAACTATAATAAATAAATAAATGTAACAAATGAAATGAATTATTTGACTAAATTCTTTCTCTCACAGTTTTGCTTTTAATTTGGACATTATAAGTGAGTTTTGTTAAAGCGGTGGGGGAGTTGGGGGCCTAAGGAACAATAAGTGTCTGAAGCATGAAGAGATTAGATATGCTCCCTTCAGTCCACCTACC[C/T]AAAACACAACATATACTCATGATATTGATAAAACTGATCTGATGGTTACACATGAGGGTTCTAGAACCAAAACACCCAAGTTCAAATCCTGGTGTAGCTACTTAGTAGATGTGTGTGTTGGGAAAATTATTTAAACTCTTCATTTCTATAAATGGGAAAAATAAAATGAATTCACTTACTGAATTATCATAAGA…
13	24686106	A	G	17	1	-	0.275862	4.44202	intergenic_variant	-	-	-	TRUE_DNM	Ti	GGCAACACCTAAACCACCCCCTAATCTGTCTCTATGGGGACGGACCAAAGTCCAACAAAATCCCCAGGCTTACGTGGCAGTTCTGCGTAATATTTACTATTACTCCTCTGAAGGGAAACTTCCCATTCTTAGGAAAGTTCTTTATGCATAATTCAATTGTTTTCAACCTATTTGACAAGGGCTTAGGTTTACAAGTAGGT[A/G]ATGGCCCATGCTTGGGTGAAGCCTCAGGAATTTGAAAAGGTTCCCATATTATGAGCCAAGAATGACTCATAACACACATAAACGTCAGACAGGAAAGAAGTGCAAGAACAGAAGAGGAAATCATATTTCAGGAATTTTTACTAAACAGGTTCAGCTGGGGGATTCTTCGAAACTGCTTTGCAGCTTCAGTTTCT…
15	6406158	T	C	17	1	-	0.586207	3.83983	intergenic_variant	-	-	-	TRUE_DNM	Ti	TTTTCTTTAAAATTTTCCCAATTATCTTTCACTTCCCAGTTAGGTAAGGATCTGTGTTCTAGTCTGTGCCTGTTTTTAGCCAGCATAGTAATGTGAATCAACTAAAATTGCTTCTTATTTAAAATGGTGATGATTACTTGAGCTTTAACACTCTGATCAGCTTTTAGAAGAATCCATAAATGTACTTCATATGGAAACTA[T/C]TAAGAAAATGGAAGCCTTCTCTGGCAAGTTTGTACCTTAACCGTTGCATGTGTCTTTATCATGATCGCCATTTTTTTTTTTTTTTTTATAAAGGAACTGGTGTGATGGTAAAGAGCAGAAGGAATTATGAGGAATGTACATTGACCCTGATGCCTTTTCAAAAATATATATATAGTTGGGGACACCAACTAGAA…
16	21133194	G	A	17	1	-	0.461538	0.67927	intron_variant	SPEF2	-	-	TRUE_DNM	Ti	AGCCGTCACCTCAGTGGAGACCAACACGGAAGCCAGAATTGCCACCTTCTCCAGCAGTAGAGAGGATGCCCTCCCCCTGGTGGCAAGGAAGGCCAAGTGGGAGCCTCCGGACCTGTCAGTAACAGAATGGCTCCTTCTCTCTCCCCTGCCTGAGCAATGACAAAACCCGGCTAAAACAGAAGGTTTACACAAGATCTGGA[G/A]TCATACAACAGAATCCAAAAATGTTACTCAGTGAAAAAGGAGTCATACCAAGAACCAGGGAGAGCTCAGGGGAGTTCCCCTCGTGGCACAGTGGTTAACGAATCCGACTAGGAACCATGAGGTTGAGGGTTCGATCCCTGGCCTTGCTCAGTGGGTTAAGGATCCAGCGTTGCTGTGAGCTGTGGTGTAGGTCG…
8	41321580	C	T	17	1	-	0.213115	0.24608	intergenic_variant	-	-	-	TRUE_DNM	Ti	GCTGTGGTGCAGACCGGCAGCTGAAGCTCCAATTCACCCCTAGTCTGGGAACTTCCATATGCCATGGGTACGGCCCTAAAAAAAAAATAAAAATAAAAATAAAAGGGCAGAAGACAGAGGTAACTTCCAATAAGGAGAAGCAGGTCTCTCCCAAGGCATCCTGGACACAGGAGGTATATTACAATGACCACAATCTGCAA[C/T]GTACATGCACAAATTAAATAGCCATGCAGTCTCATTCTATTAAAGGTCAGGAAGTGTGACCTCTCTGTCCTTTCAGACACTTTGAAAGCACCTTGCATGGAGGTTTCACATCAGGCAGGGGCAGCAACGTTCTGGCAGTTTTGCTCACATAAACTCTTGTCAGTCAGGTGACATAATCCTCCATTAAATGCTAC…
1	84148547	T	A	17	1	-	0.28125	8.51772	intergenic_variant	-	-	-	FALSE	Tv	AATAATTTAATAATAGTAATTTTTAGATTCAGCAGTAAATTTTATTTATTTTTTTATTTTTTATTTTTTTGTCTTTTTGCCATTTCTTGGGCTGCTCCTGCAGCATATGGAGGTTCACAGGCTAGGGGTCTAATCGGAGCTGTAGCCACCAGCCTACACCAGAGTCACAGCAACACGGGATCCGAGCCATGTCTGCAACC[T/A]ACACCACAGCTCACGGCAACACCGGATCCTCAACCCACCGAGCAAGGACAGGGATGGTACCCGCAACCTCATGGTTCCTAGTTGGATTCGTTAACCACTGTGCCACAACGGAACTCCAGTAATAAATTTTAAAAAGTAATAAATACTCAAAACTTGTCACTTCCTATTCTATTGTATTTTACTCTTATCCTCTT…
8	58036314	C	T	18	1	-	0.459459	16.3315	intergenic_variant	-	-	-	TRUE_DNM	Ti	CTCATCAGGCTGGCTCTGCTAGACTCTGTCTAGCTCTGATTTTTCTTAGTTACATGATTCTCCATCTGCTTCCATTTGTGGTGGCAAAGTGGCCCTGCCTATCTTACTTTGCATTCTGCCATGTTTTTAGTTTTGCTCTTGCTTTAACTATATTTTAAACATGTAGCGTAGTTGATTGAAAACTGTAGAAATGCCTAGTA[C/T]TTGTTTAGATTCTCTCCAGAGAACAGTTAGTCTTTGCCACCGAATAAACTGTGCTTTAAACCAAGGTGCAGACGCTTCTTGCAATATGTTTCAAGTAACCAAAATGGAAAATCCAAGCAAACTGTTGCCTGTGTTTAGCCTTGTGATTTAAAGACAGCTGGTGGAGATAAGCACTAACATAAATCTTATCTGAA…
9	16171959	T	C	17	1	-	0.421053	1.66342	intergenic_variant	-	-	-	FALSE	Ti	AAGATAATAAAAGTAAGTGTGTTTTGATGTGTCCTAGAGGGAAGCATTTCTGAACTTTAAAAGGAAAGAATAAATCATGAAGAAAATTTAAAAAAAAAAATGTAAAGCTTCTGAGCCAAAATATACTATAAATAAAATTTAAAGAATATAAATACATTCACGATTCTAAATATGTAACGAAATTCAATATCTTTTAAAAC[T/C]AAATGCCCCCCCAAATATGTAAAGTCAGCAATAAAAAGTGGGCAAAGGAAGAAAAGATATACAAATGACCAAAAAGTTATGAAAAAATTCTACTTCATTGGCACCAAATAAATACCATTTAAAGCAACATTGAGAAATATTTTCATCATGACAGTGAGTGAAATAAAGGCAGTATGAAACTGGGATTGTTCTAG…
14	23400451	G	A	17	1	-	0.366667	0.85062	downstream_gene_variant,upstream_gene_variant	PUS1	-	-	FALSE	Ti	GGATGAAAACTACATGCTGAAGAGGGCCAGGTGGACACACAGAGGACTAGGTTCTCCAGCACTGGCAACCGCTGCCCCTGGCCTGACCACTGCCCTGTTCTGTTCCTGTCTGTGCCACTTGCCTGGTTACTGAGCCCCATCTTGACAGCCTCACAGCAAATCCTGCCAAGAGCCTCTCGATGCCCTGCCCACTGGCACAC[G/A]CACTCGCCAGGTGACCGGTCCCAGGGCTCCCAGGAAGGCGGGGCTGCGTCTGTTGCTAACACAGCGCATGGGGCTCCTTTCATCTCTCTCGATGAAGGGCAAGCAAGAAAAAGGTAAAAGAAGTGACTAAGTAAAGTCTGTACTTATTTAATAAGAAAATCGCTTCTTTAAAAAAATAACGTCTTTACATGCTG…
8	51080076	C	A	27	2	-	0.555556	1.27885	intergenic_variant	-	-	-	TRUE_DNM	Tv	TGTCCAGTTTTCTCAGCACCACTTGCTGAAAAGACTCTTTTTTTTTTTTCCCATTTTATATTCCTGTCTTCTTTGTGGAAGATTAATTGACATAGGTGTCTGGGTTTGTTTCTGGGTTTATTCTGTTTCATTGGTCTGAATGTCTGTTTTGGTACTAGTACCACATTGCCTTGATTACCATAGCTTTGGCAATTATAGGT[C/A]TTTTATGGTTCAATATAAAATTTTGGGTTGTTTGTTCTAATTCTGTGAAAAATGTCATGGGATATTTGATAGGCATTGCATTGAATCTGTAGATTGCTTTGGGTAGTATGGCCATTTTTATATTAATTCTTCCATCCCAGGAGCATGGAATATTTTTCTATTTCTTTGAATTCTCTTTAATTTCCTTAATTAAT…
12	7864351	G	A	18	1	-	0.484848	3.75678	intron_variant	SLC39A11	-	-	FAIL	Ti	TGGGTCACAGCACAGCCCGGGCTTCCTTACATGGCAGTGGAAGTGTCCTCAGAAAGTGCAGGTGGAAGCTGCCAGGCCTCTGGAGGCCTAGTCCCCTGGGGCTTATGCAGAATCACCTCTGTCATGTTTTATCAGCCAAAGCCAGTTGCAAGGCCCACCAGATTCAGGGCGGGGTTAGGAAATACTCTAGTTCTTGAGGG[G/A]GAGGAGCCTGCAACATCCCGTGGCTCTGCTGTGCCCTCTTCCACCTGCCCTTGCAGAGAGGAGGCCCGTTGACAGTCCGCCCTTCCAGAACAACCGTCCCTGTCCTGTTCCTAGCGCCCTCGTTGGTTGCCGTTTCCAGCAGTCCCTGGACCTGCCACGGGCTCTCCCTTTGTCTAGTTTCTCCATTTGCCTCA…
8	60609847	C	T	28	1	-	0.513514	1.7769	intergenic_variant	-	-	-	TRUE_DNM	Ti	CCGGTCAGGCATAGGAAAGGCCTTAGTGATAGGTTTTGGTGGAATAAAAGTAGTTTCTCCATAGGAAGATGGATAAAGTTGAATCTGTCTTGGGCAGATATTTGAAAGCGGAAAGGTCCCATTGAGGACTATTTGACTGTGTTTCATGTAAAGACAAATGATGCATGTTCTTCCAGCTGGATGGCCACTTACCTTTCCTC[C/T]GTATGCCCTTGGAAATTCAGTTGTACACCTCTTCTGCTGATATCATTTTTCACCTCCAAAAATTCACCTTGGGCTTCCAGATTGCACCTCTGCTGTTCCTTGCTGTCATCTTTAGAGTAGAATTATAGCTAATTCTCTGTGCATCTTGGTCTTTCTTTCTCTGCTTTGTCCGCAGACTCTACGGCATACATATT…
8	5115725	C	A	30	1	-	0.444444	4.8538	intron_variant	STK32B	-	-	TRUE_DNM	Tv	GCAAATACTAAAAAGTACTGTTTTGCCATTATTTATTGCCAAACCTCATTTACGAAATTTATTTCGTACAAGAAGTGTACGAAATAAAAGGGTACAAGGGTAGAAGGGTACAAGAAGTGGATTCTGGGAAGATGATGACATAGTTTTTGAGTCTCCACAATCCACATGTGAACACTGGCAGAGTAGATAAAGATCTAAAT[C/A]AAAAACCATGGGCAATATTTGCTACAAAACGAAGCTGTCCCCTGCAGACCCCAAAATATTAGCAGGTAGGAATAAACCCACAACAGTGATAAGCCCTCTGTGGCATTGATTTCTGTACTGAAGGAAAGTAATGAAGAAAAACCAAGGCAGCCTGGCATGAACTAGAGAACAGAGAACTCTGAAATAGCCAGCAA…
8	68634652	C	T	30	1	-	0.333333	0.23075	synonymous_variant	NPFFR2	-	-	TRUE_DNM	Ti	ATTTTTTTTTTAAATTTAACAGATTATTATAGAAGCCCCAACAAAATTCCAAAGCATTTTAAAGCAACCTCTTTTAAGCTTCTGATCTCCTGGTTTCTAATTACACCTTTTCTTTTCGCCTCTTCTGTGTTCAGGTCCATCATGAGTGAGAAATGGGACTCCAACTCGTCAGAAAAATGGCATCACAATTGGAGTGCCAA[C/T]GACACAAAGCTAGATCTGTACTCAGATAGCAGTATCACCTATGTGAACTACTATCTCCACCAGCCTCAAGTGACAGCAATTTTCATTATTTCCTACTTTCTGATATTCTTTCTGTGCATGGTGGGAAACACAGTGGTTTGCTTTATCGTCATGAGGAACAAACACATGCACACAGTCACTAATCTCTTCATCTT…
8	108256376	G	A	18	1	-	0.47619	1.87884	intron_variant	UGT8	-	-	TRUE_DNM	Ti	CTGCACTCCAGGATGGCAGAACTGAGGGCTGGATCCCTGCTGACTTCCCCAAGTTGCCACCCCCTGAACTGCCAATCTTAGAAGCTCCTTTTTGTGACACAAAAACAAATTTCCATTGTGTATGACTATTTCTTTGTTTTCTGTTATTTGTGTTAAAACATAATTCCCAAGTGATGCAGTTATGAAGAAGAATGCAAAAC[G/A]GGAGACTTCAAATCAATGTCCTGCTTATGGTTGACTGTGCATGGCTTTCCCAGTACTACCCACATGAAAAAATTCACTGCTCTGTGGTGTAGGTTTGAGGGGTACCGCAATGCAAATTATTAACACAATGCTAATTTCTGGATCATGGGGTTGCTTTAAAACTAGAATACTCGACAGACACTATACTATCAATC…
8	102587526	C	G	31	1	-	0.419355	1.31534	intergenic_variant	-	-	-	TRUE_DNM	Tv	TTTAGGTATACTGCTTAAGTAGCAAGGGCATAATCTCTGAGGTTTCCTATTTGAATATGAGAAGGCTCTTCGGGTTGTCTTTGTTGCTGTGGAAGATGCTCTTCTGCTTGGCCTTGATGATGTAGTGGATTCCATTGTTTCGGTATGTTTGTGGCAGCACACAATGCTTTCTTGGGTCTGAGTGTACCATAAGAGAAGAT[C/G]ACAGTAAAAGGCCCCTAAGGTTTTGGAGCAGATATTTGCCATGCTATTCAAAGAATGATCTTTCTGAAAAACAGCTTCTTTTTGAGAAATCAGAAACTCCCATCATGAATATTGAAATAAGCATGAGAACTAAACTGCCCATCACAAAATGGGATTATTTTATTCACAAAGCCTTGGATTTGGTGGCCTGGCTG…
8	17552565	C	T	33	1	-	0.5625	11.263	intergenic_variant	-	-	-	TRUE_DNM	Ti	CCTACTCCCAACTCGCTGAAGCTGCAGGCACCAGCTCTGTCCCCAGAGGATTCTCTGCCCTCGAGCTTCCTTGCAGAGAGTAACCATCTCCCCAGCCTCCTCCTTCTTTCCACTCCCAAAAGACAAGTGCACATAACATTAAAAAATATATACTCTTAATCACCACAGAGAGAGAGAGAGAGCAAAGCAAGAATAACGAA[C/T]ACGAGGGAAATTACGCAAGTTTAAGACAGTGTAGAGATTTCTTTATCCTTCTTACTGAGAAAGTAACCAAGAACCAGTTCTGCTCCTTCTCCCTGCCTGTTGTTAAACCTTCGTTGCTAAGGATGGAGTGCAGCCCTTTCTGCAAGCTAGTCTAGTGCCAAGTCTTGAAGAAGAAGGCATGCTGTTGCCTTTCC…
9	52659787	T	A	18	1	-	0.47619	4.10669	intron_variant	FEZ1	-	-	TRUE_DNM	Tv	TACACCACAGCTCACAACAACGCTGGATCGTTAACCCACTGAGCAAGGGCAAGGATTGAACCCGCAACCTCATGGTTCCTAGTTGGATTCGTTAACCACTGCACCATGACGGGAACTCCCGGAAATAGCTGTTTTAAAGGAAGCAAGTACGTATACCTATGGATCAAATTCAAAACATGACAAATTATGGCATAAGATGC[T/A]GAAAAGAGGGAGACCCCCTTGTGGCTCGGTGGAAACAAAGCTGACTAGTATCCATGAGGATGCAGGTTCAACCCCTGGCCTCGCTCAGTGGGTTAAGGATCCTGCATTGTCGTGAGCTGCGGTGTAGGTCACAAACACATTGGTCCGGCATTGCTGTGTCTGTGGTGTAGGCCTGTGGCTACAGCTCCAATTCG…
10	11627838	G	A	18	1	-	0.518519	3.60115	intron_variant	DISP1	-	-	TRUE_DNM	Ti	CTGCTGCAGGTTTTATTTAGCCCCAGGGGTAGTATCTGGAGTCTTTGGGGGGATGCCAAAATCTAGTAGCGCACGTCACAGCACACATAGTGGCTTGGGGGTGGGCACTGGACAGCTTCCCTGTGTGTCCACACTTCCCGGCACCGGAGCTGGAGCGATTACCAGTCCCTACCTAGGAGGTCCGTTCTGGCTGACAGCTC[G/A]GAAAGGTCCACCCTTCATGGATGGGAGTGACCTTCCAGAGCTCGCGGACACTTTCATCACTGCATGGCATGTGCCAAAGATGCCTCGTTCCTGAGAAGCACCAGTTGTTGGGATGATTTTTGTTCCAATGTTTTCGAAGTGATGTATGTCAGGCTATTAAGATAATACATTACATATGTTAAAATAACCTTTTA…
10	68315820	G	A	18	1	-	0.421053	7.4549	intron_variant	ADARB2	-	-	TRUE_DNM	Ti	ACTTGCACGGCACAGGGCAGATGAGGCTTCACTGGCTTCTTTTGATGTTTTCAAACTAAAAGAAGCGCTGGCTCCTTCCTTTGTCAGACCTGAAGTTTTTGAACACCAAGCTGGTGATCGTGTGGCCCACACACAGTAAGCCTGCTCCTCTTAGGGCACAGGCCTCCGAGCCTCGACAGGCCACGCGGCCACCCCCGCCC[G/A]ATCCCCGCCCTGCTCACCGGGGCTGGCCGCCCCCGGGAGCACCCCATCTCCTCTCCTCCTTGCTGCCGGTCGGTTCCCGTCAACCTGACTGCTGTGCTCGCCCAGCCTTTCCACTGATGGGAACACCTTTGAACCGAGTCCATTTCGGGCCGATGCTAAGTAGAGGGGCTCAGACAGTCGGGCATGGCTTTCGC…
11	7689821	G	A	18	1	-	0.26087	4.34909	intron_variant	-	-	-	TRUE_DNM	Ti	ATTTTTTTTTGGAACAAAGTGAGTGAAATTCCACCTTATGGCAAAAGCAGCCTCAATGTCTAGTGCGAACACTTGGGTGGCAGATGCCGCCTTCCCGTCCCCGCCCTGGCCATTGGGAGCACGTGGTCTTGATCCGGTTGCCTACCCTCCTCCGCCTTCCACCGGTTTGCTCCTCTGGGCCAGGGAAGGTGCCGGAAAGG[G/A]AGCGCGTAAAGGAGGCCGGGTCTGGCCGCAAGCCCAGCACTTTCCCTTCGGGACCCCACACCCTCCCCTCACACAGGACGGACTCTGCCCTTACACCCACCCTCCAGGACCATCGCGGCAAAGTTCTGATCATCCTTATGTCAAGCCCGCTTCCTCCCTGAGGAGGATTCGCCCAACCGAGCATCTTCTGGCCT…
12	35796542	T	A	18	1	-	0.555556	2.92504	intron_variant	DHX40	-	-	TRUE_DNM	Tv	GTAGCTCTCATTCTACCCCTAGCCTGGAAACTTCCATATGCTGCAGATGAGGCCCTAAAAAGCAAAAAAAAAAAAAAAAAGTGGTCTTAAAATATGTGAGTGAAATGTAAATGTGAAAGAAATGTGAATCTTGTCACAACAGCAGTTTCAGGACTTTGTTTGTTTGTTTTGTTTTTTGTTTATCATTTTGCTCACTACAG[T/A]CAATTAAAAAGTCCTGAAACTGGGAGTTCCCGTCGTGGTGCAGTGGTTAATGAATCCAACTAGGAACCATGAGGTTGCGGGTTTGGTCCCTGCCCTTGCTCAGTGGGTTAAGGATCCGGCGTTGCCGTGAGCTGTGGTGTAGGTTGCAGACGCGGCTCGGATCCCGCGTTGCTGTGGCTCTGGCGTAGGCCGGT…
8	77595660	C	T	37	2	-	0.548387	2.31878	intron_variant	FAM160A1	-	-	TRUE_DNM	Ti	GATTCGGTGTTGTCAACTGCTGTGGCTTGGGTTCAATTCCTTGCCCGGGAACTTCTGCATGCCATGGGTGCAGCCAAAAAAAAGATACCAAGAAACATTTTTCTTAATAAATACCAGCAAACATCATCCTCTTTTCGAGGATGTACAAAGTATTCATGCCAAATGACCTAATGATGATATTTTTAAAGTATAGCTTATAT[C/T]ACTTATGCATGAACACATACACACTCATGTGTGTGTGTATATACATATATATAAACACATACAAATACGTACAGGTAGGGTTGTGTATGTGTGCACACTTATATTTTTAATATATTTTTATATTCATTTTTATATATTACAAAGAAAATCATGAACTCCAAGTACAAGTTCCATGAAAACAGACAAAATAGAAG…
13	748978	G	A	18	1	-	0.605263	1.72044	intron_variant	CPNE4	-	-	TRUE_DNM	Ti	TGCTTGCGTGTTGTAGAGCATGTTTCAGGGATGCTGCTGTGAAGCGGTGTTCGTCCCATTCACAGGACAGGCAGGACGTCTGCCTGTGCTCTGAATCATCTCATCTAGGGGACAGGCAACAGTGGCTGAGCCCGTGCTGCTCTGTGAGCTGAACATCCTGGTCTTGCTGGCTGCGAGGTTCCCTTGCAACTTATGCTTAT[G/A]TGGGGAGACACCTGGGCTAGCCCATTTCCTAGCTCTAAATTCCTGAAGGTATGGCCCCCTTCATGGAACTTGGGTTTTAGAATTTTGTTTCAGATGCTTAGGTGGATTAGCTTATTGATAAAACCACTCAAAGAAGCTGAATATGTGTGTTTGTTTTGAACTCTGAAGCGGAAATGCTGGACCCTGAATCCTGC…
13	40101563	T	C	18	1	-	0.324324	4.4981	intron_variant	PXK	-	-	TRUE_DNM	Ti	ATCACCTGTTGATTAATTTTTTTTATCAATAAAGATATTGTTGAATTGTTCTATATCGTCACTGGTTTTCTGTTTAGTTATTCTGTCAACTGCTGAGAGAGGGGTTTTGAAATCTCCAGCTATAATCATGTATTTGTCCGTTTTTTTTCAGTCCTTTCAGTTTTTGCTTCACATATTTTGGAGCTCTGGTATTTGGTGCA[T/C]ACAAAGTTAAGGTTGCTATGTCTTGGTGCTTGATTCCCTTTTTATCTGTATGTCCCCCTCTGTCTCTGGTAATCTTTGTTCCAAAGTCTACTTTATCCAATACTTTCATTTAATATTTTTGATCTTCTGATTTGGGTGTTTTGTAATTGAGGCTCTTTTCCAACTCTTTTTTAGGAATATATCATTCGGGTGCA…
14	41772583	A	T	18	1	-	0.285714	3.63615	intron_variant	USP30	-	-	TRUE_DNM	Tv	GTTGCTGTGGCTCTGGCGTAGGCCGGTGGCTACAGCTCCAATTCGACTCCTAGCCTGGGAACCTCCATGTGCCATGGGAGCGGCCCAAGAAATAGCAAAAAGACAAAAAAAAAAAAAAATATATATATATATATAGTAATAGGAGTTCCCATTGTGGCTCAGTGGTAACAAACCCTAGTGTCCGTGAGAACGTGGTTTTG[A/T]TCCCTGGCCCTGCTCAGTGGGTTAAGAATCTGGCGTTGCCATGAGCTGTGTTGTAGGTCTTAGACACGGCTTGGAGTTCCTGTGGCTGTGGGGTAGGCTGGCAGCTGTAGCTCTGATTCAGCCTCTAGCCTGGGAACCTCCATATGCCACGGGAAGCGGCCCTAGAAAAGGCAAAAGGACAAAAAAAAAATACT…
9	14163140	C	A	1	2	-	0.565217	0.11471	intergenic_variant	-	-	-	TRUE_DNM	Tv	TCGTCACTTGTGTAGACAGATACAATTATGCCGGTCAGCCATTTACTTGAATTCCAAGGAGAATGGATATATCTCTTGCTTTTGAATGAGTGCATACATTGTGGTCTGAGAATTGCTGGCATTATTCTTAATTTGGTTCTTAGGCTTAACAACAGCATTAGGGGAGATGGAAGTTCGATGTTAAGAAACATGCTCACTGG[C/A]AGCCCTGGAGAAATCTTCATCTTTGTCAATGTTAAAATGTTTTAGAAAGTATCACCTTTTGGAGATAGATAAGTGGCTTTTCTGCCAAAGGCTGGGCCATGCTACTTCTGAACATCTCCTGTGGCACTGGGACTTTATGATATTCTAGGAGATCTTTCTATCCATTCCTCTATCCATCTATCCACCCATCCACC…
9	1423704	C	T	3	1	-	0.375	0.6468	intergenic_variant	-	-	-	TRUE_DNM	Ti	AGTTAATTGTTCTAATGAGCTTGCGCCTGTGTTTGCTGATGATGGTGAGAAGTCAGCCTTGGTTTCAGATCAGAACAGGCACGTTAGGACTAAATGATAATGATACAAAACATAAGAAGAGCAGGTGGTAGGTCATCGTAGCAGTAGTAAATTAGTTCTAGTTTTGTGATTCAGGGTGAAAATTCTGGAGCCACACCACC[C/T]ACGACTAGAATCCAAGCTCATTAGTTTACTAACCATATGATCTTAGGCAAGTTACTTAACTTTCTTATGCTCCTATTTCCTCATCTGACCAGTAGGGATAATAGCAATACTTCTCATGAGTTGGTGAAGGGATAAAACTAAGTAAAACACTAAAAATTCCTTCTCGTGTTATTGTTTTCATGATGTTAAAAGTG…
17	52501434	G	A	18	1	-	0.369565	4.37419	intergenic_variant	-	-	-	TRUE_DNM	Ti	TCAGCTCTTGGAGCTGGTTTACATCATCATCAATGCAAATTGTTCTTACTTCACAGGTGTGTTTTTTTTCTTCTTTTTAAAATGGATTTAAAAGCATTGTAGACCCTAAATAAAGTGTCATGACAACATAGATTTCTTCATTTTATGTAGGAACCCACCGCACCATCCTTGGTTGATAAAGATGTGCAGACAAACTGGCC[G/A]TGGATGGGGGTGAGGTGAGGTGGGCGAGGTAAGGGGGTAGAAAGAGCCTGGATTTGTAACAGGCGCAGATTCCTTTGCTGTAAATATTCATATCATGGTTGATTTCTACCCTGGTTGCCACCAATGATTTAATACCCCATTTGTAAATTCTTGCATAGGTGATAATCAGAATTCTTGGATATTTAACTACTTGC…
17	57112916	G	C	18	1	-	0.42	4.07712	intergenic_variant	-	-	-	TRUE_DNM	Tv	CCCCCAGGCACCAGGGCCTCCCCAGCTTCTCTCTTGCCGAGGGCGCCACTTCCACCATGCAGTCACATCCTCACGTTAGAGGCACCTTAGCCGTCCTCCGCGGACCACTTTCCTCTTCCAGAAACTCTCTCCCGGCTCCCTTCCCTGACACACCTTGCTCTTCCTGCCCCTTCCTGGCCTCCTCCTCCACCTCCAGCCTC[G/C]GCCCCCCTCCTTCTGCCCTCCAGATGCGGGGTCCACGCAGATGGCCCGGGCCCTTTTCACAGCTGGCCTCTCCCAGGGTGTCTCTCCATCCCCGTGGCTCTCAACCTGCCTCGTGGCTGATCACCCACGCTTACCTCGGGCTGGCTGTCACCTCACGAGGCTCCTGCCTGCCCGACACCCCATGTGAGCCTCTC…
14	2069065	G	T	19	1	-	0.4	1.17962	intron_variant	SYK	-	-	FAIL	Tv	CAGAGAATAAAAATATAGTCGTGAAATCATCAGAGTACTAAAAGAAGATGGGTGAGTTTTAAAAAGAATTACACATACGGTAAAAAAATGTGGAACCATGATAGAAAATTTGATAAGGAGGATTTTCTGAAATTGTAAGCAAGTCCCTATGCAAATGACAAATTTATATATATATATATACACACACACACATAAATGAG[G/T]GGGAAAAAACCATGAGATATTTTTATTTTCAATGCTCCGAGGCAAAGGACCAATAGCCTGAATATGCAGTGAGTTCAATTCAAATTAGTGACAGAATGAAACACTCCAATAGCAAGGTCAAAGACAGGAACAAGCAGTTTAAAATGCAAATGAGCCCAAAGCAGGTGAATATGCTTGGCCTCCCTGTCATCTCA…
1	92810950	T	A	19	1	-	0.52381	3.5203	intergenic_variant	-	-	-	TRUE_DNM	Tv	TAGAGAAATACTCTGCTTTTCATGAAAGCTTATTCTTTCCAATATTGGGGAATATCAGGACATAGCTTGTATTTACAACCAGGGCAAAATGGACATATCACAAATTTCAATAACAAGAGTTTGCAAGCGTAATGTTTGTAAAGTATATCTATTCAGTTAATGGACACCAGCCCCAATGTATCTTGGTTCAGGAAAGCAAC[T/A]CCTGCCTATTTCCAAACATATTTCATCAACAATTTGGTGAAATAAACCAAGGTACTTCCTCTTGTTCTCTGAGCCCTGGTTCACTGCGCAGATTTTCCATCACTGAACAGGCACTCCAAAAGTGTACTCCTTGGTGGAGAACTCTGATGTGGCATTAGAAATCCTCCTTTTCCGCATCGTGGAGAATCTGAACC…
2	138277847	G	A	19	1	-	0.269231	13.742	intergenic_variant	-	-	-	TRUE_DNM	Ti	GGCCATGTTGTTGACTTTTCTCGTTTTTAAAAATGTTTCAACCCTGGTTTTTGGCACATAGGGCGATAGCGCTCTTACCAAAACAGGTTTGTGGAAGCAACACAGATGAGATCAACCCCTGGACTACTCAGCACAGCGCCTCTCTGCAATGGGAGCATTATGCCACCTGACTCTCGGGTAGCCAGAGTTGACTTAGAGGA[G/A]CTTAACTGATTTGATTCATCAGGTCAAATCACCTTTAATGTGGCACATTAGTAATGCCACCATATTGTAAATGATACATCCACAGAGGCATTAGTCATTATACAAATAGAATTAATAGGTTTCACTACACTTCAAGATAAACATGTTGGAACAGTAACTCCATTCACTCAGGGCCTTTGGAGCTTGCTCAGGGC…
8	94251373	G	A	19	1	-	0.611111	1.35939	intergenic_variant	-	-	-	TRUE_DNM	Ti	AGGAAAGCAAATAAATCCATTCACATATAGAAAATAGGAATAAAAATCAATTTTATAATGGGAATCAGTCATCATATGAACATGACAAAAATAATATGTAGCAATTGAACAGTACTGTAAATGGCTTATGTTCCCCAGATAATGCAAATAAAGTGATGAATTAATTGTCAAATGAATTAATTGTCAAATCTTTTGAAATT[G/A]TGAAAACCTTTGAATATACTTGCCAGTTAAACTCAGAAGTTTTTTAGGCTTTGATTCTCTACATACATAAAATACATTTCATAGTCCTGTAGTTTTTATTTTGAGTGACTAGAAAATAATTATCATAATAAAAAGCAGTGGATAGATCAAACAGATCACAATGAAATAATTTTCTTGGAGGTGAAAATGAGTTT…
8	129615108	G	C	19	1	-	0.5	8.79441	intergenic_variant	-	-	-	TRUE_DNM	Tv	AGTTCAATTTCCTCAAATTAATCAATGTGATGTACCACATAGCAGAATTTGTTCTAAATGGACCAAGCACACATTTGTGGGCATCGCACTTATCAGGATCTGCATAGAGCTGTGTGATTTTGAATGTTACTCTCTAAAATCCATTTCCCTCCTCTATAGAATATGATAGTAACAGCATCTACTTCATAGGGTTTTTGTGA[G/C]GCTTAAGTGATGTTATGAAAATGTAATGGACTTACCACAGAGCCTGGCCAAAAGTATGTTCTCAATAAATGTCAGATGCTATTAGTATTTTTACCATCATTGTCATTATTATCATCATTATTTCCTCTGCTTTAGCTCTGTAAAGAGGGACAGGTTAAGGGACAGGTTGGATGACGTAAGTAGAATATGTTTTA…
12	60489151	G	A	19	1	-	0.580645	1.79186	downstream_gene_variant,synonymous_variant	FLII	-	-	TRUE_DNM	Ti	CGGGCGTCTCCCGGCTGGAGGACCAGACGCCACCGTCCCCTTCATTCCCGAGCCCTGGGACCAGGGGGAGGTGGCGCTGGGGAAGGCCGACCAGTTTGGCCGAATCTGGGGGTGGGCGTCCCTTCCACGTACCTGGCAGGCGTGGCATCGCGGGGCCGGCTGATATCTAGAGAGCAGAGCGGCTCGGTGACGTTGCGGGC[G/A]CTCAGGGAGAAGCGCTCAAACTCCGACGGGGAAATGAGGTAAAACCCTGGGCGGCGGAGAGGGGAGCAGAGGGCGCGGTGAGGGGCCACGAGGACCACGGGGTGGCCTGCCCGGCCCGGCCCGGGAGCCGCCGCCTCACCCTGGCCGTGGCGCGTGAAGACGCAGGAGGCGATGCCGCTGATGTCCTCCTTGCG…
9	106901944	C	T	14	1	-	0.518519	2.73364	intron_variant	PRKAR2B	-	-	TRUE_DNM	Ti	GAACACATACATAGGCTTTAAGATATTAATGGTATCAAAATGTGTGCTCAATTATTCTTAAGGCTTTCTGTTTATCTTATGCTTGGTCATGTATAAGTTTTTATACTTTCTTTTTAAAGAAAATGTATTTCTTTAAAATATATTTGTGATTTGGCATATGTGCTTTGGAAAACTGGGTCCCTTGATTACTTTGCATTTGA[C/T]CTTTCTTGGATCTTGTTCATTGCTCCTTTTCTTATAGAAGGAAAGCTGCTGGGGGACCCCTGTTCCATGAGAGGGAATGAGGGCTTATATGGTATTTATTTCCTCCATTCCCGAATCCCACAGGCTACTCATGGCCTGTGACCAGTGGTGTTCTGTAGAATATTTGAGTCTGCCCTGTCCTGGATTCCTCCTTA…
13	177775244	G	A	19	1	-	0.444444	1.66887	intron_variant	ROBO2	-	-	TRUE_DNM	Ti	TGGTTATAATTCCTAAAAATTATTTGAAATAGTGACATGAATATATACTTAATGTGGGACAGTGTTACAAAAGTATTATACCAGTACTGTATTAAAATTTGAAATATCTTTAAATCTCCATTAACTTCTAAAACCTCATGTGGGCATTCCATGCACTGGATAATGTTCCTCTGAATATAATGACAGGCAGGGTTTCTCTC[G/A]TGTACCACAGAAAGCCAAGGAAGCAGATGTCATCTTTGTTCTCTGACTCCAGGGCCTAATAGTGTAGTCATGTAAATCACACTGCCTTTACCAACGTGTAACTGCTTCAGATTCATTACCTATAACCCAGAGAACTGCTACAGACAAAAAAAAGCAAGGATTGTTCTTTCACGTGTATTAAATCATATTTAATA…
14	81282941	G	A	19	1	-	0.384615	1.35682	intron_variant,non_coding_transcript_variant	-	rs341771793	-	TRUE_DNM	Ti	GTAAAATATAAGGGTTTGAAAAATTCAAAGATAATTTTATATCAAATGCAGTGTGATTAAAGAAAAAGTATCCAATCTATTGAATGAGAGCCTGACGGTAGGTTGATAAGGCAGTGGAAGAATGAATGGGTGATGAATGGTTGGAAGGGTGGTGGAGGACGGATAGGTGGGTGGATGCATGGAGGATGGGTAGATGGAAC[G/A]ATGAATAAATGGATGGCTAGTGGGTGATTGGATAAATGGATGGGTGGGCTGATGAATGGATGGGTCAAATGGATGGATGGCTGAAACACTGTGAGAGATTCTCAAGGTTCACCATATTCATTCCACAGTCATTCCACTTGACCACATGTCAAGTTCCATGCTTATCTCTGACGATGGTATACATATATATATAC…
9	27088244	C	G	16	1	-	0.214286	2.40339	downstream_gene_variant	-	rs1109716770	-	FALSE	Tv	CCACGTGGGGGCAGAAGTAGAACAGTCCGAAGTAATAGAGGTGAGAGTGGGTGGTTCCTTAGATTTAGGCTTTAGTGCTGGGAATGCACAGAAGCGGCCAAACTCAGAATACATTTTGGAAATTGAAAAGAGTAGTTTGGATGCAGAAGGAAATGTTTCAGAGAGCAAGCCACGATTCTCCTCCTTCCAGCTCTCCTCCT[C/G]AGAATTTGAATAAGACTCTGGAATTTGAACCACCATTTAAAACTGAAGGCAGTGATGAAAAAGCAATGCTTGTTTGAAGCTCTGACTGGGGAGCAGCAAAAGCCCACCTCCCATCCATAACACCGTGAGGGCAGGCGACTTAGTGGTTGTGTATTCTGCGGAAAACTGAAGCTGAGAGCCTGAGCTCAGGGACT…
2	42393981	T	C	19	1	-	0.4	5.29007	intergenic_variant	-	-	-	FALSE	Ti	ATCACGTTTGAAAAGTTTAGTCTCTGTTTATAATTTATAATGTACTGTGTGATAACACAGTATGATATTGTTTAAAGTGCACTCAAATTTTAGTAGAAGACCTAGGTTTTTGTCTTTGCTTTATATTAGGGAAGTAACTCACTAGGTCCCAGTTTTAGTTGGTTAGTTTTTGAAGAATGCCAAGGGTTTTTGTTTTTTGT[T/C]TTTGGCTGAGCCCACAGCATGCAGAAGTTCCTGAGTTAGGGATTGAACCTGAGCCACAGCAGTAACCCAAACCCCAGAGCTGAGTCCTTAACCACTAGGCCACCAGGGAACTCCAGGAATGCTGTATTTTTAAAGTAAACTTCATACAAAAAGTTAGAGCATTCTGAGTAATTAATTTAAAGTGAATCATAATA…
4	61330820	G	A	19	1	-	0.52	1.87833	intergenic_variant	-	-	-	FALSE	Ti	CATATATTCCATGTATGTGCTGGTAGCTGACGAGACTGAGAACTCAAGTAAAATTTACCTTTTTGGTGATCTCTTTTTTTTTTTTTTTGCCATTTCTTGGGCCTCTCCTGCAACATACGGAGTTTCCCAGGCTAGGGGTCTAATCAGAGCTGTAGCTGCCAGCCTATGCCAGAGCCACAGCAACTCGGGATCCGAGCAGC[G/A]TCTGCAACCTACACCACAGCTCACAGCAACGCCGGATCGTTAACCCACTGAGCAAGGGCAGGGCTCGAACCCGCAACCTCATGGTTCCTAGTCGGATTCGTTAACCACTGCGCCACGAGGGGAACTCCTGGTGATCTCTTCAGTAGAGAAACTTTTTAAGTCACGTACTAATGTATAACTGAAAGCTTCATAAA…
13	178441765	G	T	20	1	-	0.363636	2.59473	intron_variant	ROBO2	-	-	FAIL	Tv	GATGAGACTTGAAGGTTAAATAATTCTCTATGATTTTAGAGCTAGCAAATGGTAGTACTAAAATCTAAATACAGACAATTTGTCTCTGAGCCTGTACTCCTTATCAAAATGCTAGTTTCTACCCTTTGTTAGATGGGAGTAAGGAAAAGAGACAACTTTAGGCTTCTACTTTATTTTTTTTTTAATATGGGATAAATGGT[G/T]AGGTTCAATGCTTTTTGTCCTTGAATGATCTTTCCTCTGTGTGCACATCCCTGGTCTCTTTTCTTTTTCTCTCTTTTCTTTTTCTTACTAGGACAGCAATCCTATTGGATGAAGTCTCTACACTTACAACCTCATAACTGGAACAACTGTATTAGTATGTCTCAGACAGAGTTAGAAATACAATACTGACAGGA…
11	19068498	G	A	20	1	-	0.608696	0.66194	intergenic_variant	-	-	-	FAIL	Ti	TCCCAAGAGCCTAGAATTGTTCTTGGCATAAAGCAGAACTCTGTCAAATATAAAACAAGGCTAGATATTGGCACGACAATGTAAATCAACTATCCTTTATTTTTAAAAAATCTAGGTATTTCAGGGAGAAAAAGCAGAGATAATGGAAAGGATAAGTTTATCAAGGAAATAATACATTTCCTGGAAATGAAATATCCTCA[G/A]ATATAAGACAAATGAGACAAAAAGCCCAACAAGGCACATCAGTGTGCGACTTCATAACACCTGCAATAGGGAAAAGGTACTTCAGTTTAAGAAAGGACTAAGAGGAGTTCCCGTCGTGGTGCAGAGGAAACAAATCTGACTGGGAACCATGTGGTTGCGGGTTTGATCCCTGCCCTCGCTCAGTGGGTTAAGGA…
2	125730584	G	A	20	1	-	0.5	3.60788	downstream_gene_variant	-	-	-	not_tested	Ti	GCACTGTGGTCAGCGGGATATGAGACTGACGGTGCCCTCAAGGGGACAGCATAGATTTAGGGTAGGAAGAATTATTTTGAATATTTAAAAAAGAAAATTGGTAATACAGGCAAAAACAGTTCAATACATTGAGAGTTTCCATTGTGGCTCAGCAGTAACGAACCCAACTAATATCCGTGAGGACTCGGGTTTGATCCCTG[G/A]CCTTGCTCAGTGGGTTAAGGATACAGCATTGCTGTGAGCTGTGGTGTAGGTTGGAGATGTGGCTTGGATCCCAGGTCACTGTGCCTGTGGTGTAGGCCAGCAGCTGCAGCTCCAATTCGACCCCTAGCCTGGGAACTTCCAAATGCTACTGATGTTGCCGTTAACAAGCAAAAAAAAAAAAAAAAAAAAAGTCC…
4	46669536	A	G	20	1	-	0.514286	5.3954	intergenic_variant	-	-	-	not_tested	Ti	ATGTAAACTGGTACAGCCACTATGGAGAACAGTTTGGAGATACTTTAGAAATCTATACATAGAACTCCCATATGACCCCACAATCCCACTCTTGGGCATCTATCCGGACAAAACTCTACTTAAAAGAGACACATGCACCGCATGTTCATTGCAGCACTATTCACAATAGCCAGGACATGGGAACATCCCAAATGTCCATC[A/G]ACAGATGATTGGATTCGGAAGATGTGGTATATATACACAATGGAATACTACTCAGCCATAAAAAAAGAATGACATCATGCTATTTGCAGCAACATGGATGGAACTAGAGAATCTCATACTGAGTGAAATGAGTCAGAAAGACAAAGACAAATACCATGTGATATCACTTATAACTGGAATCTAATATCCAGCAC…
5	73762099	T	C	20	1	-	0.485714	3.35277	downstream_gene_variant, intron_variant	-	-	-	not_tested	Ti	ATATTACGTAGTATAGGCAGAAATGCATCTAGAAACACAGTCGAAACAAGCGGTTTGTATAAACCTGCAACTCCTATCCAACTGAACCTCTAAGACTTTCCTATCCCATACTTAAATGAAATTAAACCTTGTCAGCCACAAAGTTCAGGATAAAGATCTTTGATGTCAAACACAGCATTCTAAAGCAAGTTTTTATTCAC[T/C]AGGCATTTGGTAAATAACATTTATCTTCAAAGTGCCAAACACAATACCCAGTCCCAGGTAAACAGGAAGTGCTTAGGAAAAACTGTGTGGAATTAATTTATGACCCTAAACATTCTTCTGAAATATATTTTAACACTTTAATTGAATTGACCATGGCTTCGATGAGCTAATAAGAGGCACTTCCTATCTTCAAG…
1	101570106	G	A	20	1	-	0.37931	1.68845	intergenic_variant	-	-	-	TRUE_DNM	Ti	TGCAGCATTTTAAGAAGTTGACATAGTGGGTAGGACAACATCTGAGCCACTAAAATGTCTCAAGTCAGCAGCTGCCTTTCTTTTCCATGTCCTTAAATGACCCCAGAGTAAAGAACAAACTCTCCCATTCAGATGGGCTCCCAAAGTTAATTTCACAATTGTGATCACCACCCTCTCCTTTTATTCCTCAGCTTTCTTGA[G/A]TTTTGGTGGAAAAGGTTCAGTACTTTCAAGGCTGAACAAAGATAAGTTGAATAACTGTATAAAAATACTCTTCTAATGCTAAAAAATTGGTTTGTGATGATTGTTGTAAAACTATAAATGTAATAAAATTCATTGAGTAATTAAAAAAACACTCTTCTAAACTACATATTTGGATTCTTTGAAGACAAGCACCA…
1	137782726	G	A	20	1	-	0.233333	1.94761	intergenic_variant	-	-	-	TRUE_DNM	Ti	TCCAGTGAATCCGTGGCGGGCGGGGAGTCGGGGCCGCCCCCATCTCAGGCAGCAGCTAAAAGAGGAGGTGTCTGGGTCGCGGCGCTCACGCGGCGTCCCCGTGGGGCGGTGTGAACTCGCTGGCGTTTATGTAACTGCGGCCCTTCGCGGAGGACCGTGTGATGCACTGAGTCACGGAGGACGCGGGAGAGGGGGAGCGG[G/A]TGGCCTCTCCCCGCCCACGTGACCCGTCAGATGACTCGCTCTGAGTCGGCACGGGCTCTTTTACCGTAAGGCTGAAGGCTGCTAATCAGCATCCACTATTAGTCAGCCCCGAGTGACATTTGATATGAGCAACAGCTCTGTACGAGAACACGGCAGCGTGGATGGCGCTGGACGGGAGTAAATGTTGCTCCGGT…
9	7297292	C	T	18	1	-	0.465116	0.07842	intron_variant	ARAP1	-	-	TRUE_DNM	Ti	GGTAAGACAGGATTTGGCTCTTGTCTGCCTGCAGTGACCCCCCAGGGCTCAGGGTTCTCCCCGTGAAGCTGTAGAAATCCAGACTCCCAGCTCTTCTAGATAACAGCGGAGCTCAGGGCAATCACGTCACTTCTCTAGGCCTCGGTTTCTTCATCTGTGAAATGGGAACAGTCCCTACCCCACAGGCTGACTGTTGAGGA[C/T]GGAATGAACTTAGTACATAAAATGCTTAGCACAGTGCTTGGCGCACGGTAAGCCTCCAAGAAACAGCAGCTAATGCTGCTATTGTTACTGTGAGATAACAACTCTGGGATTGAATTCCTCCCCATCGCCCCCCAGTGACTCTGACTGTCCCAATGGTCTGGGACAGGTGTCCTGTCTATGGGGCAGAATTTGTT…
9	17457845	C	A	18	1	-	0.461538	0.80372	intergenic_variant	-	rs345320321	-	TRUE_DNM	Tv	TATTGCCATATCGTTTTATTAATAAGTTGTATGAATTTATTCTAGCATTTATTATTTATTAATAAGTTGTATAAATTTATTCTAGCATTTATTTATTTATTAAAATTTATTTATTTATTTTTGCTTTTTAGGGCCGCACTCAGGGCATATGGAGCTTCCCAGGCTAGGGGTCCAGTCGGAGCTACAGTTATTACAGCTGC[C/A]GGCCTACTCCACAGCAATGCAGGATCTGAGCCGTGTCTGCCACCTACATCACAGTTCACGGAAATGCCAGATCTTCAACCCACTGAGCGAGGCCAGGGATTGAACCTGCAACCTCATGGTTCCTAGTTGGATTCATTTCCGCTGAGCCATGATAGGAACTCCCCAACATTTATACTTTGAAAGCACCAGTTTCC…
2	125107328	T	C	20	1	-	0.6	4.48429	intron_variant	-	-	-	TRUE_DNM	Ti	ACTCAAAGAAGAAGAAAATAGAATGGTGCTTGCCAGAGGATGAAGGAAGGGGAAATCTTGAATGGTTAATGGGTATAAAGATGCAGTTATACAAGATGAGTAAATTCTAGAGATCTCCTGTACAAGAGAGTGCCTACAGATAACAATATGATATTGTGCACTTAAAAAGTTACTAAAAGGGTAGATCTCATGGTAATGTG[T/C]TTTTATTACAAGAAAAAAAGCATGGGGTAACAAGAAAACTTTTTGAAGTTATATCTATTATCTTGTTTGTGGTGATGGTATAAAAGATATTTATTCATATATCCAAATTCATCAAATTATAGCATTAAATATGAGTAGTGTAGTTTTTGCATATCAATTATACCTTAATCTGTAAAAAATATGTTTATAATATT…
9	77660071	C	T	23	2	-	0.764706	3.18989	intergenic_variant	-	-	-	TRUE_DNM	Ti	GGGTTCAGTAATATAAGAGGAAGTTAAGGTCTCCACCCCTCTCTCAAACCCCTAGCTCCTCCTGTTAAGAATAGGGGAGGCTACTTTGATTATCACACTCAAGTAACCAAAGTAGCTACATTTACCTTTAAACAGGGGCAATCTGTGTTAAACTATTAAAATGCCAACCACATAAGGGATTTCTAGTTTCTCTCTCCCTC[C/T]CTCTCCCTCCACCTCCCTCCCTTTCTCTCCTTCCCTACCTTCCCCCTAAACACAGGTGTCAGTTCATTCACTTTTCCTTGCTCCTTCCTTCCTCTCCTCCTTCTCCCCTTCTCTTCAAGATACTTCTTAAAATATTTAACTGTTTTACTGAAGTATAAATGACATACAATAAACTCATCTATTTAGATTATACA…
6	52089361	G	A	20	1	-	0.484848	0.92556	intron_variant	MEIOSIN	-	-	TRUE_DNM	Ti	CCTGAGATTCCTTTGCCTGAAGCAGCCAGACAGTCGCTCTTGGGAGCTGCATCCCTTTGCCACCTTGAAAAGGTGGGACACCCCCAGGGGACAGGTGGGCAAGAACAGGGGCGACTGGATGGCAAGACCGCAGGCCATGCTACTCCTCTGCCTGTTCCCTCAGCCCTCCCTGCCCGGGCATCGCCTCTGTGTGGGGCTGC[G/A]TGCACGGTGCAGGGGCTGCCCAGGGAAGGAATCACGCTCTCGCTTCCCGGGCCACCCAGGAGCCTGTGTGAGCCCAAAGGTGGCGCTGACCCACCTGGGGAGGGGGGGTGTCCCAGACCTTCTGCTAATCTCGCGACCTTGGGCAAGCTGCGTGGTACTTCAGGACCTCAGTTTACTTCACTGTGAGGGGGTAT…
9	28632089	C	A	23	2	-	0.64	0.82855	intergenic_variant	-	-	-	FALSE	Tv	AAAAAAAAAGAAATTGGAAGATAAGCCCTATCTTTGTTGATTAAATTTCAAAAGCATGTCTCCTTAGTCCTTTAGAAACTCAATTCCTTGCTTGCAAAACTAGCAAGAAGTTTTAAAAAAGATTTACATGTCCAAAGGACAGGGAAAGGATTAACAGTAACAAACTTTCTAATGTAAATGCTTCAAGAAATTGAAAGCTG[C/A]GGAGGAGGGTTGGCTGTAGTCTGGAACAAGCCTGTCTAATGTTTACTCAAGCTGAGGGCAACTTTTAGGATGTCTTGTTCATTGCTCGATTACATTTTAAAGCTGGCTTCCAACAACTTGTACATGGAATAATGGCGGAAAGAAAGGCAGAAGAAAAAAATGTCAACATGTAAACATGTTATAATATGCATAAC…
12	44233724	T	C	20	1	-	0.560976	2.86025	intron_variant	NOS2	-	-	TRUE_DNM	Ti	GAACACTTGGGTTTCCATAGGAACCAGGATGGACGTTGACCCCTACCTCACATCAAACATAAAAACTGATTCAAAGTGAATTGTAGAATTAGATGTGAAAAGCTATGACATTAAAGCTTCTAGAAGAGAACAGAGGAGAATATCTTTAAGACCTTGGGTGGGCAAAGATTTCTGAAACAGAACACAGAAAGCACTACCCA[T/C]AAGAGAAAATGTTGATAAATTAGACCACATTAAAATTTAAAACTTCTAGGAGTTCCTGTCATGGCGCAGCAGAAACGAATCTGACTAGGAACCATGAGGTTGCAGGTTCAACCCCTGGCCTCATTCGTTGGGCTGAGGATCTGGTGTTGCCGCGAGCTGTGGTGTAGGTTGTAGACGTGGCTCAGATCCCGCAT…
13	22737800	G	A	20	1	-	0.21875	17.2817	intron_variant	CTDSPL	-	-	TRUE_DNM	Ti	CTGAGATGATGCTGAGTGAAAAGAGTGTGTAAGAGCAAGAGCGGCAGTGAGCATGCAGGATGAAGTTTGAGGCCCCCGCTTCCTGTGCAGGACAAGCTCAACATTTACAACCAGTTGAAGATTAGCCAAAAGGGAGGAAAGGGAATTGGGACAAACATAGACTGTTCCGTTGTGCCGGCATGTGCCACCAACCGCGGAGT[G/A]GACTTCCTGCTGCAGAACACAGCTGACCTTTGGAGAGTCACTGTCTGGGTGAGGCTGCCCTTTAGCAGGACAGAACACAGCTGTTGTTTAGATATCAGAGGCTAGTTAATAACTGTGCTTGGCAAGCAGCATGGGATGTTAACTGTTTGGAAAACAATCTGCTTCTAGATTTAAGGAAGGCCCATGTGAAGGGA…
9	61080198	C	T	24	2	-	0.344828	2.77912	intergenic_variant	-	-	-	TRUE_DNM	Ti	AGGAGAATACTGCAGAAGAGGGCGCGGGGGAGGAAAAGAGGCAGATATGGAGAAGCCCAAGCTAAGCCCTGGTGAGGTCCACGTGCATGCTGGTTCTGATCCAAGATGTGGGCCTGGAATTCGTCTGGGAGGAAACAGCTGAGTGGAGGGGGAAGGGAAGGGAAGGGGCGCCCCTAATGGAGCAGATGGTCCCCAGAGGG[C/T]CCTGACCTCTTGCTTCAGATCCTGGAGCCTGAAGTTTGCACAGGGGTGTTCTTGCTGTACTGGGGTGTCAGCTACCCCCAGGAGGGTGTCTACCCTTCAGGGTAGAAGAGGGGTACCAGAGAGAACTCTTGGCCTGCTCCATCCATCCCCTCCCCACCAGCAGCCTGGGACTTGACTCAGTGGGGACCCCCTTG…
13	70360573	A	C	20	1	-	0.727273	4.05505	intron_variant	XPC	-	-	TRUE_DNM	Tv	CTTCTCCTTCTGGCACCCCTGTAATTCGGATGTTGGTACGTTTAACGTTGTCCCAGAGTTCTCTGAGACTCTCTACATTTCTTTTCAATCTTTTTTCTCTTTTCTGTTCTGTATCCGTGATTTTCACTAGTCTGTCTTCCACCTCACTTACGCGTTCTTCTGCCTCCTGTATTCTGTTGACTGCTTCTAATGAATTTTTT[A/C]TTTCAGTTATTGTATTTTGTGTCTCTTCTTGCCTAAGTTTTATATCTTGTATTTCTTTGCTCAGTATTTCCTGTAAGTTATCCATTTTTGCCTCCAATTTATTTCCAATGTCTTGCATCATCTTCATCATCAACAGTCTAAAGTCTTTTTCCTGGAGGCTCATTATCTGCTGATCACTTAGCTGTTTTTCTGAG…
6	45100793	G	A	20	1	-	0.30303	2.21395	intron_variant,upstream_gene_variant	-	-	-	FALSE	Ti	GGCCAGGAATCAGATCATGTCTGAGCCACAGTTGCAACCTACACCCCAGCTGTGGCAACACACATCCTTCAACCCACTGTGCCAGGCTGGGATTGAACCTGTTCCCCAGTGCTCCAGAGATACTGCCAATTCCTTTGCGCCACAGAGGAACTCCAGCTTTTGAGTATGGAGCGTTTTTATTTTTTCTTTTTAGGGCTGCA[G/A]GGCTGCACCTGCGGCATATGGAAGTTCCCAGCCTAGGAGTGGAATCGGAGCTGCAACTACAAGCCAGTGCCACAGCCACAGCAGTGCCAGATCCAAGCCACATCTGTGATCTCTGCTGCAGCTTGTGGCAGTGCCAAATCCTTAACCCATTGAGTGAGGCCGGGAATCAAATCTGGATCCTCACAGACACTGCT…
9	37257609	G	A	20	1	-	0.666667	2.86063	intron_variant	-	-	-	FALSE	Ti	GTCATTAGGATATAAATAAAATAGAGGCTTCTAGTGCCACCCATTTCCTCCCAGCCTTACGGAGATATAATTGGCATCTAACATTGTGTAAGTTTAAGTTATGCAGCATGTTGGCTGGCTACACTTAAATGCTGTGACACAATTACCGCTGTAGCAGTAATTAACTCCTCCATAGCATCACATACTTAATGGGTTTAGGG[G/A]GAGGATGGGGGGGGTTAAAACATTTATCATCTACTATCTTACCAACTTTCAAGTGTGTTATACAGTGTCGTTAACTATAATCATCATTCTGTACATTAGAGCCCCAGAATTAACTCATCTTGTAACTAGAATTTCATACCCTTTGATCAGCATCTCCCCATTTCCCCCACCTCCCCAATCTCTGGTAACTACCA…
13	19327802	A	T	20	1	-	0.418605	14.3726	intron_variant	CLASP2	-	-	FALSE	Tv	GAATTGCTTCAGTGACACCTCTAAGAGAGCTATAAATATCTTCAGAGTTCATATTTTCTGTGTCATAATCAAATGCACTGTGAAAAAGACAATTATTTATGCATAGTTTTAAAATATCACACATTTGAGAAAATTACATAGGATATTTACAAAGACAGGAATGGAGACTGTTTATGCTCTAAACCAGAATTAGCAAAACA[A/T]AACCTAACAGCTACAAGTGGCTAAAGTACATGTCCCCTTGTTTGACCATCAAGGGCAGCCTACAGTGACTCTAGAGTGATGGCTCTTTTTTTTTTTTTTTCCTTTTCTTTTTAGGGCCACACCTGCAGCATATGGAAATTCCCAGGCTAGGGGTTGAATCAGAGCTATCAGAGCTACAGCTGTTAGCCTACACC…
14	22921246	G	T	20	1	-	0.517241	3.55881	intron_variant	FBRSL1	-	-	FALSE	Tv	TTTTCATTACAATGGTAAAATGCAGCTCCAAAATGATATAGGGACATATGGTGGAAAGTCGGCATCTGCACCTTGAAAGCCAGGACAGAGGTGGGGGTTTGTTGTGTAGATAATAGAGGTATCTGCATCTTTCTGGTAATGGCAGAGATGTGAGCAGATAAGCAAGGAAACAGTGGTGCCCAGATAAGAGACGGTGGTGG[G/T]TGGGGGTGGGGGCTGCTGCAGCATCCAGACCTGCAGCCCAGGTGCCATTTAGGGCCCGCTGAGTCCTCACAGTCCAGCCTGTGCTGACCACCCACATCCCTGTCCCAGTGGCAGAAATACCAAGTTTGTCCCTGCTAGTTGGTGAACTGCCCTGGGGCCCTAGGGGGAGCCCCTTTCCCAGGTGGCTGCTCCAG…
1	231389970	A	C	21	2	-	0.210526	4.1656	intergenic_variant	-	-	-	FAIL	Tv	CTTTGCTGAAGTTACTATCTGAGATCACAGTGTTCCTTTTTTTCCCTTTTTTTCTTTTTCTAAGGCCGCACCTATGGCATATGGAGGTTCCCAGACTGGGGGTCTAATCAGAGCTATTGCTGACAGCTTACACCGCAGCAACGCCAGATCCGAGCAATGTCTGCAAACTACACCACAGCTCATGGCGACATCAGATCCTT[A/C]ACCCACTGAGGGAGGCCAGGGATTGAACCCACAACCTCATGTTTCCTAGTTGGATTTGTTTCCTCTGCACCACGATGGGAACTCCTCCTTTTCCCTTTTACTCTTCTTATACCCCTTGAACCAATTTCTTTTATTAAGTTCTCTGCCAAAATAACTACAGTGGTTTATTTATTGCTTGGGGCCTAATTTACAGA…
9	101438842	C	A	26	1	-	0.222222	0.82409	intron_variant	MAGI2	-	-	FALSE	Tv	AGCTGGTTTAGTGTTCTGTCAATTTTCTACTGTAGAGCAAGGTGACCCAGTTACACACACACATATATATATATATATATATATATATATATATATATATATATATACATTATTTTTCTCACATTATCACGCTCCATCATAAGTGACCAGATATAGTTCCCAGTGCTATACAGCAGGATATCATTCCTTTTCCATTCCAA[C/A]GGCAATAGTTTGCAATTAACTGCAAATTCCCAGTCCATCCTACTCCCTCCCCCTCCCCCTCCCCATTGGCAACCACAAGTCTGTTCTCCATGTCCATGATTTTCTTCTCTGTGGAAAGGTTCATTTGTGCTGTATAGTAGATTCCATATATAAGTGATATCTTATGGTATTTGTCGTTCTCTTTCTGACTTACT…
5	35471903	G	A	21	2	-	0.590909	0.10866	intron_variant	LGR5	-	-	TRUE_DNM	Ti	TGCCACTTGCTCAGTGGAAATGATACATAACATTAACATGGCAGGGCTGTGGAGAGCCAGCCCTTTTAAGGGGAGAAACGGAGGAGCTGGCTGTGAAGGCACCTTCAGTTCGGTTCAGAAGCTGAAATGCAGAAGACAATTGTCCTGGCAATGGGAGCCCAACTCCAGCTGAGAACGCGTGCACCGAGCTGACCTTCCTC[G/A]TCAGCCTGCCAGCTGAGATTAAGCTTTCCTCAAGTGGTCCCTTGTTAGCCCAGCCTGTTCCCCAGTGTTGCTCATCTTTCACAACTGGAAGCCAAGTGTTTCAAACTGTTACTCAATTTTGCAGCCAAATTCCTTTATTTCCTCCATCTCCTTTTCTGCCTCTCTTTCTCTCTCTCTCTCTCTCTCTCTCTCTC…
15	68150161	A	G	21	2	-	0.5	16.0762	intron_variant	PSMD14	-	-	TRUE_DNM	Ti	TTCTAAATGGGGGGGAAAAATCCCACAAAACACACACACAAAAATCCCATGTCTCATTTAATTTAACCGCATTTAAAATTTGTGGACCCGAATGATTATTTCTGTTTTGCGACAGATCAAAACTCATTGTACAGAGGTAAGTTTGATGCCCTAGTGGGGTTCATAATAGATATTATATCACTGGTTGGGTATATTTTCAC[A/G]TATGTATAAAGGTCAGTCACACCACTTGTGCCTATGGCTTGTCTCTTTCACCCTCCAGTTCTGTTAGATAGCTGACTGATACTCTTAGTCAATTTAAAGGTATGGATTTCCCCCCACCCCACCCCACCCCTGCCTAACTCCTTTTAAACAGACTTAAAGAGTCAGACTTAACTTTAATTGATTTCACAGTTGCC…
1	102344666	A	C	21	2	-	0.217391	4.91104	intron_variant	DCC	-	-	FALSE	Tv	ATCTATCTGTCCACAAGAAGGTCAAACTTCTGGTAAGAACTGGAATGCTGTTAAGTGGAATAAGATTGTATTTTTTTAAGTAAAGGGACTCCTGTCTTATGTGTTCTGTTTGTTACAAGTGTCTAAGACACTTATGCTTTTAAAACAAACAAACAAACAAAACCCGGAGTTCCCGTTGTGGCTCAGTGGAAACAAATCTC[A/C]TGGTATCCATGAGGATGCAGGTCCATTCCTTGGCCTTGCTCAGTGGATTAAGGGTGCAGCGTTGCCATGGACTGTGGTGTAGGTTGTGGATGTGGCTCCGATCTGGATCTGGCGTTGCTGTGGCTGTGGCACAGGCCAGCAGCTACAGCTTTGGTTTGGCCCTTGGCGTGGGAACCTCCATGTGCTCTGGTTGT…
1	217794699	T	G	21	2	-	0.230769	0.21552	intron_variant	GLIS3	-	-	FALSE	Tv	AGAAGGTACAAGCCATTCAATGCCCGCTATAAACTGCTCATCCACATGAGAGTCCACTCCGGAGAGAAGCCCAATAAGTGTTCGGTGAGTCTCCTAAAGCCCATGGGAGTTCATTGAAGGTGCATGTGGTTTTCCAAATGCAACCGGAAGTCAGAGGGCCTTTTCTCATGGAGTTTGAATGCTGGGGGTCTAGGTGTCCA[T/G]GAGATTTGACTTTTCTTCAGCCTGAGGAAGGGAAAGGTTTCTTTACTTATTAGTGGCTGGGGTATCCCTTCATTTCTAGATTCTCTCCTGCACGTGTACATGAGCGAGGGAGGTTCATCTGCCACACTGTCCAAAATCTTGGAAAATTGATTTCCACTAGACACCAACTTGAAGTTGCTGAAGTGTGCAGGGCA…
9	104205189	T	G	21	2	-	0.565217	6.44357	intergenic_variant	-	-	-	FALSE	Tv	GTTCTTAGTGTATTTTTGACGAAAAGAGTATAGCCATAGTTGGGATATATTCTTCTTATATACAGTAATACTGTAAAGAGTTCTCACTAAATATTGTTGACTAGTCTTTTTTTTTTGGTGGGGAGTGCTTTCTAAGGCCACACCCATGGCACATGGAAGTTCCTATGCTAGGGATCTAATCAGAGCTACAGCTGCCCACT[T/G]ACACCACAGCCACAGCAATGCTGGATCTGAGCCATGTCTATGACCTACAGCACAGCTCACAGCAACACCAGATCCTTAACCCACTGAGCGAGGCCAGGGATCAAACCTGCAATCTCATGGTTCCTAGTCGGATTCATTTACACTGCTCCATGACAGGAACTCCTGTTGACTAGTCTTATTCAAGCAGATCATAC…
9	34243403	C	T	28	1	-	0.444444	0.11825	intergenic_variant	-	-	-	TRUE_DNM	Ti	CAGTTTATTGGAATGATTCATTTCTTTTAACCTCCTGAAGTTTGTACTGTGTGAGTTTTACTCCCTACTGTTTGCATAATATTTTCTGCTCTCCAGCCTCTAAGTCATTATGCATGTTTTAATTCAAAGATGAGTTCAAGGCCCACTTCTATAATGGAGTCTCTCCTTGAATATTGCCCCCTGCGGTCATCTGCTATCCC[C/T]CTTTCCCTCAGAAAATTGTTTTTCTCTTCACCTCCCTGACAACTGCATGATGCCTTATGTTATACCTTGATTTCTCACATTTATTGACATTTGTCTATTAACGCCTTATACCTAAAAACCACCTCCATCACTCTTTATTTTTCATGCTTTAGTTTTGTCTATTGGGTTTGTAATTACTTAGCATTTATTGTATA…
9	136066327	C	T	30	1	-	0.342857	1.6964	intron_variant	VWC2	-	-	TRUE_DNM	Ti	GTACAACTGTAATTTTTATTAATAACATAGAAAACTCACATCAAGTGGGGACTCCTTCTGTGTTTACAAAAATGTTCCGAATTTCCTCCTCTGTGTGCCACAGGTTTGCTGTTCCCATAAAGTTGAACCAGCTAGAATTAGCGCATAACCCTTCCCCTTAGGGCAAGGGTCTCACGCCCAAATAGCCTGGGCACATGGTC[C/T]GGCTGATCCCAGGCCCGCGGCTCCTCCCACAGTCACCCGAGGGCAGCGCCGGGGCGGGGGGTGAAGGTGGGAAGGGCCAGTCCTGTGGCGGGTCTTCTCTTCCCGGTGCCCTCTGCGTGCCCGCTGGTCAACGCTGGGCAGAGCGGCTCCGGGTGCCCTTTCCTCCTCCTCCTCCTCCTCCGTGGGGTGAATCC…
9	136566413	C	T	32	1	-	0.666667	3.28334	intron_variant,upstream_gene_variant	DDC	-	-	TRUE_DNM	Ti	CCCCGGCCTCATGGGGCAGGGTCCCTTCCTCTCCGGAGGCGGCCTCAGAGCACCAGAGCCAGAAAGGGGCCAAGGTGGAGGCCACGCCCGCCAGCAGGGACCCGCAGCTTCCTCTGCACACACCACCCATGCGCGCACTAGTGCACACGACACAGTGCACACACCAGTGCTGCACGCACGGCACCACGTCCATGTGCACA[C/T]ACAGGGGTGCCCACACCATCCTAAACACACACGCGCAGCACACACCACCGCACACCACACTGCAGCGCGCACTTGCAGGGCCTGCAGCGCAGTCAGGCGCTGGGAAGGGCCCAGAGAGGACCAAGCGCGGCCCCCGCCCCCTGCGGCTTTAAAGAAGCAGCATCTCTTCCAAGGAGCATCTGCGCTCCGGCTGA…
15	93124632	G	A	22	2	-	0.592593	7.38093	intron_variant	GULP1	-	-	TRUE_DNM	Ti	CAAATGCATTCGAATAGCCTTGAAAGCCTGATTGGGACAGGTGAACATGAGGTTGACACTGTATAAATCAAAGTGTGGAGATGAATATAGCATAACCAGAATTTACAGAGCCCCTTAATGTTTACAAAATACTTGCCCATATGTTTGATCCTCCCAGAAACCGCAAGATTTCTCTTAGTCTCCTAGCATATATAATAAAC[G/A]GTAGCTATATATGTCAGATCCTCTACAAGCCCTTTTGTATGCTCTTTCACTGAATCGTAATTACAAAGTAAGTGGTTATTATAAGCTTTAAAGTTTGGGAATCTGAGGCTGAGGACAGTTGATATTTAGTCTACATCACCCTCTAAATTTGTTGCTGGGTGTGAAACCAAGCTCTGCCCTCCCCGAATCCAGTG…
1	105073153	T	G	22	2	-	0.28	2.52748	intron_variant	TCF4	-	-	FALSE	Tv	ATCCAAGCACCCTCAGGACAATGGATATAATACCTGAAGTACATTTAGAAAATTATCTCTCTGGGCAAAGTTTCCTAGTTCATCCTTCCAGGCAAGAGGCAAGATGCAGTTTTCCTCATTTTTTTTATTTGTTATGCTTTCAAAGGGATTTATCTTTGTTATTGAGTGGAAACAAAGCCACTCACTATGTCTTGGACAGA[T/G]GAGAAAAACCACCACTCCAATCTGTACCGTATATATTATAATTCCCATTATACTGCATGGAATGAATAATCTGCATTTTTAATCCATCAGCCAGAACAAAATAGCCACTACACTTTTCACCTTTACAAATAAACATCTGGGCCTGAAAACTACACTACTGGTACAATGTCACTTAAAGTTCAAACATTTTAAAT…
1	155607322	T	G	22	2	-	0.25	8.80926	intergenic_variant	-	-	-	FALSE	Tv	GTGTCTCAGGGTGTTCCTCCTTGGGTTTATTTTATGTGGTACTCGTTGTGCTTGCTGGATTTGAGTGAGTGGTTCCTTTCCCATGTTAGGGAAGTTTTTGGCTATTATCTTTGGAATATTTCTTCTGTCCCCTTCTCTCTCTCTTCTCCTTCTGGCACCCCTATAATACAGATGTTGGTGCATTTAACGTTGTCGCAGAA[T/G]TCTCTGAGGCTCTCTTCCTTTGTTTTCAATCTTTTTTCTCTTTTCTGTTCCACATCCGTGATTTCCACTAATCTGTCCTCCACCTTACTTATGCGTTCTTCTGCCTCCTGTATTCTGCTGTTAGCTGCCTCTAGTGAATTTTTTATTTCAGTTATTGTATTTTGCATCTCTTCTTGTTTAAGTTTTATATCTTG…
6	73923911	T	G	22	2	-	0.272727	6.02315	intron_variant	KAZN	-	-	FALSE	Tv	CCTCCGTGGGCTTTCAGGCTATCACACCGACTTTCCCCTCCCCCTCCTCTTCCCGCTCCCCCTCCGTCTCTTTCGTTGGTTTACCTCTCAGTGTTGGAGGACCCCGCGCTCCATCCTTGGGTCTTTCCTTCTCCCTCAACTTGGCATTCGCTAGGAGTCTGATGTCTCTTGTTAACACCCAGCCGCTGACAACTTCCCAA[T/G]TCCCATTTCCAGCTCAGTTCCATCGCCTGAACTCCACACTCGTGTATCCCACTGCCCACTTGGTATCTCCATTTGGATGTCGAATATGCTTCTCAAAATTAGCACACACCCCACTCCCAAGCCTGCACCTCCCACGGCCTTCCCCTTTCAGTAAGGGACTTTTCCACTCTTCCAGTGGCTTAAATCCAAAGCAT…
7	77059419	T	G	22	2	-	0.214286	3.26973	intron_variant,upstream_gene_variant	-	-	-	FALSE	Tv	GATTAAGTAGAGATTTTAGGTTAGGAGTGAGACTTCCTAGATGAAGATAAAAGAGTTGCAGAGAGACAGGGATATGGAAAGAAGTTGGGGGAGGGGCTTCCTGTTGCAGCTCAGCGGTATCGAACCCAACTAGCATCCATGAGGACACAGGTTTGATCCCTGGCCTCATTCAGTGGATTAAGGATCTGGCCTTGCCATGA[T/G]CTGTAGTGTAGTTTGTAGATGCAGCTCAGATCTGGCATTGCTGTGGCTGTGCAGTAGGCCAGCAGCTGCAGCTCCAATTCGACCCCCTAGCCTGGGAATTGCTATATGCCACAGGTGCAGCCACCCCCCAAAAAAAGACAAAAGAAAAAAAAAAGCCATTTAACTACCACAACCTATATCTGAAACCCAGATGA…
9	8243033	T	C	22	2	-	0.230769	10.3361	intron_variant	MRPL48	-	-	FALSE	Ti	AGTCCTGAATTGGGAACCAGGAATCTTGTGTGTGTTCTTGGCTTAGTTCTGCCACTTGATTAGCTTCGTGATTTTTTTTTTTTGTCTTTGTCTTTTTGTCGTTGTTGTTGTTGTTGTTGTTGTTGCTATCTCTTGGGCCGCTTCCGCGGCATATGGAGATTCCCAGGCTAGGGGTTGAATCGGAGCTGTAGCCACCGGCC[T/C]ACGCCAGAGCCACAGCAACGCGGGATCCGAGCCGCGTCTGCAACCTACACCACAGCTCACGGCAATGCCAGATCGTTAACCCACTGAGCAAGGGCAGGGACCGAACCCGCAACCTCATGGTTCCTAGTCGGATTCGTTAACCACTGCGCCACGACGGGAACTCCAGCTTCGTGATTTGAGGTAAGTTAACCTTA…
11	45832892	G	A	22	2	-	0.4	4.04839	intergenic_variant	-	-	-	FALSE	Ti	CTATTTCCTGGACCGCTCCTGCGGCATATGGAGGTTCCCAGGCTAGGGGTCGAATTGGAGTTGTAGCCGCCTGCCCACACCACAGCCACAGATGCAGGATCCGAGCCACGTCTGCAACTTACACCACAGCTCAAGTCAACGCCAGATCCTTAACCTGCTGAGCAAGGCCAGGGATCGAACTCGCAACCTCATGGTTCCTA[G/A]TAGGATTCGTTAACCACTGCGCCACGACGGGAATCCCAATCAGTATTATTAATGTATAGTTAACATAACATAAAAATTTATCATTATGAGTGCACAGATTGATTTTTAGTAAATTAATATAGTTGCACAACATATTTTTAAAAATTTCCATTAATGCAGGAAGTTATCTCATGCCCATTTGCCCTTGTTTTGTT…
17	27623920	G	T	22	2	-	0.486486	2.72219	intron_variant	SLC24A3	-	-	FALSE	Tv	CTAGTGGACTTTTTCGTGTGTGTCTTTTGTCTTTTTAGGGCCGTGGTTGTGGCATGTGGAAGTTCTCAGGCTAGGCTTCGAATCGGAGCTACATCTGCCAGCCTACGCCACAATCACAGCAACGTGGGATCCAAGCCGCATCTGTGACCTACACCACAGCTCACAGCAATGCCAGATCCCTAACCTACTAAGTGAGGCCA[G/T]GGACCAAACCCACATCCTCATGGATACTAGTTGGGTTCATTACCGCTGAGCCATGATGGCAACTCCTTCCTTTTTTGTTTGTTTTTTTGCTTTGTTTTCAAATAGTAGACCTTTTTTGAAGCAGCCTTAGGTTTGAAGCATCGTTGAGCAGAAGGCACAAGAACTCCCTCACCTCCCCGCCCCGTCACGTGCAT…
1	224281828	A	C	23	2	-	0.485714	6.85892	intron_variant	TRPM3	-	-	FAIL	Tv	AGCAATGGGATCCCGCTGTATGGCACTGGGAACTATATCTGGTCACTTGTGATGGAGCATGATGATGTCAGAAAAAAGAATGTATACATCTATGTGTGACTGGGTCACCTTGCTGTGCAGTAGAAAATTCACAGAATACTGTAAACCAGCTATAATGGAAAAAATAACAATCATTATAAAAATAAATAAATTGCTGACCA[A/C]ATAAATAAATAAAGGAAATACCTAGTACAGTACTCAGCACATAGTGATACTTAAGAAAGCCAGAACTGGGCACAAGGTAGATACTTTAAAAATGCTTACTGTCTGTTATTATCTCTGTGGCTGTTGTTGATACTGTTAGTTCATATTACAAAATATCATGCCAAGTTGTATTCTGATAGAGCCTTGAAATATCC…
7	62040447	G	A	23	2	-	0.333333	3.64222	intergenic_variant	-	-	-	not_tested	Ti	ACCGAATCCAACAACATATCAAAAAAATTATACACCATGACCAGGTAGGGTTCATCCCAGGTTCACAACGATGGATCAACATACGCAAATCAATCAGCATCATAAACCACATTAACAAAAAAAAGGTCAAAAATCATATGATCATCTCAATAGACGCAGAAAAGGCATTTGACAAAGTCCAACATCCATTCATGATCAAG[G/A]CCCTCGCCAAAGTGGGTATAGAGGGAACATTCCTGAATATAATCAAAGCCATTTATGATAAACCCACAGCAAATATAATCCTCAATGGGGAAAAACTGAAAGCCTTCTCACTCAAATCTGGAACAAGACAGGGATGCCCACTCTCACCACTGCTCTTCAACATAGTTTTGGAAGTCTTAGCCACAGCAATTAGA…
9	123570573	C	T	36	2	-	0.5	2.03192	downstream_gene_variant	-	-	-	SOMATIC_DNM	Ti	AAGAAAACAAATTTATGATTACCAAAGGCGACAGCAGGAAGGGGTGGGGAGATATTTTAGGAGTTTGGTACTAACATATACACACCACTGTGTATACAAATGGTGAACAACAAGGACCTACTGTATAGCACAAGGAGCTAGAATCAATATCTCGTAATGCATAGAAAGAATCTGTATATATGAAAGTGACCCAAATCACT[C/T]TGCCGTATACTTGAAACACAACACTAAACAAACTACCTTTCAATTTTTTTAAAAAAGAACAACATCCATTTCTTGAGTTATCTTCTCTGTACTGAGCATACGCATAGACTTAAGGTGATTTACACATGTTTGCTAATCCTCCCCAAAATCCTGCAAGGCAGATGTCCCCAAGGTTGCAGAGTAAGTAGATGGCA…
3	91074752	G	A	23	2	-	0.571429	2.70903	intron_variant,non_coding_transcript_variant	-	-	-	TRUE_DNM	Ti	GAAACTACTTTGAGTGAAGAAGTATTGAATTGATGGAAGTAAGGTAATTAAAGATTAAATCCAACCATAATGCTATCATATTTTCTCCTGACCTCATTTTTAGGACATGCTTTTTCTCATACTTAAAATAGAATTCATTTTGATTTTTTTCTGATAGCTGGTTAATTTGATAGACAATCTTATAATATTAAAATGTTAAA[G/A]TATAAAGAAGATACTTTCAGGTTATAAGTCTGCCTGAAATTTGCTCCTTGTACAGATTATGCAATATTTAACACTTGAGTCTACATCACATGAAGCTATTTACTTCCTTAATGCTTATGATCTCTGTGATGTACAAACCAATTTCCAGCAATAGAGAATAGTAGTAGCTAAGAATCAGTGAGCTAAGGAGTTCT…
9	83823590	C	T	37	2	-	0.4	4.98313	intron_variant	DGKB	-	-	FAIL	Ti	ATTCAAGATCACATAGAAAGGAGATAGTAGAAAAGTGATTCAAATCCAGGTTGATCAGGAGTTACCATTGTGGTGCAGCAGAAATGAGGTTATTGCTTTGATCCCTGGCCTTGCTCAGTGGGTTAAGGATCCGGCATTGCCATGAGCTGTGGTACAGGTTGCAGACACGGCTCAGATCTGGCATTGCTGCGGCTGTGGCG[C/T]GGGCTAGCTACTGCAGCTCCAATTCGACTGCTAGCCTGGGAACCTCCATATGCTGTGGGTATCGCCCTAAAGAGACAAAAGACCAAACCCAGGCTGATCAAACCTGATGATTACCTCCCTGTATCACACTGCCTCCTTAGGGAAGAGGAGATATCATCACTGTTGGCAATCAACACCTAAAGACAAGTCATTTG…
8	124926326	G	A	23	2	-	0.384615	0.41293	intergenic_variant	-	-	-	TRUE_DNM	Ti	CCAACAGTGTATCCAACCCCACCGAGGCTGCTTCCTTCATTGCATCTTTCCTCCAGACGCTTCCAGGTACTGGAGAACATAGTAAGTAACATAAACCCTGTGATCATGGGCTCAAGTATAATATAATCCCCTTAGTCCTACCAGGGAGCCATGTTATATGTGGTACCATACTGATGTATCAGTCACCCCGTCTGTGGACT[G/A]TACACTCTGATGATGATATTGGTAGGTTTCTGCAGGAAGGGGAATAAAAAAACCTCGATCTGGTGTACATGTCTGATAAGGACAATGCTATCTCTTCCAAGGTCAAAGGTTTCCAAGATAACCCATCTTTCACCAGATACTAGCTGATAGTGCCTTATCAAGGGCTCTGTGTCTATCTCTGGTGATAAGCAAGT…
10	14458645	C	T	2	2	-	0.533333	2.22272	intron_variant	-	-	-	TRUE_DNM	Ti	TCCTGGTCTCTGAGAAACTGATTTCCTTCCAGCTTTATTGGGGAAGGGAGAACCATGCTCCAGCATTGTACTGGGATGAAAGTGGTACCGACAAAATCCTAGAGTTGCTGTTGAGCATTTCCTCCAAGGGGCCTCACGAATTTTCTAGACACTGCCTCATCAGTACCCAAGCCGTCTCTTAACTCCATCTCCACTAACTC[C/T]ACCTCCACTACCGTTCACTGAGCTGCTACTATGTGTCAGGAGCCATCTTAGGCGCCTTGAGAAACTCTGCGTCCCTGACCCCTCTCCCCCACCCCAAGGTCAGGTCTAGGCTCCCCATTTTTCAGAGGGCTTGCAGACTGTGTGCAGACGAGGATTTCACCCGGATCTCCTACACCGCAGTCCAGCACCCCGAC…
10	7530923	A	C	23	2	-	0.678571	8.78233	intergenic_variant	-	-	-	TRUE_DNM	Tv	AAGTTCCTTTAGTATTTGTTGTAAAGCTGGTTTAGTGGTGCATGTGTAACTGAATCCCTTTGTTGTTCAGCAGAAATTATCACAACATTGTAAATCAACGCTACTTCAGTAAAACTTTAAAATATGAAAAACATTGCATCATCCTGTTCTCTTAAGGCCATAACACTTACAGCTATATGCACAGAAATTCCATCAGTGCT[A/C]TCAACAGAGACTTTCCAGGATAGAGACCTAGAATGAGTTAACAAGAACCAACACATTTGCTAAACTTAGAAGAATACTCTCTTATTGAGTGGCAATTGGTAAAGAACTTATTAATTAAGGATATAAGATAGAGAGAAATCTCCCAGGAGGCAAAAAGCCATTACAAAGACATTGTGGAACCAATCTAGCAGTTA…
10	39189035	C	T	5	2	-	0.666667	0.74017	intergenic_variant	-	rs339113111	-	TRUE_DNM	Ti	TTTCTGAACTTAGGCCTGTGGTGATGCTGACACAAGTGCTTCTCAAACTAGGACATGAGAAAAAATAATCTCTAGCGATGACCCTGAATCATACATCTTTATCATTAACATATTTGGGGCAGGTGGCTCTAATATAGTATCACTGATTGATAAACTGTATACATGAACTACTGTGCTAATGTATCATGTCAATTGTAAAA[C/T]GCACAAAACCAGAAAGTTTTCTAAAGGCAAAAGTGAAATAAACAATATCATTTTGCTTTCTCTCTCCATGATATAAAACTTTTTTTGCCCTTGCCAAAATGTCATTTTTAATAAGTAATTATTAATATGATCAACAAGGTTATTTTTAGTGAAAGCTATGTAATTTGAATTGCTTTATGCTTTAAGAAATCTTG…
1	110084391	A	G	23	2	-	0.333333	4.55446	intron_variant	VPS13C	-	-	FALSE	Ti	GCTAAAACTCCATGGGTTCTTAGTCTTGTTATTGGTGTAGTTTTAGCAGCGTGATGGGACTTGGTATAGGGAGGCCCACTTCAGGTTGTGACTGAAGCCAGTCATTACTCTTCTCCAATTTTTATCATGGGTTGCTGAGGTCATGTGGGTTGAAAGTATCTTCACAGTAGGTGTTTCATCAGTATTTGGATTATAGAGTG[A/G]GAATGTTTATGGATCTTTACAGATTCTGTATCTTCACAGAAACCCTGAAATACTTGATGAAAAGTCTTAAACTTATGTAAATTTTAAGTAGCCATATCTATATGTATATGTACTTTTTTTTTCTTTTTTTTTTTTTGCCAGGGTGCTGTTCAAGGCCCTGAAGAATTTGCTGAGGGGTTAGTAATTGGAGTAAG…
10	62449784	C	T	11	2	-	0.566667	4.65484	intron_variant,non_coding_transcript_variant	-	-	-	FAIL	Ti	GCTAACATTGAGGGTGTTTTGGTTTTTTTGGTTTTTTTTTTTTTTTTTTTTTTTTTTTTTTTTTGTCTTTTCTAGGGCTGCACCCATGGCACATGGAGTTTCCCAGGCTGGGGGTCGAATTGGAGCTGTAGCCGCTGGCCTATGCCAGACCCATAGCAATGCCAGATCCAAGCCACATCTGCGACCTACACCACAGCTCA[C/T]GGCAATGGCAACGCCGGATCCTCAACCCACTGAGCGGGGCCAGAGATCTAACCCGCGATCCCATGGTTCCTAGTCGGATTCGTTAACCACTGCACCACGACGGGAACTCCAACTTTGAGTTTAAATTTTTCCTCTTTTTCTAGTTCCTTTCTGTGTACAGTTACAATGTTTATTTGAAATTATTCTTCTTTTGC…
2	107811435	A	C	23	2	-	0.388889	9.76407	downstream_gene_variant	SLCO4C1	-	-	FALSE	Tv	CTAGTTACTAAATACTCTCTATTCTAACTGGAAATGTTTACAATTAATTGCAATGAGGAAAGAATTCTGGCAAAATTATTAAAGGGATAGGATATTTTTAAATGCAAAATGCAATTTTTACCAAAAAGCCAGAAATGCTCTTCCCTGGAGAAAAAGAAAAGGTTCAAGATGCAAAGCGTCTTTACTGTGGTAGCCAATCC[A/C]ACACCACCACCTGCTGGTAAAAATACAAACTGCAAGCCTGGAAAGGCTATAAAAAGATTTAAATTTAACAATTTTTCTCGAAACCAGTACATTTTTATGTCTAGGTGCTTTAAATTTGCTTACTGACTATAACCTCATAAAATTTTTTTTAGTATTGAAAGATATATTGGGTAATTCCCACAATTAAACATGTG…
2	107811438	A	C	23	2	-	0.388889	13.0142	downstream_gene_variant	SLCO4C1	-	-	FALSE	Tv	GTTACTAAATACTCTCTATTCTAACTGGAAATGTTTACAATTAATTGCAATGAGGAAAGAATTCTGGCAAAATTATTAAAGGGATAGGATATTTTTAAATGCAAAATGCAATTTTTACCAAAAAGCCAGAAATGCTCTTCCCTGGAGAAAAAGAAAAGGTTCAAGATGCAAAGCGTCTTTACTGTGGTAGCCAATCCAAC[A/C]CCACCACCTGCTGGTAAAAATACAAACTGCAAGCCTGGAAAGGCTATAAAAAGATTTAAATTTAACAATTTTTCTCGAAACCAGTACATTTTTATGTCTAGGTGCTTTAAATTTGCTTACTGACTATAACCTCATAAAATTTTTTTTAGTATTGAAAGATATATTGGGTAATTCCCACAATTAAACATGTGTTG…
7	83848360	A	C	23	2	-	0.25	1.58385	intergenic_variant	-	-	-	FALSE	Tv	GAGAATGGATAGCCTAAGAGGCCATTATAAGGGGACTTTGGATTTTATTTTGAGGTTTATGAGAAGCCAATTGAGGGTTTTAAGAAGAAGAATGATATGATCAGCCCCCTAGTTAAGGAACTATTTTTTCATGAGTGTTTCTAGTTGAATAACTGAAAACCACTCTATTAAAAGCATCACAAAATTAAAGCAGGATGGAT[A/C]ACCGAAAGGTTTGGATCTTGGTTTTAGGCTCACCGAAATCTTACCTTCTGAAAATTGCTTAACTTTTCTTGGCTCTAGATTCTCCATCTGTAGATTGAGCGACTAAGCCAGATAAATGATTTCAAACAGATCTCAACAGCCCATCGCAAGTGGAGAGTCTCATTCCATAGACCCTCCTTGCTCTACTCTGAGAA…
10	10806791	C	T	20	1	-	0.52	0.46481	downstream_gene_variant	-	-	-	TRUE_DNM	Ti	TTGTTTCTGCTGTGCCACCATGGAACTCTGAAATTTCACTTTCCATGGCATTTTGAAAGTCAAACATGGCAACAAGTACTGTAATAGTTTCTCTTTTTTGAACTTAGATTTTACTCAGTAGTAGCTTTTATGTTTTATAATGGCTTTTCTGTTTTATCACCACTCTGCATCTTTTCGCACTCTGATTATTTCCGCTTTAA[C/T]AATCAGCACTTCAAAGGTCATGGGGAAAAATCAAAGTGGCTGCCTTTTTAAAGTGGCTTGGGGTTGGTTTTTTGGTTTGGGTTTTTTTGTTTGTTTGTTTGTTTCCTGTCTTCTATTTTTTATCTATTTTTTTGGGTTTTTTTGTTTGTTTGTTTTTTCCTGTCTTCTATTTTTTATGCCTTTTTAAAGTGGCT…
9	72969441	G	T	23	2	-	0.272727	25.0344	missense_variant	SAMD9	-	deleterious(0)	FALSE	Tv	GGTACGTGAATTCATACAAGCTGAAGCAAATCGGAAAACCTCATTGCTAAATTTCATCTTAACATCCTCTTTTGTGGCTGTTTCTGTGTTTGTGAAGGCTTTGAATTCATGTATTGGATCAATGAGATTGAGTGGTCCTGTTTCAGGCTGTAGACTAAAATTCAATTTGTAACGATATGGATCACTGAATTCATCAAAAG[G/T]GTATGGTACACACATCAGTTCTACAGATGACTGCTTTTTCTGTGTGTCATTTATTTCATCTTCCATGAATTCATTGTTAAGTGACATAGAACCTTCAGTAACTGTACTTATTGTAGAGTCAGTAACTCTATCTGATGTCTCTTTATCCTTTTGTTTTTGCTTTGAAGTTTCTCTGTTTTTCTCTTGTTTTTTAG…
9	86204027	T	C	23	2	-	0.235294	9.48547	intergenic_variant	-	-	-	FALSE	Ti	CCACCTATTTTGTGTCATCTTTGATTTCTTTCATCAGTGTCTTATAGTTTTCAGAGCACAGGTCTTTTGTCTCTTTAGGTAGGTTTACTCCTAGGTATTTTATTCTTTTGGATGTGATAGTAAACGGGATTGCTTCCCTAATTTCTTTTTCTGCTCTTTCATTGTTAGTGTATAGCAATGCTGTCGATTTCTGTATCCTG[T/C]GACTTTGCCAAATTCATGGATGAGCTCTAACAATGTTCTGGTAGAGTCTTTAGGATACTCTAGGTATAGAATCATGTCATCTGCAAATAGGGATAGTTTTACTTCTTCCTTTCCAATTTGGATTCCTTTTATTTTTTTTACTTCTCTGATTGCCGTAGCTAGGACTTCCAGAACTATGTTGAAGAGTAGTGGCG…
10	21516240	C	A	29	2	-	0.52381	0.72658	intron_variant	PTPRC	-	-	FAIL	Tv	GAAAGACATAGAAAGCCAAAATTCCTGGTAACCGTTGTATGATAATTGATGAATCTTATACAACTCCATTAGGTGTAAAAATTATATTCAACTTCTAGGAGTTCTCACTGTGGCGCAGTGTTTAACGAATCTGACTAGGAACCATGAGGTTGCAGGTTCAATCCCTGGCCTGACTCAGTGGGTTAAGGATCCAGTGTTGC[C/A]GTGAGCTGAGGTGTAGGTCACAGACGCGGCTCGGTTCCCACATTGCTGTGGCTGTGGTGTAGGCCAGTGGCTACGGCTCCGATTGGACCCCTAGCCTGGGAACCTCCATATGCTGTGGGTGCGGCCCTAGTAAAAAAAAAAAAAAAAGACAAAAAAAAATTATATTCAACTTCTGAAATATGACACCTGATCAG…
16	79399005	G	A	23	2	-	0.454545	2.48823	3_prime_UTR_variant,downstream_gene_variant	SLC12A7	-	-	FALSE	Ti	GCCCCATCCCAGGGTCTCCCCACCTCCCCGGCCTGGGGCCGGAGACGCAGTCACCTGGCTGCACAGCCTTCTCCCTGCGGGAGGCCAGGAAGCCAGGGGTGTGGCAGGGCGGGCCTCTTGCCAGAATTCACATCTGGTGGAACCCGGGCCAGTGGACAAGACAGGGGTGGCCCCCCAAGCCCCTCTGTGTGGCCTGAGGG[G/A]CTGTCCTGAGGCTGCCTCTAACCCGTGGCCCGCCCTGGCCACTGCCCTGCTGGCCACCTCCCACTCCCACGTTGGCGGTCTGGGCCTCCCCATTTTCCTGGTCAGGTCGGACCCCGATTCCCTCCCAGACCCCCCTCTGGTGCTGCCCTCAACTCGGGGCGCTCACGCTCTTGTCCAGCACCACCCCTTGGCGT…
10	65766782	C	T	34	2	-	0.521739	0.53283	intergenic_variant	-	-	-	TRUE_DNM	Ti	GTATATTGATTTGGGTCTCTTATCTCTGTCAGAGGTAGCCTTGTCTGCAAATTGTCATGTTGTTGGGATCCGTTTATGTGGTCAACATGCTTGATGCCAGTAGCTTCTCCAGGTACTACCTTTGCAATTTGGATAAAGGGACCCAAGATGGGGAACTGTGAGCTGTAGTTTCATGCATTTCTCATCACGCTATCACCAAT[C/T]GATATTTTTATGCAGACTAAGAGGCTTATTCATATTTTTAAAAGCAAAAATACTAGGTGAAGTAAGTCAGAAAGAGAAAGGCAAATACCATATGACCTCACTTCCATGTGGAGTCTAGAATATGGCGCAAATGAACCTATCTACAGAACAGAAATGGACTCTCAGACATGGAGAACAGACTCATGGTTGCCAAG…
1	117504211	T	C	24	2	-	0.35	7.13888	intron_variant	UNC13C	-	-	TRUE_DNM	Ti	ATTAGAAGTGCAAAAGCAGCTTAGTAGAGAAAGGATAGTGCTTTCAAAAAGTCGTGCAGGAACCACTGGATCTCCATATGCAAAATAAATGAACTTGGGTCTATAACTTACACATTAAATAATTACCTCAAAATGTCTTGAAGACCTAAATGTAAAACATAAGACTATGAGACTTACACAACTAAAATATACAAAAATGA[T/C]AAAAATGGGTAAAATATTTGGACAGTTAAGTAAATAAAATACATGGAGAGCACATAAATATATGATAAGATACTTGAAATAATTAGTCATTAGAGAAATGCAAAGATAAAAATGCACATGTAAAAAAAATTTAAAAATGCGTATGAATTAGAATGGCTAAAATTTAAAAGATTTACTTGACCAAGTCTTCTATA…
11	25135349	C	T	1	2	-	0.482759	1.19512	intron_variant	VWA8	-	-	FAIL	Ti	TGCTCAGTGGGTTAAGGATCTGGCATTGCTGTCAGCTGTGGTGTAGGTTGCGGATGCGGCTTGGATCCTGGCGGCTGTGGCTGTGGTGTAGGTTGGCAGCTGCAGCTCCGATTTGACCCCTAGCCTGGGAACGTCTGTATGCCACGGGTGCAGTCTTAAAAAGTTAAATAATTAAAAAAATAAATTGTGCCTCAGACTCA[C/T]CCCCAGCCGAAGGCAGGGGCTGAGGCTTTCACACGCCAGCCCCCTCAGTCACTGGTTGGTGGTTGTCTCGGGGGACACATGTTCCCAGGAGCTGGTGGCTCTCTCACCCTGTGAACAAAGCTGGCTCTTGGAGCTCCAGGATCATCTTCTTGAAAAGATCTTCAGCACTGGCGTTCCTGTTGGGGCTCAGTGGG…
11	49997466	C	T	1	2	-	0.35	0.86256	intergenic_variant	-	-	-	TRUE_DNM	Ti	CGTATTCAGCCAGATGTCTGCAGGGCAGAAAATCACATGCCTAAATGGTCCACGTAAATGTTCCTTAAGAAGGAAAACAGAGAAGAAAAAAACAAACATGTCTGATAATTTCTTTTTCTGAAGCACATAATTCCAAATCATATGGATGCCTTATGCATGTGATTTGTCAATATGACTCCTCCCCTCATGTATATTTAACT[C/T]GAGGGACCATTCTAAGTTTGGACGTATATCACATACTTGCTTTATGTATTTATATCTATTTAATTACACAGTTACACATGAATGCAGCATGCAAGGCTCCCTGGGTATCTGTTAGGGCAGTTGTTAGGATGTAGTGAGAAATTATTCTTTGCCACTCATGGCAACTGTATATGGATTTCATGTATTCTTTTGGG…
7	34404736	T	C	24	2	-	0.595238	0.74992	intergenic_variant	-	-	-	TRUE_DNM	Ti	GGTGCCTTTGACTTTCTTTGTCAACTGAGAATGTCAGAACACTTTGAAAAATGAAACAGATCCTGGGGCAATCCTGTAGCATAGAGTAATTGCTATACCTGTTTCCCCTGCCTGGTTATTTTAAAAAGATTGCATCTTTCTTTTGTCGTAAAACCATGGACAAAAAGACACCTTAGGGGGTCTTCTCTTTCTAGGTTGGA[T/C]TGGACCTGAGCCTTCCACGACAGAGAGAGTTAATGTCAGGATAACAGCTCATGCTTATATAGCTCTTACTTTGGCAGGACTGTTGTTAGTTTTCCACATACATTAATTTATTTAATCTTCACAACAACCAATCCGATAGATTATACTGTTACACCATTTGAAAGAAGAGGGAGCCGAGAGAAATTGAGTTCTTT…
11	3041681	C	T	2	2	-	0.291667	1.96823	intron_variant	-	-	-	TRUE_DNM	Ti	CATTCCTAAGGACCTTCCCGCCCCAGCAACCTGACCTACTCCTTCCTGCCCCCCACTGGGAAAGGTTTGTGGCCCATGCCTTACCCTGCCCCTGTAGGGGCAACACACACCCCCAAACAACCAGCAAGTGTATCAGAAGACCCCATCCTTCCCCCAACCAAACAGCAAGCGTATGACCCCATTCTCCCCCAAGCCATCGG[C/T]AGGTCAGCAGGTGCATGGCAAGACCACTCCTCACACCCCTTTGTCTCTGGGCTATAAAAACAGACACGACCTCCCTGAAGATCAGGAGGTTGGCCTGCTGTGGTAACAGGGTCTCTTGCCTCAATAAACGTGTCTTTTCTACCCCCTGCTTTGAATCCGGAAAATTCTTTTTCCACCCGCCTGCAGAGACCACA…
11	75090316	C	T	9	2	-	0.446809	1.25966	intron_variant	FAM155A	-	-	TRUE_DNM	Ti	GTGTCTGTGTGTGTGTGCGCCTGCGTGTGCAGGTTTAATGCATTTAGTGTCTGGCTTCTGATCAAAAGCCTGGGCATAAATAAAACAGTGACAAGATCAGACTGATTAACTTCTCTGTCCTACTTGAATCAAGAAATGAGAGTGCAATCTACCATCTTCAACATTTCATTTAATGATGAAAGAGACTCTCTCCAACAGGT[C/T]TTATCACGGTAGATAATGATTCAGCTCTTGTTAGACCATGTTTAAATGCACCAAAAAGTTCTATTTCAGAGAATAACCCTGAATTAGTAATTTGTACATATTCACTGAGATCTTTCCTTTCTGGATCTAAAATTCCTAGCAGCGAAACAATAATTACCCCAAAGGAAAGAACATTTTTCTTTCTCTATTCTCCT…
13	99046566	G	A	24	2	-	0.45	0.78419	intron_variant	IQCJ	-	-	TRUE_DNM	Ti	TAAACCCCAGCCCTGGTGTTATGACCCACAGTTGGGAGGGAACTCAAAACCCTGAGTCCTCTGAGAAGCAAAGTTTTATACTCCACATGGAGCAGCCCAGCTTTCAAGGCCAGAACCTGAGAGATGAGCCCCCAAAACATCTGGCTTTGAAAACTATGGGGCTCCTGCCCACAAGACCCCAGAATCTGTGGTAAACTGAG[G/A]AATATCTCTTACAGGGCAGGTGGACTTACTCACCCCATGGCTTAGAGCAGAAGCAGCCCTTGAAAAGAGTGCCCTGACCTTATTTGAAAGAAACTCATTTGCTAATGTTTTTTGTTTTGTTTTTAAGAAGTTTATTGAGTATAATTCATACACCAGAAAAAACACATTCAGTGTATACAATTTGATGGGCTTAA…
13	143738036	G	A	24	2	-	0.538462	0.34633	intron_variant	LSAMP	-	-	TRUE_DNM	Ti	AAGACTTTAAAAGAAACAGGCCACAAGCCAGATTTGGCCCTTGGGCCATAGTTTGCCAATCCCTGCCTTTGAGTCATTCTCATATTGTGTAGTCCTAGGAGGTAGCTGCTATTGATAATCCCATTTTACAAATGAGAAGACTGTGGATAATAAAGTAGAATCAGTTACTTGTCCTACAAGTAAAGCCCGAAGTGTTCTCA[G/A]TGAAGTGTTGCTGCTACACACTAGGTATCTCGTGGTGTGCTAAAAGGGCTCCAGGTGTAAAGAGTGTTACACATGGGAAAGCCAGTGACTGTAGAATGAGGAATCGAAAATTCCTAACCCAGAAGGAATCCAGGGGAAACACACAGTTTGTGACAATGATTAGGTTTCTGTCTTTTAATTCTGTATTTTACCTG…
13	188734621	T	A	24	2	-	0.3125	1.80401	intergenic_variant	-	-	-	TRUE_DNM	Tv	TGACTTGTTATTTATGGCCTTCATGACTGGTGTGAGGTGTTACCTCATTGTAGTTTTGATTTGCATTTTTCTTATAATTAGTGATATTGTGATTTTTTTCATGTAACTGTTGAAGATGTTGAAGATATCATAACATTTTTGAAAGTGGAGTTCTCTCTATGTCCAAGCAGATGCAATTTACCTACTCCAACTACTGAACA[T/A]CTATTTCAACTGTTGCTGTAGAAACAATATATTTTTATCAATTCTGAACTAACTTCCTTTGGTAACAAGCAGGGTATAAACATGCAATTAATTGCTGGAGAATACTAAACCCAAGGCCTTAAAACAAACACCTTCTGATCTAACCACCCATGCTACCTTGGAACTTAATCAAACTGTAATATGATGAGAACCAC…
16	22294463	T	C	24	2	-	0.428571	30.764	splice_donor_variant	NIPBL	-	-	TRUE_DNM	Ti	GCCTCTAGGAAACGACATAAAAAAGATGATGATAAAGCTTGGGAATATGAAGAGCGTGACAGAAGAAGCTCTGGGGATCATAGGAGAAGTGGCCACTCTCATGAAGGAAGAAGGAGTTCGGGTGGTGGTCGTTATCGAAACCGAAGTCCATCAGATTCTGACATGGAAGATTATTCTCCTCCTCCCAGCCTTAGTGAGGG[T/C]AATTCATCAGTGTCAACAGATTTCTTACATAAGCTGATTTAAATTTAGGGCTTTAACTTTGAAGAATTTTCATACCTTTTTATGAGTTAATTAACAACTCCTAATTTTTAATCAAGACAAAAGTTTGGATTGGCAGTGGTTATTGTTAAAATATTTAATATTCAGGAAGAAAGTAGAACCAGAAATAGAAATAC…
11	62194337	C	G	13	2	-	0.5	0.18859	intergenic_variant	-	-	-	not_tested	Tv	AAAATGAGCAAACCTAATTGTATAACAAATGAGTAACAAACCACCTAAGAGAATAACAAAAAGATATTTCACTTGATGGTACTTAACCGTCTATCCTTAATAGCATGTATTCTATGGTAATAAAGAACTAGAAAGAAATCTTAAGCAGTACTCAACAAGTCACTGTTATTTGTAATAATGGAATTGTTGTTTAATACTAG[C/G]TTATATTTTTAAATTAAAATATATAAATTTAATCTTAATATAAACATGTAAATAATATATTTTATCCAAACTATAAGTACCTATTAGTATATTTATATATGTGTGTATATATATATATATTAGGAGTAAACAAATAAGCAGTAATTTTAATATTATTAAAACCATATATTCTTTTCCCCCCACTTCTTTTTTGC…
11	1175859	C	T	13	2	-	0.407407	3.22005	intron_variant	XPO4	-	-	TRUE_DNM	Ti	AGAGCCTCAGTTCTCGCCCAAGTGAAGTGGGGATCAGGGCGCGGGGGGCGGGGAGGATTCGACACCCTTACAGGGCACCCAGGGCATCCCAGGCGCCACCTCAGCGCAGCTGCTTCGGGCAGTGCTCGGGGTCGAGGCACAAGTCCACAAGTCGGGGCCCACGAGCCAGACCGAGATAGGTTCTGACCTAATATGCTTCT[C/T]CGAGCAACTGCACAGTCTCAGCTCCGTTCCCTTTAAGGTGAAAGGCAGCATCGTGCAACGCGGGGAGACACCCAAGTTCCTAACACCCGTGCCACGCTCCTATCTACATCTTATTCCTTGGCGCGGGGCAGAGGAGTCGGCCTTGCCGGAGGCCTTCTACAGAGCCCACCAGGCCAGCTGCCCGCCGGTTCTTA…
10	43727497	G	A	24	2	-	0.282051	4.89747	intron_variant	ST8SIA6	-	-	FALSE	Ti	TTCCCAATCTAGAATTCTCTTTTTAGATTAACTTTCTTTGTTTTTGTTTTTGTTTTTGTTTTGTGCCACACTCACGACCCATGGAGGTTCCCGGGCTAGGGGTTGAATTGAATCAAAGCTGTAGCTGCTGGCCCACTCCACAGCCACAGCAAGGCAGGATCTGAGCCTCATCTGTGACCTACACCACAGCTCACAGCAAT[G/A]CTGGATCCTTAACCCATTGAGCAAGGCCAGGGATCGAACCCACATCCCCGTGGGTTCGTGAACAACTGAGCCACAATGGGAACTGCTAGATGAACTTTCATGAAATGGTAAGGTAGAATTAAAATGTTGGGGACCTGCAAAATTTCAGAGAGGTTATCTTTCATGAATCTTTTCTGAAGAAGCTACTGGAGGAT…
16	44798665	A	C	24	2	-	0.333333	2.25542	intergenic_variant	-	-	-	FALSE	Tv	TTTTGTGGGAGAAGAACCCCAAAAGTTCTAGACTGTGGAGCCACGTACCGGGCCATGGTTCAGGGTTTCTGCCAAATCCCTGTCATCATAGACTCTCTGGGTAAGGGAAGACTGCAGATTACAAGACCCGGTCTCACTGTTCCACATCCCTGATCTGCACACTCAGCATCTCCTTGTACACGTCCAATGACAGATATCTC[A/C]CTGCCCAGGAAGGTAGTCCATTCCTTATGGGGGTCCCTCTACCGCTATCATGTCCTTGTGACTTTTAGTTGATCTGAGGCCTACTCAAGGAATAACACAGACCAGTTTAGTTGATTTTCCAGATAACAACACTTTAGACATTCAAAGAGAGACACCAGTTTCTTCCCTGTCTGCCTCCACCCTGAAGTCCCCTT…
13	156754526	T	G	25	2	-	0.321429	4.89476	intergenic_variant	-	-	-	FAIL	Tv	CAGCAGAAATTGAAAGAACATTGTAAATCAACTATAATAGAAAAAATAAAAATCTTTAAAAAATAAAAAAACTATTAATTAAAATTTTAATGAAATCAGAGTTCCTGTTGTGGCACAGCAGAAATAAATCCAACTAGGAATAATGAGGTTGCAGGTTTGATCCTGGCCTCACTCAGTGGGTTAAGGATCCGGCGTTGCCA[T/G]GAGCTGTAGTGTATGTAGGCTGCAGACTCTGCTCCGATTCTGACTTGCTGTGGCTGTGGCACAGGCTGGCAGCTCCAATTGCACCCCTAGCCTGGGAACCTCCATATGCTGCAGGTGCTGCCCTAAAAAGCAAAAATAAAATAAAATAAAATAATAATGAAATCTGAGATGCAGAATAAGAGAAAAGACACAAT…
17	19273977	A	C	25	2	-	0.27027	5.42457	intergenic_variant	-	-	-	FAIL	Tv	TAGGTTGAAGATATGGCTGGGATCTGGTGTTGCTGCGGCTAGCAGCTGTAGCTCCGATTCAACCCTGAGCCTGAGAACCTCCATATGCAGCGGGTGCAGACCTAAAAAGACAAAAGACAAAAAAAAAGAAGAAAAGAAAAAAGAAAAAGGAAATAAAACCCATTGATTAGGGAGTTCCCTTTGTGGCTCAGCAGTTAATT[A/C]ACCACACTAGGATCCCTGAGGATGCAAGTTCCATGCCTGGCCTTGCTCAGTGGGTTAAGGATCCATTGTTGCTCTGGCCATGGTGTAGGCTGGCAGCTGTAGCTCCAATTCAACCCCTAGCCTGGGAACTTCCAAATGCCGCAGGTTTGGCCCTAAAAAAAAAAAAAAGAAAATTAGTTAGGTTACTGTTGCTG…
1	144407499	T	C	25	2	-	0.230769	6.67078	intron_variant	FAM189A1	-	-	not_tested	Ti	GCAGTGCTCAGAGGGAAATTTATAGCAATACAGGCCTTTCTCAAAAAAGAAGAAAGATCCCAAATTGACAACTTAACCCTCCACCTAAACGAATTAGAAAAAGAAGAACAAAGAAGTCCTAACGTCAGCAGAAGGAAGGAAATTATAAAGATCGAAGAAGAAATCAATAAAATAGAGACTCAAAAAACAATAGAGAAAAT[T/C]AATGAAACCAAGAGCTGGTTCTTTGAAAAGGTAAACAAAATTGACAAACCCCTGGCCAGACTCACTAAAAAGAGGAGAGAAAGAACCCAAATCACCAAAATTAGAAATGAAAAAGGAGAAATCACAACGGATACAGCAGAAATACAAAAAACCATAAGAGAATACTATGAACAACTGTATGGCAACAAGTTTGA…
6	113459380	T	C	25	2	-	0.206897	8.12771	intergenic_variant	-	-	-	not_tested	Ti	TCTCTTCTCCAAGTCCATGATTTTCTTTTCTGAGAAGATGTTCATTTGTGCTGGATATTAGATTCCAGTTATAAGTGATATCATATGGTATTTGTCTTTGTCTTTCTGGCTCATTTCACTCAGGATGAGATTCTCTAGTTCCATCCATGTTGCTGCAAGTGGCATTATGTCATTCTTTTTTTGGCTGAGTAGTATTCCAT[T/C]GTGTATATATACCACATCTTCCGAATCCAATCATCTGTCGATGGACATTTGGGTTGTTTCCATGTCCTGGCTATTGTGAATAGTGCTGCAATGAACATGCGGGTGCATGTGTCTCTTTTAAGTAGAGCTTTGTCCAGATAGATGCCCAAGAGTGGGATTGCGGGGTCATATGGAAGTTCTATGTATAGATTTCT…
7	79544435	T	G	25	2	-	0.266667	1.06412	intergenic_variant	-	rs692300979	-	not_tested	Tv	TCAGTTCAAGCAGTTTTTGGGTGGAGTCCTTAGGGTTTTCTATGTAGAGTATCATGTCCTCTGCATACAGTGAGAGTTTTCTCTCTTCTCTTGCTATATGGATGCCTTTTATATCTTTTATTTGCCTAACTGCTGTGGCTAGGACTTCCAAAACGATATTGAAGAGCAGTGGTGAGAGTGGGCATCCCTGTCTTGTTCCA[T/G]ATTTGAGTGAGAAGGCTTTCAGTTTTTCCCCATTGAGTATTATATTTGCTGTGGGTTTATCATGAATGGCTTCAAAACAGACAGACAGACCAATGGAACAGAATAAAGAACCCGGAAATAAACCCTGACACCTATGGTCAATTAATCTTTGACAAGGGAGGCAAGAACATAAAATGGGAAAAAGAAAGTCTATT…
8	53806544	T	C	25	2	-	0.25	5.03739	downstream_gene_variant	-	-	-	not_tested	Ti	TAATGTGGTGTATCACACTGATGGATATGTGGATATTGAAGAACCCTTGCATCCCTGGGATAAATCCCACTTGATCATGATGTACAATCTTTTTGATGTGTTGTTGGATGTGGTTTGCTAGTATTTTGTTGAGGATTTTTGTATTGATGTTCATCAGTGAAATTGGCCTGTAGTTTTCTTTTTTTGTGGTGTCTTTGGTT[T/C]TGGTATCAGGGTGATGGTGGCCTCATAGAATGAGTTTGGGAGTATCCCTTCCTCTGCAATTTTTTGAAATAGTTTCAGAAGGAGAGGTGTTAGCTCTTCTCTAAATGTTTGATAGAATTTGCCCGTGAAGCCATTTGGTCCTGGACTTTTGTTTGTTGGAAGTTTTTTTAATCAAAGTTTCAATTTCAGTTCTT…
11	33451001	C	T	23	2	-	0.285714	2.09474	intergenic_variant	-	-	-	FALSE	Ti	CTAAGACTCACTTCCTACATGGCTTCTTGTTGCTTAAGTGTGGCTATAAACTCTCTGAAAGCATACCTCTCACACAATCACCCCTTTTCTTCCTCTGTGAAACATGGTTCCCTAGGGATGAGCCTTCCTAGCCATGAGGGAGTCATGCCGATGCCAAATAATCAAATGGTTGATCATTGATGCTTTCCAAAGAAAGAACT[C/T]AATCAAAAGGGGGAAATGTGAAAGGAAAATCAGGTTGGAGTTGTATTGCTAAGAGAGCTCTCTAAAATGAAGCTGGGAGGCTATTGAGAAAGTGGGGCTTGTGCACATCTCAACCTGGATGGAATGGAACATTTGACCACTTAACACAGGCATCCAGAAAATCTGTGCAACATTCCAAAAACTGAAGATAGTTA…
13	33781678	G	A	25	2	-	0.243243	2.83251	intron_variant,upstream_gene_variant	TEX264	-	-	TRUE_DNM	Ti	TTTCTTCAATTAATGCTTTTATCTTGGGCATTTCCCCATGTTTAGGGCACATATCTTTTTATTTATTTATTTATATTATGGTTGCAGCCATGGCATATGGAAGTTCCCAGGCCAGGGATTGATTGAATTCAAGCCACAGCTGCAACCCACACCACAGTTCTGGCAGTGATGGATCCTTAAACTCACTGCACTGTGCTGGC[G/A]ATTGAACCTGCATCTCGGGGCTGCAGAGATGCTGTCCATCCTGTTGCACCACAGTGGGAACTCCTATTGTATCTTTTTAAGTAGTTACAGGTAAGATATATTTGTATCAATTTTCCTAGTCCCCTGGTGAGAGACATTTGTTTCTGTTTCTTTGCAATTACAAGCATCCTTGTGTATATATCTTTGTGTACCTC…
13	170065062	T	C	25	2	-	0.684211	1.60281	intron_variant	CADM2	-	-	TRUE_DNM	Ti	AATAATATTAATTAAATGGAAATAGAGCAGAGAAGGGGCCCAGAGGCTGAACCAAATCCAGAGGTTGGGGAGTGAAGGGAACATCATTCAAAAAGATCGAGAAGGAACATCCTAGGGAGAAGGAGGGAAAGTCAGAAGGGTGGGTTTCTGGCAGGCAAATGAACAAAATGTTTAGTGATCAACTGTATAAAATATTTCAA[T/C]TTAATTAAGGTAAGAAATTTACTAATGACATTAACTAGAATGATTTTGATGGAGTGGTGGCAATGGGTCTGGTTGCAGTGGGTTCAAGCTAGCACGAAAGCATAGGGCAGAGACAGTATAGACAACTCCTTTGAGGAGCTCTGTTGTAAACAAACAGAAGAGTGAAGTGGGAGCTACAAAGAAAGTAGGGCCAT…
1	160258708	A	C	25	2	-	0.24	0.34013	intergenic_variant	-	-	-	FALSE	Tv	TAGTTTCATATACTATCCCTAAATTAACACCTCTGAAGTTTATACCTCCAACCAGATTTCTGATATATCCAACAGCTGTAGAGACATTGGCATATTCAACTGTCAGTCAATCTTAACATGCTCCCAAAGTATTTCTAAACTTCTCCCTTAACACTGGCTTCACCAATTTCAGGAAGAATATAGTCACTTCTCACCATCTC[A/C]TGGCTACCACCTTGGTACAAGTTGCCATAATCTTTGACTTGGACCATAGCAGTTGTCTCCTGACTGGTCTTACTGACTCTTCTCTTACTCCTCTAGGCTTTTCTCAACAGACCAGCCAGAGGGATCCTGTTAATTTGAAGTTCATTATCATGTTCCTCCTCAGCTCAGTGCCTTCCAGAGGTTTCTCACCTCAG…
2	36888382	T	G	25	2	-	0.275862	1.20357	downstream_gene_variant,upstream_gene_variant	FANCF	-	-	FALSE	Tv	GATGTTTTTGAGTGTAGTAATATTGTTATCACTCTAGAGTCTACATCTAGGAAGGGAGGAAAAGAGAGGAAGGAACGGGAAATTAAATAAATAAATTCAAGACTCTCATGAGCCAGCAGATAAGATGACTTCGTGTGTCTATTGTTTTCTGTTAGTATTGGTTGAGGACAAATATCTTGATGCTCTCTTACAACTTCCCT[T/G]GAGCTGGTTGTGTATTGATTATATTAGACCATATTAAATCTAAATGCTGTTGTCTATGTGCTGCTGCCCACTTATTAAGGTTCTGACTCCAATGGAAAATGTGTAAGATTTGGCTTTGAGTAAATAAGGCTTTGCATCTGTATGGTGTCATATAGTATACAAAGTTCTACAGTTAAATCATCTTACCAGACAGA…
3	90339804	A	C	25	2	-	0.333333	2.5922	downstream_gene_variant,intron_variant	-	-	-	FALSE	Tv	AACATCTCCCTGTTAATTATTTGAGTACAAGGCACAAGGTGGTCCTTAGGCAGCAGAGCAATGTCTGTTCTACATTTGGTCTCAAAGGGGGTTTCCATACTCAGAGATCAGGTAATTGTATCAGTGTGGAAATATCATGCACGAGGTTTTAACTTTTAAGAGGATCATTCCTGGGTTCAAATGAAGCAAACGACCAACTC[A/C]TAGATCTCTTCCTGTCTTGTATTTTCATTAGCTTGTTATGGCTTTCCAAAACTTTTTTTTTTTTTGTATATGTGGGGGCAACCTTGTTTCAGGATGGTTTGAAGAGTTTTAAAAGGATCAGTTTGGCCTGACACCATAGAAAGTATGGAAAGAGCCCATTAATTTTTCTTTTCTTAAAATTTCTCCAAAGGACT…
6	57135053	T	G	25	2	-	0.23913	2.921	intergenic_variant	-	-	-	FALSE	Tv	GAAAATGTGGTTCAGTTCCCTGGCCTGGAAACTCCATATACCACAGGGCAGCCAAAAAAGGAAAAACAAAACAAAACCTAAAAAAAAAAAAAAGAGGTGTTCCCTTTGTGGTGCGGCAGAGACAAATCCCGACTAGCATCCATGAGGATGCAGGTTCCATCCCTGGCCTCGCTCGGTGGGTCAGGGATCTCACGTTGCCA[T/G]GAGCTGGTGTGTAGGTTGCAGATGCATCTAGGATCCCATGTTGCTGTGGCTGTGGTGTAGGCTGACAGCTGTAGCTCCAATTGGACCCTTAGCCTGGGAACGTCCATAGGCTGCAGGTGCAGACCTAAAAAGCCAAAAATAAAAAACAAAAATGAAGTGTTCCCATTGTGGCTCCACGGTAACAAACCTGACTA…
6	141982737	G	T	25	2	-	0.272727	0.37239	intron_variant	PTGER3	-	-	FALSE	Tv	TTACAATGTTACTGTGTCCCACAGATTTTTGGATTGCTGTGTTTCTATTTTCATTTGTCTCTAGGTATTTTAATTTCCTCTGATTCTTCTTCTTAATTTTTCCTCTTTGAATAGGTTATTTAGTAGCATGTTGTTTAGCCTCCAAGTGTTTTTTGCATCTTTTAGTTAATTTCTAGTCTCATTCTGTTGTTAGGAAAGAC[G/T]GTTGGTATGATTTCACTTTTCCTAAATGTATTGAGACTTGTTTTGTGGCTGGCATGGAATCTATCCTGGAGATTCTTCCATGTGCACTTGAAAAGAATGTGTATTCTGCTGCTTTTAGATGGAATGTTCTATATTTATCTATTAAGTCAATCTAATATAATGTGCCATTTAAGGCCGGTGTTTCCTTACTGCTA…
7	34455296	A	C	25	2	-	0.294118	8.42579	intergenic_variant	-	-	-	FALSE	Tv	TTGATTTACAATGTTCTGTCAATTTCTGCTCTACAGCAAGTGGCCCAGTTATACATATATATATATATATATATTCTTTTTCTCATACTATCTTCTGTCATGTTCTATCACAAGTGATTGGGATATAGTTCCCTGTGTCATACAGCAGGACCTCATTACTTGTCCATTCTAAATGTAGTAGTTTGCATCTGCTAACCCCA[A/C]ACTCCCAGTCCATCCCACTCCCTCCTGCTTGGCAACCACAAATCTGCTCTCCATGTCTGTGAGTCTGTTTCTGTTCTGTGGATATGTTCATTTGTGCCATATTTTAGAGTTCATATATAAGTGATATCATATGGTATGAAAAACAGCTTTATTGAAGTATAGTTTGCCTATCATGAATTCATTCAAGTGGACAG…
8	137182656	A	C	25	2	-	0.230769	2.56859	intron_variant	CFAP299	-	-	FALSE	Tv	AAGGTAGCTGGTTACACAGCTTTGTTCTCTTTTTACGCCCCAATTTTTAATCTTTTTTTTTTTTTTTGCTTTTCAGGGCTGCACCTAAAGCATATGGAAGTTCCCAAGCTAGGGATCGAATTGGAGGTACAGCTGCTGGCTGACGCCACAGCCACAGCAACACAGGATCTGAGCCTTGTTTGCCACCTACACGACAGCTC[A/C]TGGCAATGCCAGATCCTTAACCCACTGAGCAAGGCCAGGGATTGAACCTGCACCCTCATGGATACTAGTGAGGCTCATTACCACTGAGCCGCAATGGGAACTTCCCAAGCCCCCCCCCACCCCATTTTTTTGCTTTTTAGGGCTGCACCTGCAGCATCTCGAGAGTCCCAGGCTAGGGGTCAAATCGGAGCTAC…
12	38605955	T	G	25	2	-	0.27027	0.77093	intron_variant,upstream_gene_variant	ACACA	-	-	FALSE	Tv	GGGTATGAGAAAGGCCTGGCAAAAAGCAATTAAGATAATCCTCATTGCTATCCCAGTCTACTTCCATCTCAAAGGGAGAATACAGATGCCACAACCTACAGTTGACAAGGGGTGACAGGAATCATATTTTCCAGAAAAAAATAAAATGAGGATGTAGGCATGGTGCCAGGGGAACGACCTTCAGCACTTAGGCCGTGCAA[T/G]GAGAGGTGCGTGCTGGCCAGTCCCACACAGTGGTGTCGGTCTGCTGGTGGCACTCAGGCAGGCCCAGCCAGACCAGGCCGAGCTGGAGAAGAAACGTTCTGCCTCCTGCTATGGAAACAACAAAGTGAAGGGTTTCAGGGCACTTCTAGTGCATGCTAATGAGGTTCTATTACCAGGACCTCTACCCTAAAACC…
13	45446066	A	C	25	2	-	0.214286	8.62485	intron_variant	ATXN7	-	-	FALSE	Tv	TTGGTTTACGAAAATATTTACCTAATAGAAATAGGTGAATTATCCATTAATTGCAGATATTCTAAATAGTGCATATAGTGTAAAATACAAATTTTGAAATATTCAAAATATTTGGGACTTCCTACAATGGCACCTTGGGATAGGCGGCGTCTCTGGAGCACTGCGACACAGGTTTGATCCATAGTCTTGCACAGCAGCTC[A/C]AGGATCCATGTTGCGGAAGCTGCAGTGTAGGTTACAACTGTGGCTTAAGTCTAATCCCTGTCCTGGGAACTCCATATGCCTTGGAGTGCACCCCCCCCAACCCCCCGCAAAAAAAAAAAGCACAAACAAAAATACTTACAAGATTTAGATTCTGGATCTAAACTGTACTAACAATTAGTTATTCACTGTTAGAA…
13	135637388	T	G	25	2	-	0.272727	3.25634	intron_variant	UMPS	-	-	FALSE	Tv	ACACTACAAAGCAACAGTCATCAAAACAGTATGGCACTGGCACAAAAACAGAAATATAGCTCAGTGGAACAGGATAGAAAACCCAGAATTAAATCCACACACCTACACTCAACCAATCTATGATAAGGGAGGCAAGAATATACAATGGAGCAAGGACAGTCCCCTCAATAAATGTGCTGGGAAAGCTGGACAGCTACATG[T/G]AAAATAAATCACAACACTCCTGAATACCTTACACAAAAATAAACTCAAAATGGATTAAGACCTAAATATAAGACTGGATACTATAAAACTCTTAGAGGAAAACATAGGCCAAACACTCCCTGACATAAACCCCAGCAATATCTATCTTCTTAGATCTACCTCCTAGAGTAATGCCAATAGAAAAAAATAAACAA…
11	9605855	C	T	32	1	one offspring	0.516129	1.743	intron_variant	-	rs338781910	-	TRUE_DNM	Ti	TGTCTGAGACAGACACCACCATCACCACACTGGGGGTGAGCGGTAGCCAGGTGTGCACACAGCCAGTGACAGTACCCACATTCAAACCCAGATCTGTCTGAGCCTGAAGCCTCCCGCCTTCCCCGGATGCCATGCTGCTCAATGTGGTCCTGCTGCTGTGCTGCTGCTGGGCAAGAGCGCGCAGCAGGCTAACGCAGAAA[C/T]GAAAAGGAGGGCCCTAACGTGAGGGGCAGGGGGAGAACGTACACCAAGCCCTAAAACGAATAAGGAGACGTATCTGACAATCTGCACCATTAATTAAATTTAGCTGCCTACTAGCTAAGGAGCTGCAGCTCCATGGTGACTATCGAGCCAGTCAGAATTTCTAATGGTGCTGATAGGATTGATAGGATTGATAG…
15	8492469	G	T	25	2	-	0.307692	1.81921	intron_variant,non_coding_transcript_exon_variant	ARHGAP15	-	-	FALSE	Tv	AGACAGCTCTTCTACATATGTAGGTTTTGTCAAAGTCTCAAAGGCCACTCTCTGGCTCAAGAATTCCAAAAATGTACCTAGAGAAACTATTTTTGTCAAATGAAAGTATGCTTCTCAAATTTTAATGTGCAAATGAATCACTTGTTACAAAACGGATTCTGTTTAGTAGTGTTAGGATAGGGCTCTGGATTTCCTAATAA[G/T]CTCCTAGGTGATATTGTTGCTGCTGGTCCATGGACCACTGTAAATTTCAAGAATCTGGTAAGAGCCCAAAATAAATGGTAAACAGGACACAAGTTCTGATGAGCTCCTAGGCATCCTAAAGTGTTTTTGTTGTTGTTGTTGCTATTTTGTTTTTATTTGTTTTGTTTTGGTTAGGATTTTTCCCCCCCAAACTA…
17	10294198	T	G	25	2	-	0.28125	7.29301	intergenic_variant	-	-	-	FALSE	Tv	ATGGGAACCGCCAAGAGGAAGTCTATCAAAGCTACCCAGGCTTTACCTCAATGGAATGATAGATAGATAATCACAGTTCATTTAAAAATGAAGAAGGGGATTCCCACTGTGGCTCGGCGGAAACAAATCCAACTAGTATCCATGAGGATGCAGGTTCGATTCCTGGCCTCGCTCAGTGAGTCAGGAATCCAGCGTTGCCG[T/G]GAGCTGGGGTGTGGGTCACAGATGCGACTTGGATCCCGTGTTGCTGTGGCTGTGGCATGTGCCGGCAGCTAAGCTCTGATCTGACCCCTAGCCTGGGAACTTCCATATCCCACATGTGCAGCCATAAAAAGCAAAATAATAAAAATAATAAATACAAATAAAAATGAAGAATCAAAACCGGGTGCTGGGCCAAC…
9	19731133	A	C	26	1	-	0.25	0.4716	intron_variant	-	rs789019224	-	FAIL	Tv	ATGGCTCTTAGCTCTGACAGTTACACAATCAAAAAGTACAGTCTATATTCATTTGTTCATAAAAAAAAAGAGAGAAACCAGCTATCATGAAAAAAAAATAAAACATTATGTAAAAAAATGCTATAATAAAAAATAAACTTTATATATATACATATATATATATAAAAAGATTTGGAAGGCTATATCCCAAGTTTTGCATT[A/C]GTTATTCTGAGCATAGATATTATTATTATTATTATTATTATTATTATTATTATTATGCCAGTCTGTATTTTATCTTTTTCTACAGCGAATATGTCTAGTTCGGGTGATAAGAAAACAAACAATAGGAGTTCCCATCGTGGCTCAGCAGAAACGAATCCTACTAGGAACCATGAGGTTGCAGGTTCGATCCCTGG…
11	30270855	T	G	26	1	-	0.461538	2.74327	intergenic_variant	-	-	-	FAIL	Tv	GCAAATATTAAATAGCATCCCACTCAAGATCTAAGCAAAATTTCTGTGTGAGCCTATTTATTTAAAATATTTTTCATTTAACTTAATACACTACTAGCCTATGTAAAAGAATTTTTAAAAATTGCAAATTTTGTGCAGAAACATAAACAAAACTCAACTGAACAAGAAAAAATATCACATTCTACCTTGCCTTTTAATGT[T/G]TATTATTCTTATATGTTCTGAGATAAAGGTTTTTGTTTTCATGTTTTTTGTTTGGTTTTTTTTTTTGTTGTTTTTTGTTTTTTGTTTTTTTTTTTTTTGCTTTTTAGGGCTGCACCCACAGCATGTGGAGGTTCCCAGGATAGGGGTTTAACTGGAGCTACAGCTGCCTGACTACACCACAGCCACAGCAACGC…
12	21258824	A	G	26	1	-	0.241379	4.25371	downstream_gene_variant	-	rs705586981	-	FAIL	Ti	TGGCACCACTCAGTGGGTTAAGGATCCGGCATTGCTGTGAGCTGTGGTGTAGGTTGCAGACGAGCCTTGGATCTTGCGTTGCTGTGGCTCTGGTGTAGGCTGGTGGCTACAGCTCTGACTCGACCCCTAGCCTGGGAACCTCCACATGCTGTGGATGCGGCCCTAGAAAAAGCAAAAAAAAAAAAAAAAAAAAAGTAAGC[A/G]GAAGTTCCCATTGTGGCTCAGTGGGTTAAGGATCCAGTGTTGTCTCTATGAGTATGTGGGCTTGATCCCTGGCCTGGCACAGTGGATTAAGCATCCTACATTGCTGTGGGTCATAGGTTTCAGATACGGCCCAGATCTGGTGATGTTGTGGCTGTGGCATAGCCTTGCAGCTGCAGCTATGACTTGACCCCTGG…
5	11825187	T	G	26	1	-	0.727273	1.8677	intron_variant	RBFOX2	-	-	FAIL	Tv	GCTCCAGACTCAGAGTAGAAGTGAAGAAGGATGGAACGGGGATTCTGTGTGCGTTATAGGGGATAACTCAACTCCTTAGCATTGCTGTAGCCTTTCCACCTCCTTCCCAGTCCCTTTCCACCCCCTTCCCAGTAGAAACAGCCATTTACTGTGCTGCCTCCTTTGTCCAGCATTAAAAAAGGAAAAACCCAAGCCCCAGA[T/G]TGTTTGATTCCAAATAAGTGGATCAGAATGTTTGGGGAGGAGTTCCCGTCGTGGCGCAGTGGTAACAAACCGACTAGGAACCATGAGTGCAGTTCGATCCTGCCTTGCTCAGTGGTTAACGATCCGGCGTGCCGTGAGCTGTGGTGTAGGTGCAGACGTGGCTCGGATCCGCGGCTGTGGCTCTGGCGTAGGCG…
2	145024286	G	C	26	1	-	0.24	3.83422	intergenic_variant	-	rs1109201472	-	not_tested	Tv	CCATTGCATCCAAAAGAATAAAATACCTAGGAGTAAACCTAACTAAAGAAACAAAAGACCTGTACTCTGAAAACTACAAGCCACTGATGAAAGAAATCAAAGATGACACAAATAGATGGAAAGATACACCATGCTCGTGGATTGGAAGAGTTAATATTATCAAAATGACTATACTACCCAAGGTGATCTACAGATTCAAT[G/C]CAATCCCTATCAAATTACCAAGGACATTTTTCATGGAACTTGAACAAAATATTTTAAAGTTTGTTTGGAAGCACAGAAGACCCAGAATAGCCAAAGACGTCCTGAAAAAGAAAAATGGAGCTGGAAGCATCAGGCTCCCGGACTTCAGACTATACTACAAAGCAACAACCATCAAAACCGCATGGTACTGGCAC…
5	63881014	T	G	26	1	-	0.264706	3.93715	downstream_gene_variant,intron_variant	GPR162	-	-	not_tested	Tv	GTGCCCCTGGGTTCAACCTTCCTCCCTCAGAAACTTTAGGGTGTTGGGGCTCCTAGTGGTGGGGGGCAGGGATGTGTGTGCGAGTGTGTGTGCGCTCATGCGTAGGTGGGAGCAGGCAAGGGCGAGGTTAAGGAAAAAGGCGCTTGGACTCAGAAGTAGAGTCTGTGGTGTTCCCGTCGTGGCTCAGTGGTTAACGGTTC[T/G]GACTAGCAACCATGAGGTTGCATGTTCGATCCCTGGCCTTGCTCAGTGGGTTAAGGATCCGGCATTGCAGTGAGCTGTGGTGTAGGTCACAGATGCAGCTCAGAGCCCATGTTGCTGTGGCTGTGGTGTAGGCTGGCAGCTACAGCTCAGATTCAACCCTTAGCCTGGGAACTTCCATATGCCGCAGGGGCAGC…
6	45967088	G	T	26	1	-	0.292683	1.62338	intron_variant	ZFP82	-	-	not_tested	Tv	CATTGTTACATTTTTAAAAACCACTTACTTGTGATGATAAGCTGATACATGCAGTTTCTCCAGCTACAAGAGAGAAACACACTGTTCAGTAATATAATGCTTTGAAAGCAGTTATAAAGAATACAAAAAGTAACACAATTTTATATTAAATATCATTCACCTTATGCCTACGTAAAGATAGGCTATCCTCTTTAATACAA[G/T]TCTTGCACACTATATTCTACATGTGTGTGTTTGTTTGTTTTTGTCTTTTTGCTATTTCTTTGGGATGCCTACGTAAAGATAGGCTATCCTCTTTAATACAAGTCTTGCACACTATATTCTACATGTGTGTGTTTGTTTGTTTGTTTTTGTCTTTTTGCTATTTCTTTGGGATGCCTACGTAAAGATAGGCTATC…
1	154651307	G	A	26	1	-	0.391304	2.68597	intergenic_variant	-	rs328626238	-	TRUE_DNM	Ti	GGTTTGATCCCTGGCCTTGCTCAGAGGTTTAGGATCCAGCATTCCCATGAGCTGTGGTATAGATCGCAGATGCAGCTTGGATCTGGCATTGCTGTGGCTGTGGTGTAGGCTGGCAGCTGTAGCTCTGATTTGACCCCTAGCCTGGGAAATTCCATATGCCATGGGTGCTTCCCTAAAAAGGGAAAGAAGGAAAGAAGGAA[G/A]GAAGGAAGGAAGGAAGGAAGGAAGAAAGAAAGGAAGGAAGGAAAGAAAGAAAGAAAAAGAATGAAAGAAAGAAAGAAAGAAAGAAAGAAAGAAAGAAAGAAAGAAAGAAAGAAAGAAAGAGAAAGAAAGGAAGGTAGACAGGAAGGAAAGGAAGGAAGAGAGAAAGAAAGGAAGGAAGAGAGAAAGAAAGGAAG…
12	35796543	C	A	18	1	-	0.555556	1.62963	intron_variant	DHX40	-	-	TRUE_DNM	Tv	TAGCTCTCATTCTACCCCTAGCCTGGAAACTTCCATATGCTGCAGATGAGGCCCTAAAAAGCAAAAAAAAAAAAAAAAAGTGGTCTTAAAATATGTGAGTGAAATGTAAATGTGAAAGAAATGTGAATCTTGTCACAACAGCAGTTTCAGGACTTTGTTTGTTTGTTTTGTTTTTTGTTTATCATTTTGCTCACTACAGT[C/A]AATTAAAAAGTCCTGAAACTGGGAGTTCCCGTCGTGGTGCAGTGGTTAATGAATCCAACTAGGAACCATGAGGTTGCGGGTTTGGTCCCTGCCCTTGCTCAGTGGGTTAAGGATCCGGCGTTGCCGTGAGCTGTGGTGTAGGTTGCAGACGCGGCTCGGATCCCGCGTTGCTGTGGCTCTGGCGTAGGCCGGTG…
9	3998120	G	A	26	1	-	0.333333	3.33261	downstream_gene_variant	-	-	-	TRUE_DNM	Ti	GTAAAGGGGGAAAAATTCTAACTGATTCTATAATATTTTGAAGTCTGGAATGGGAACGTTTTTCACAATGAGCGTTTTAGTCCTGGTCAGGTGAAGAATGGAGAAGGCCATTGCAAAGCACAAACAAGAATGCGGACAAGACACAGAAAGGGTAAGGGAGGTGAAAAGAGCAATGAGGAGACGCAGGTATCATAGTTCAC[G/A]TCCGTTTCCCTTGGGATCAATACACATCTCAACAAACATCAACACCTTCCTCCTTTTGTGTAAACCCTTGCTTGAAACCCAAGGATTTCAGATAGGACCATCACCATTGCTTTATTTTAACCTTGAGGCGGTGCCACAGATTCATTATAGGAAGCAAAAAGCTTCAGAGTGACCACGTCTCTGTTCTTCTCCAT…
13	87892123	A	T	26	1	-	0.487805	0.39443	intergenic_variant	-	-	-	TRUE_DNM	Tv	AGAGATGAAATGGCATGTGCAACAGAATGTTTAGAAAACATAAGAAATTCAGTGGTATGGGAAAAGACCGCATGAGAGAGATTTAAAAGACATTTTGCAGGTAGAGTTGATAAAACTTGTTATTCATTTGAGTGAATGTAAAAGTTGATAAAAGGACATTTCCAAAGATGACCCTGAGGTTTAGCCTTCTGAGTTAGTCA[A/T]TATAGGGGATATTTAGTTCTAAACAGAGTGAGCTCTTTGGGTTAAGTATGTGAAACTTACCTGAAGATATTGGTTGGGTTACTAAAATTCTAGTCTGAGATTTAGGGTGTGGCTCCTAGTTGAGATTTTTACTGCTTCTTATGGTCATGGGGTGTCACCAGTTACATGCTGTCATAGACAGACTGTAAGTTTGA…
13	146587049	G	A	26	1	-	0.410256	0.94489	intron_variant	CFAP44	-	-	TRUE_DNM	Ti	ATATATACAACAGATTATTAGCCATTAAAAAAGAAATCCTGCTGTTTATGATAACATGGATAGAACTTAAGGACATTATACTAAGTGAAATAAGTCTGACAGAGAAAGACAAATACTATATGATTTCACTTAAATGTGGAATCTAAAAAGTATGAACTCACTGAAACAGATTAGTAGTAGTTAGAGGCAGGGGGTGTGGA[G/A]TGAAAGGATAGGAGAAAATGGTAAATGTGATCGAAAAAACAAACTTCCAGTTATAAGATAAATAAGTTCTAGAAATGTAATATACAGCATGGTGACATTAACAGTATTCTCTTGTTTTTTGAAAGTTGCTAAGAGAGTAAATGTTAAAAGTTCTCATCATAAGGGAAAAAAAATTGTAACTGTGGTGATGGATG…
15	123641	A	T	26	1	-	0.325	2.02314	intron_variant	STAM2	-	-	TRUE_DNM	Tv	GTAAGACATTTGAAGCTATTACTTGTTATTGTTTTTTAATTAAATTATTACTTATCGTTACTCAGAGCTGTAAGTTGGTTTTCACTTCGGCCAATAACAGTAGTGCATTAAATAGAATTTATCTTACTGCTTTCTCCAGAGTAAACTGAGGATTTGCATGAATAAAAATTTTACTCAAACACTGATGTGAGGGGGGTATT[A/T]AGGTCTCCTACTATGATTGTATTCTCAACAGTATCTCCCTTTATGTCTGTTAATATTTGTTGTATGTATGTGGGTGCTCCTATATTTGGGGCATATATGTTGACGATAGTAACATCCTCTCCTTGGATGGATCCCTTAATCATTAAGTAGTGAAATGAGCCAGAAAGACAAAGACAAATACCATATGATATCAC…
2	13190951	T	G	26	1	-	0.25	12.2739	intron_variant	CTNND1	-	-	FALSE	Tv	TCAACCAGCCTTATAAGGAGAAAGCAAGGGAGAGGAAACAAAGATAAGAAGGAGGGGCAAAAAATAGAGGGAGGTGTCAGACTGGAGGAAAGGGAGAGGCCAAATGCCTTTCTCCATCCTACAAAAAGGGAAAGAGAGACGGCAGTCAGGTGTACAATGAGAAATTTTTTTTAAAAAGTCTAATCAAAATGGAATGGTAT[T/G]GTTTAACTCCGTGTCGTATGAGTAAAAGAGAAATACTAAAATTAACTAGGACACTTTATACCCTTCCCTACCCTAGGCTAGAAGAAAAAAAAAAAAAATTCATGGAAAAAAAGCTTAACCTTAAGGTTTACTAGAGGTCACCGAACTGTTTGCGCTCACATTCCTTTTTTAAAGTGGCAGCTTCTCACCAAACC…
12	27733972	C	T	22	2	-	0.423077	1.0597	intergenic_variant	-	-	-	TRUE_DNM	Ti	ATCAGGATCCCTGATGTCAGACTATACTACAAAGCAACAATCGTCAAAACCGCATAGAACTGGCACAAAGGCAGAAATCTAGATCAATGGAACAGGATAGAAAGCCTGGAATTAAAACCACACACCTACAGCCAACTAATCTATGTCAAAGGAGGCAAGAATATACAGTGGAGAAAAGACAGCCTATTCAATAAGTGGTG[C/T]TGGGAAAACTGGATGGCCACATGTAAAAGAATGAAACTAGAACACTCCCTAATACCATACACAAAAATAAACTCAAAATGGATTAGAGACCTAGATATAAGACCAGATACTATAAAACTCTTAGAGGAAAACATAGGCCACTCTCCGACATAAACAACAGCAATGTCTTCCCAGAGCCACCTCTTAAAGAAATG…
9	101438670	A	G	26	1	-	0.222222	6.41614	intron_variant	MAGI2	-	-	FALSE	Ti	AATGACTAATTTTACCCTAGATACTTTATGGTTAGCATTTTTTAATTGTTCTAATTTAAAAAATACTTATTTTATTTTTTAATTGAATGTATTTCATTACATTTATAGTTGTACAATGATCATCACAACCATTTTTTAAAATTTTTTAAATGATTTTTATTTTTTCCATCATAGCTGGTTTAGTGTTCTGTCAATTTTCT[A/G]CTGTAGAGCAAGGTGACCCAGTTACACACACACATATATATATATATATATATATATATATATATATATATATATATACATTATTTTTCTCACATTATCACGCTCCATCATAAGTGACCAGATATAGTTCCCAGTGCTATACAGCAGGATATCATTCCTTTTCCATTCCAACGGCAATAGTTTGCAATTAACTG…
12	8603486	C	A	23	2	-	0.52381	0.78294	downstream_gene_variant,upstream_gene_variant	-	-	-	TRUE_DNM	Tv	TGTGGGTGTGTATGTGTACGTACATATCTCAGAGCCTATGGCAGTCCCTATGGTTTTTGTGTGTTTTCTTTTTTATTTGTTTTAAATGGCTGTCCCTGTGGCGTATGGAAGTGCCCAGGCTAGGGGTCAAATCAGAGCGGCAGCTGCCAGCCAATGCCACAGTCACAGCCATGCCAGATCCGAGCCGCATCTGAGACCTG[C/A]AGCCACAGCTCATGGCAACGTTGGATCTGTAACCCACTGAGCAGGGCCAGGGATCGAACCCGTATGCTTATAGACACCATGTTGGGTTGTTTTAGGGAACAACCCACGGCCACTGGATGCTCCCACCCAGAACCTTCTCTTCTTTAAAGCTTTCATCCACCCTCCCTTTCACAGAAGTGAAGTGTATTTTTTTA…
12	37595612	A	T	26	1	-	0.259259	0.7403	intergenic_variant	-	rs325365485	-	FALSE	Tv	ACTCCGATATGGCGCGGGAGCAGCCCAAGAAATGGCAAAAAGACGCGAGGAAGGAAGGAAGACAGACAGACAGACAGAAAGAGAGAGAAATGTATTTTCTTACCGTTCTAGATGCCTGGAGTCTGCTATCAGAGTTCCAGCATAATCAGGTTCTGTGAGAGAGCTCTTCCTGACTTGTAGATGGCTGCCTTCTTTTTTTT[A/T]CTTTTATTTATTTTTGTATTTTTTGGGTTTTTTTAGGGTCAAACCCGCAGCATGTGGAGGTTCCCAGGCTAGGGTCCAATCAGAGCTACAGCTGCTGGCCTACACCACAGCCACAGCAACACCATATCTGAGTCGTGTCTTCGGCCTACACCACAGTTCACACTGGATCCTTAACCCACTTACTGAGGCCAGGG…
17	9539561	G	A	26	1	-	0.411765	2.52347	intergenic_variant	-	-	-	FALSE	Ti	ATACACTTTCTCTGCCTCCTTCACTAGATCACATAACTCAGCCTCCTGTAACCCTTCTAGTCTCTGAAGTTTTCTTCTGATGTCCAGGGCCGACTGCCCTATGAAGGCCAGGCAGGGCCACTGAGGCTTTCTGGGTCTCCGAGGTAGGATCAAAAGGGGTGAACCGCCTGAAGGCTTCCATGAGCCTCTCAAGAAATACC[G/A]AGGGAGGTTCATTCGGTCCCTGCATCACCTCTCTTACCTTAGCCAAATTAGTGGGCCGTCTTGAGGCACCCCGGAGACCCGCCACCAGAGCCTGGCGATAGATTTTCAAGCTCTCCCTACCTTCAGCCGTGTTGTAGTCCCAACCGGGGCGAGTCAAGGGAAATCCCATGTCAATCTCATTTTGCAACTGCATG…
12	5146326	T	G	27	2	-	0.285714	7.27434	intron_variant	PRPSAP1	-	-	FAIL	Tv	AAAAAAAAAAAAAAAAAAAAAGTCTGGTTTTTCTATTTTGTCTTTTCTTTCTCTCTTTTTAAGGGCCACACCCACAGCATACGGCGGTTCCCAGGCTACGGGTTGAATCCGAGCTGTGTCATTGCTACACCACAGCTCAGCAACACCAGGTCTGAGCCATGTCTGCGACCTACACCACAGCTCACGGCAACGCCGGGTCC[T/G]TAACCCACGGAGTGAGGCCAGGGATTGAACCTGAGACCTCGTGGTTCCTAGTTGGATTCATTTCCGATGCGCCACGACGGGAACTCTAGTTTTAACCACTTTTAAGTGTGCGATTCACTGGCATTAAGGACATTCGCAACGTTGTGCAATCATCACTGCTGTTCATTTCCAGAATTTTTTCATCATTTCAAGGA…
14	1508938	T	G	27	2	-	0.294118	2.02753	intergenic_variant	-	-	-	FAIL	Tv	TTAATCATTTCAGGACCTTTTGCATATAAAGAAGTGAACTAATTAACCCAAAGTTATATTTATTAGACAAAAAGTTTTAAAAATACTCACTTTAAGGAGTTCCCATTGTGGCTCAGTGAGTTAAGAACTCAACTAGTATCCATGAGGATGCATATTTGATCCCTGGGTCTGCTCAGTGGGTTAAGGATCTGGCGTTGCCA[T/G]GAGCTGTGTTATAGGTCGCAGTTGTGGCTTGGATCTGGTGTTGCTGTACCTGTGATGTAGGCCAGCAACTGCAGCTCTGATTTGACCCCTGGCCTGGGAACTTCCATATGCGGAACAAAAATCTTTAACTGATGTTGCCAAGTTACTCTCCAAAGAATCACACCAATTTGTACTCCCACAATCAGGTTATGAGT…
1	251676776	G	A	27	2	-	0.6875	31.8662	missense_variant	MUSK	-	deleterious(0)	SOMATIC_DNM	Ti	ACCTCATGGTTTCTAGTCAGATTCGTTAAGCACTGAGCCATGACAGGAACTCCAGCATCTGGTGAATTCTGTAAAGTAATACTCCTAAAATCATTTTTTAATGGCTATTTAGAATTAAACATATAATTAGAAATTCTAATAAAGCCATGTTGCCTTTTTAATTTTTAACTGTCATTTTCCTTTAGAACCTAAAATAACTC[G/A]TCCTCCCATAAATGTGAAAATAATAGAAGGATTAAAGGCAGTTCTACCATGCACTACAATGGGTAACCCCAAACCATCAGTGTCGTGGATCAAGGGGGATCGCGCTCTCAGGGTAAGTGATTATTTTGTTAAAACAAGTATATGCAATGTATTTTCAAATACAATACTCATTTGCAAATTCAGTTATACACTCA…
1	156755834	G	C	27	2	-	0.608696	7.56347	intergenic_variant	-	-	-	TRUE_DNM	Tv	TTATATTCAATGGACTATCACATTACTCACAAAGAGAAAAATAACAACATAATGAATATAATGGATTTTTGCTTCAGAGTCAGCAGGATGCTAACATAATAACATAATAAACTGATCATCTAATTCTATAAACATGCGTATATAGTGATTTAAGCCACCAATACGTAAACTTGTGCGATTAGCTCAATTAAATATCTGGT[G/C]CTTTAGATTGGATGAGATTAGACTTTTCTGGCTGAAGGGTGCATTTATGCAAACAACTGAATGTCTTTACCTAATATAACTAATTTCACCAAATTATACTAAAGTGAAGTAAAATTTTATATTTTCTGTAGTTTTTGGATAAATGTTACTTATGAGAAGCCACTGATGACCATATCTTAGTTATTTGGATAAGC…
1	213540661	G	A	27	2	-	0.636364	1.79002	intron_variant	PTPRD	-	-	TRUE_DNM	Ti	GCATTTCTTTAATAATTAGTGATGTTGAACATCTTTTTATGTGCCTGCTGGGCATCTGTATGTTTTCTTTGGAGAAATGTCTATTTCTTTTATAATCTTTTTGGGGGAATGACATACCATCATTGTACTACATGCTATTGGAGCAACCTAGTTATAATAAGGAGGGACTATACAAAAGCATGTGAATACCAGAATACAGG[G/A]ATCATTAAGGGCCAACTTGGAGGCTGAGTATTACAGACATGAATCACCTATTTGCTGCTAGGTTTCTATGTGATCTTATATAAGTCACTGAAATGTGATAGCAGATGATAGGTGCAAAAGAAGACTGTAAATAAAAAATAGCATCTACACATAAGGGTTAATTAAGGAACTGTATTTCATTTTAGGAGTAATAA…
3	126032915	G	A	27	2	-	0.586207	2.04697	intergenic_variant	-	-	-	TRUE_DNM	Ti	GGGTGGGGTGGGGGTGGGGCTGTGTCCAGAACAACTTACCCTTCACCTCGCTGTGAGCTTCCTCATGGGCAAAATGATGTTGGTCAGTTCTTAACCCACTGAGCCACAACGGGAACTCCCGGGTCCCTTCTTCCATCACCTCCTTTTCTAGGTCACCTGCCATGTGTCCACTTGTTGGCACAGAGACACCCCGCTGTGAG[G/A]GTCTGCGTTTCCTTCTCTTCCCGCACACGCTCTGTGCCAGGACCCACCTGGCCGTCCATCGGGTCCAAGGCCAAGGCGGATGCTGCACCTGGTGGCTGATCCGGGCCAGGCTGGCGGCCTTGGCCGTGGGCGCTGCTGCACCCACCCTCTCCGGCAGGGGAGGCGATTAGAGGCCGTTGACAGAGGAGGAAAGT…
4	7114304	T	C	27	2	-	0.473684	0.39424	intron_variant	ZFAT	-	-	TRUE_DNM	Ti	GGGCATAGTGATGGTGGATTGAAGTGAGTCACAAACCAGTAGAGAAGTTTGGGTGGCCTTCTGTTTGAAAAAAAGACGACATGGTGATAATAGAAAGTGTTCATTGCTCTCTAATTACGACCTGTCTGCCTTAGACGTGAAAGGTTTTCCCCACCCTTTGGACTTGCAGAATTGGTGGCATCTGGAGTTTGGGAGTCATT[T/C]GCCTGGAGTGGTAGGTACAGCTGTGGTGTTGACATTTTGATATCACTGTTTCCCTTTTCCTGCTGCTATGGAAAGTATTTTTCATGTAACATGTACAAAATTTCCTTTTTGTTTCTTGCCCCGTTCCATTTAGTAAACTGCACAGCGTGCGCTCTGTCTGTGCTGTGCCCTCAGGCGCTCAAAGTGCCATGATG…
12	35908887	C	G	24	2	-	0.576923	0.12474	intron_variant	CLTC	-	-	TRUE_DNM	Tv	AGTTTGCACAATTTTGCTTAGCTCTTGTCCAAGTTAATGCTTTTGAAAAATACTATGGTTACTTCATTCCCAAACATCAATCTGTAGATCGAGTTGAAATTGTCTTTAATCTTTTCAACCAGTCCATAAAACTTACATGGTATTAACTATACTTTATTAAATACACTGTTTTCCTTGCCCAATACCATATTAGTAGTTGT[C/G]TTTTAGTAAACTTCCCCTTGTGAAGGATTTTGCAAAAATAAAGTTTAAGTTTAAGCTGAATGCCTTTTCTTTGTCTTATAGTCAACATGATTTTCTTATAGAAAGACTCGGGTCCCATCCTCATCTCTGTGACTGAGCATCATGTTGAATTGTATCAGAAGTTTCCCTAGAGCCTAAAAGTCTTACCCTCCAAA…
7	19429396	G	A	27	2	-	0.35	0.97985	intron_variant	KIAA0319	-	-	TRUE_DNM	Ti	ACATAAAGAAAAGTCACTGGTAAACACACAAAAGAAACAATGGGTCCACTGCCTAGAACATCTTTAAACATTTCAGAAGCCGTTCTCTTGAGTCAGCGTGGAGAAGGCGCTCTGTGGACACACTGCCACATGTTTGAAGCCTACACACTCGAACACTAAGGTCACCCAGGAAGGCTTTTAGCTGAGTTACAGATGTTCAC[G/A]GGCCTTATGGAGGCATCCGTGAGACAGAGCAGCCAAGGGCAGCAGTACTCAAATTTGCGTGTATGGGAATCATGTACTTTTGTCAAGTAGATCCGGTGGATCAGCAGTCTGGGGTCTGGGTACCAGACTTTGAGAAACAGCGCTCAGTGACATGGAGGTGATGCTAATCTGGGGTGCACCGGCAGCTGGGCAGT…
12	15671525	C	T	28	1	-	0.541667	1.17866	intron_variant	TANC2	-	-	FALSE	Ti	CATAAAGGGTCACAAAGAAAAGTAATTCCAAAACAATCTCATGTCCAAAAGGACATGACATGGTGACTAAACTCGAAGAAGAAGGAAATAACACAGATGTAGTACCATCATGATATTGGGCGTATCCTATTTTATTATTATTTTGCTGTACCCTTGGCATACAAAAGTTCCTGGGGCCATGAATTGAATCCATACCACAG[C/T]AGCGACCCTGGCCGCTGCAGTGACAATGCTGGATACTTAACCCACTGAGCCATAGGGGAACTCCACTCTGGTCTTAAATGAAGTCTCTTAAGTTAGAAAAGGCAGATACGATAACAGCTTTCCAGGATATAGGACTTCCCTGTGAGACAGGAGCCTCATTTATGTCACACGGCTCTAAAAGACGGAACTAGAAC…
9	89885043	A	G	27	2	-	0.46875	2.6543	downstream_gene_variant	-	-	-	TRUE_DNM	Ti	GAGATTGGAGAGAGTTAAGCAAATATTAAAACCCTAGAGCTTGGACTACATTTACAGGTGGATAGGAAGCAAAATCTGAGCCCAGAATAGTATGGGAGTTTGGAAGCTGATGAAGAAGGCACGCTGAAAGGATGCTCTGAGAGCGCTCTGGCACAGTTTCCCCACAAAGGGAAGGAGCATGCAAATACTTGCCCATATGT[A/G]CCTTGACTCTGGGTAAAGAATTTAAAAAGAAGTCTCCTCTGATGACTGGTTCTCAAAGCTTGTTCTCCCAGAAGTTTGGTCCAGAATCCATACTGCTATACTATTATGTGGAAAAAGACAAAAACAAAAGCTCAGACTGAAATAAAGGTATCCAGGCTGAGATGGTCTATGATTACTGGAAGAGGCAAATATAA…
11	62281886	G	T	27	2	-	0.5	3.25926	intergenic_variant	-	-	-	TRUE_DNM	Tv	AGATCATTTGACTTTGCAATAAGTCCACTCAGATAAATGATTTAAGGACAGCAATATCCTGACGGCTAGCCACTTAGCAAGCATTTCTTGAGTGCCTACTGCAGTCTTCATCATAAACCAGGCAAAATCATCTTGCAGCACATGTAACTTTGAGGTCACTATTCTCTTCTTCATACAAAGGGCTCTTGGTCTGAGATAAA[G/T]AAGACCCAATTGGGTCTCCTCTCATATTTAGTTTCATGTGATGCAACTCTGAAAAAGGCTAATGTACAATTATTTAAAGTAAATCTGGAAAAAAAAATGGAAGGAGTGAACTCAATAGTTCCACTTCTGTACCAGCTTGATCCAAACCACTTTCAAGATTGTTTCTGTGTAGCTACTGTTTTAAGCAATTAAAT…
13	51375885	G	A	27	2	-	0.485714	8.40011	intron_variant	MITF	-	-	TRUE_DNM	Ti	AGAGTGCTAGCCTTCAACCTGTACAAGGTCCTACACAATTTGACCTTTCTGCTTTAGTTTCCAATCTCCCCTTCGTTTATAAGCTTGAGCCACACTGCCTCTATTCATTCATTGGTTCTCCGAGTATTTGCTGAGCTCCTACTATGTGCCAAGCCATGTTCTGGATAAAATAGAGCAGGGTACAAGAGGTAAGATCCCTG[G/A]CAGGGTAGGAGTTGAGGAGTCTTAAGTTCTTAAGGTGGTTGTAGGAGGTCAGATCAGAGAGGTCATGACCTCAGATGGAGAAGGAGGTAGGCGCAGTGGGCAGGAGTCTTGAGATTTTGCTGTGGGTAAGAACCTGGAGAGCTTGTTAAAACAGATTTCTGTTCCTCACCCAGAGATTCTGGTTTATTAGCTCT…
12	51198418	C	T	29	2	-	0.75	3.92983	upstream_gene_variant	WSCD1	-	-	TRUE_DNM	Ti	ACCAAGTCTTCCTGAAAGGGAGTTCCGTGCCTCCGACTCCCGCTAGGGGCAGCGCTGCTTGGCAAGGCTCAGAGGAGCCCATTTTCAACAGGTGGAGGGCGGGCGGGCAGGGAAAGGATTAGCCTGGGGACCAGTCAGAGCTCCGCTTTACGGAGGTCACCCAGAGGGGAAAGGGACTTCCTTGGGTTTGCCCAGCTAGT[C/T]GGGTCAAGTGCCCAAATCAGCAGAGTCAGCTCCTGAGGATAAGGGTTAGCAGCGCTGGAACCCTTGGCAGAACTGGGAGAGGGCACAGGCAGTGAGGGGCAATACTGGCTTCCAGAAAAGGCCCTGTACATGTCCCTTTGGGAGTGTGAATGTGTGTGTGGCTATTATTACTAACACCAATAACCCACTATACA…
13	197059986	G	A	27	2	-	0.578947	1.03808	intron_variant	TMEM50B	-	-	TRUE_DNM	Ti	CCTGAAAAGAGAGAAATACAGGGGGGAAAAAAAAACCCTCATCAAACTGTACACTTTACATTGAATTTTATTCTATATTTCACATATTATCCTCAACCACACTAAAATATATGTATAATATTATATATATATAGTACCATATATATGGTACTATAGACAAAGAGACTAAATGGTTCTTAACTGGAAATAAACATAGCATG[G/A]TGGCTAAGAGCATGAGCTCTGGGGGGAGTTCCTACTGTGGAGCAGTGGGTTAAGGACTGGTGTTGCTGTAGCTGTGGCATAGGTTGCAGCTGCAGCTAAGATTCAATCCCTGGCCCAGGAACTTCCATATGTCTCAGGTGCAGCCAAAAATAAACAAAAGCATGGGCTTTGGGACTAGATTGTCAGTGTTCAAA…
14	139618521	G	T	27	2	-	0.521739	1.33448	upstream_gene_variant	-	-	-	TRUE_DNM	Tv	CCAAGAACTGTCCAGTGATGCCTTGTAACCGTCTGAGACCCGTTCTCTGGTCTCCATCCCTCACCCTTCTAGCCTGAGAAGGAAACTCGTCCTTTTCTGTCCAGACCATTCCAACAATGTCCCCCACGGTCTGGGCAGCTGACGGCTGTGGACAGCTTACCTCCACACCTGTTCTTCAAGTGGACACCTCCGTGGTCCTT[G/T]CTGCATCTAAACACGTGAGACCAGCCTTCTTGGGGTGCTGCTAGGGGGCCAAGCCCGCTGCCCACAGGACGCTCGGATTAAAGGGATGCATACGCTTCGTACACTTGCATTGAGAGAAGATGTGAAAATCGGTTTTTTCACTCACGACCACAGGGAAGGTTTAGGAAGTCCAACTACTTCATTTTGGTTTCTGG…
12	47854393	C	T	31	1	-	0.428571	1.78612	downstream_gene_variant,intron_variant	RILP	-	-	FALSE	Ti	TTGGCAGCGGCACACGCCCGTGGCTGGCTCGCACTGGCCGTGCGGGTGGCAGGTGCAGGTCTCCCGGCAGTCGGGGCCCCAGTACTGGCCAGGGCAGCCTGCGGGGGGGCGGGGGGGCGGAAGAGGGGTTAGTGGGCTCAGGGCCAGGGACGGATCCCCGCTCTGCGCCCCCTTCCACGAGGAAGAGGGGGCGCTGGGCC[C/T]GCCCTCCAAGAGCCGGGGACAGCCTATCCTCCTGGGGCACAGCTCACTTCCTGCCCCAGACTCTAACTACAAAAATTCCTAGCAGTGGCCCAGCCTCCCACTTCCACATTCCAGAACACACTTAAGGATCACGAGTGGGAAAGGGCCTTTGGCCCAGAGTCACATAGAAGTGGTGGGCCTTCATCCTGCCCCTC…
4	41552390	T	G	27	2	-	0.35	5.19656	intergenic_variant	-	-	-	FALSE	Tv	TCCAGATCTGATAACACAGCTTTCTATGTATTTCCTACTCCACAGAGAAAAGACCCTCTCCAGACCTTTCTTCACACAGCCCACAACAGAGCACAGAGTCCGGCTGCCTGCCTTTCAGCCCTTCCTCTGCCACTTGCTTGCTACCTGGATAACCTCGGGCACATCACTCAAGCTCTATAGGCCCGTGTCTCCTCAGCCAC[T/G]GAGCTGTGGTGAGGTTTCAAAGAGATAAGCCATGTAGCACGCTTCCTGATACACGTAAGAATTAACATCAGGACTCTTGCCAATATCTGGCAGCCAAGATCCCGCATCTGCAGGGGTAATGCCTGGCACGGCAGGGGCCTCCTGGACTTTGCCCCATCACTGCAGCTGGTGACCTTTCTGATTGGTCAGCACCT…
4	110001365	A	C	27	2	-	0.428571	1.58499	downstream_gene_variant	-	-	-	FALSE	Tv	CTGAACGTGTGCAGGGGCTGTGACTTGCTTCTAACTATAGCCTCAGGCACCCGGGGTCTCTGAAGTCCTTGGAACAGTGTAAGCCCCCTCCTTCTCCAACATCTACAAGAATTTTCACCCTGACAGGCCATTCCCCGCCCCATCATTCAGGGCTATGGGTAAAAACCATGTGGTGAGCTACCTACACACCCCCACATCTC[A/C]AGCCTGGGCTGTGGCAGGACTTCCCAGAGCCCCTCTGCTGCACCATGCAACGAGGGACAGCAGGAGGCGCGCGTCTCTCCAAACCACCTTCTCGGGAGACAGGGCTCCTTGTTGACCAACCTAAGTCCCTAACACAAAGCCTGACACATAGTAGGACCACCAGCAATCTTTACTCATGGAAGGTTAAAGGACTT…
6	6375016	A	G	27	2	-	0.666667	1.00085	intergenic_variant	-	-	-	FALSE	Ti	TTTATTAAATGTACATTCCATGCCAGTAATTAGAAATGCGGACCCCTCCTTGTCCTGGAGGAACTCAGGTGTGAGTAAAGGAGTGAGTGAACTCATGGAACCATTGTTCTTGCCTCCCACACATTGTGTATCAGAACAATGATATTAGTAAAGGATCAGCTTGAAAGATCCCTAAGTTCTATCTTGATTTACCTACTTGG[A/G]GACCAACAAGGGGTCTCCAGCTCTCATGAATACATTAAGGGATCAACCCCCAAATAGTTCTGCCCATGGATCTACCCATCTCTCTCTCTTCTTCTCCCTCTGAAATGTCTTGAAGAGTCTATATCCCCTGCCTCCACTTCCTTTCCTCACTCTCAGAAAGGGCTAGAGTGTGAGAATTCTCCCCTGAGTGGGGG…
6	148959999	G	T	27	2	-	0.25	0.39817	intron_variant	EFCAB7	rs1111329401	-	FALSE	Tv	TAACCTTCATAAAAAGATCAGAATTCCACTTCTCATACTGACATGTTTTTCTTTATTATAAGAGTGTCTTTATCCTATTAGGACAAAAAGTCTCCCTACCGAAATGAAATTTTAGCAACTCATCTAGCCATCACTAATTAAGAAATATAATTTTTCAAGGTTCCAATCTTTTTCTTCATATCATATGATCAAACTCCTTT[G/T]TATCTGAATTATTAAAATGTTAGCCATAACTAGATTTCAGGTAACAATTTGCATAAACTAGCAGAAACACTGTTGCACCTAGGATTCACTCATATAGTGAAGTTCAAGAATTTGAAAGCCCAATTCAAAGGTTCTGTGTCAGGAAAATGTTCATGGGATAAAATATTATGTATACGAAACCCACTACAAAACTT…
6	152900741	T	G	27	2	-	0.368421	3.41159	intron_variant	FGGY	-	-	FALSE	Tv	TGTTCATTTTTACAGGTTATTAATTCACCTATTCATGAAACTAGTTTGATATATGGCTACTTTGTGCTAGTTATCATTCTAATAATTCAGGATACAGGAGTTCCCATTGTGGCACAGTGGAAATGAATCCGACTAGTGACCATGAGGTTGCAGATTTGATCCCTGGCCTCGCTCAGTGGGTTAATGATCCGGCGTTGCCA[T/G]GAGCTGTGGTGTAGGTCGAAGACGTGGCTCAGATCCCACGTTGCTGTGGCTGTGGGGTAGGCCAGCAGCTGTAGTGCCAATTTGACCCTTAGCCTGGTAGCATCCATATGCTGAGGATGCGGCCCTAAAAAGCAAATAAATAAATAAATACATAAATTTTAAAAAATAAATAATTCAGGATCAAAGATAAAGTC…
7	10506469	A	C	27	2	-	0.384615	7.88379	intergenic_variant	-	-	-	FALSE	Tv	ACTGAGAGCTGAGAGCCAGGGGAGGAAAAGCTGCTGCTGCTGCCTTTTTTTTTTTTTTTTTTTTTGTCTTTTTTAGGGCAGCACCTGTGCCATATGGAGGTTTCCAGGCTAGGGGTCAAGTTGGAGCTGTAGCCACTGGCCTACACCACAGCCATAGCAACCTGGGGTCTGAGCCACATCTGCAACCTACACCACAGCTC[A/C]CGGCAACACCAGATCCTTAACCCACTGAGCGAGGCCAGGGATCAAACTCACGTCCTCATGGATCTTCGTCAGGTTTGTAACCTGCTGAGCCACATAGAGAAGTTCTTCCTCTTACCTCACATCTAGCTCTCCCTTTTTCTAAGGACCTCCCTGTAGATAAGCAGTGTGCAAATGACAAAGGAATCACCAAGTGT…
12	5146327	T	G	27	2	-	0.266667	4.30002	intron_variant	PRPSAP1	-	-	FALSE	Tv	AAAAAAAAAAAAAAAAAAAAGTCTGGTTTTTCTATTTTGTCTTTTCTTTCTCTCTTTTTAAGGGCCACACCCACAGCATACGGCGGTTCCCAGGCTACGGGTTGAATCCGAGCTGTGTCATTGCTACACCACAGCTCAGCAACACCAGGTCTGAGCCATGTCTGCGACCTACACCACAGCTCACGGCAACGCCGGGTCCT[T/G]AACCCACGGAGTGAGGCCAGGGATTGAACCTGAGACCTCGTGGTTCCTAGTTGGATTCATTTCCGATGCGCCACGACGGGAACTCTAGTTTTAACCACTTTTAAGTGTGCGATTCACTGGCATTAAGGACATTCGCAACGTTGTGCAATCATCACTGCTGTTCATTTCCAGAATTTTTTCATCATTTCAAGGAG…
13	103827652	C	T	3	1	-	0.560976	1.14274	intergenic_variant	-	-	-	FALSE	Ti	GGGTGCAGCCCTAGAAAAGGCAAAAAGACAAAAAAAAAAAAAAAAAAAAAAAAATGCCAAATCTTGTAAATGCAATTATAATCAAGAGAATGAAGGTATCTGTATCAGTTAAGATGTTGCAACTAAGCTTTCAAAAACAAAGAGGGGAGTTCCCGTCGTGGCTCAGTGGTTAACGAATCAGACTAGGTCCCATGAGGTTG[C/T]GGGTTTGATCCCTGCCCTTGCTCAGTGGGTTAAGGATCCGGCGTTGCCGTGATCTGTGGTGAAGGTTGCAGACGCAGCTCGGATCCTGCGTTGCTGTGGCTCAGGCGTAGGCCAGCGGCTACAGCTCCGATTTGACCCCTAGCCTGGGAACCTCCATATGCCACGGGAGCAGCCCTAGAAAAGGCAAAAAGACA…
14	89406179	G	A	27	2	-	0.461538	3.23467	intron_variant	WDFY4	-	-	FALSE	Ti	CCCCTGGTAGTAGGTGGCCCTGATGTTGAATTTCTTTTAAAGAACAAAATGACAGGGAGTTCCCATCATGGCTCAGTGGTTAACAAATCCAACTAGGAACTATGAGGTTGCGGGTTCGATCCCTGGCCTTGCTCAGTGGGTTAAGGATCCGGTGTTGCGGTGAGCTGTGGTGTAGGTCAAAGACTCGGCTTGGATCCCAC[G/A]TTGCTGTGGCTTTGGCGTAGGCTGGTGGATACAGCTCTGATTCGACCCCTAGCCTGGGAACCTCCATATGCTGCAGGAGCAGCCCAAGAAATGGCAAAAAGACAGAAAAAAAAAAATGACAGTTCAGTTTCCCCACAATCATGCCTGTGAGCTGTAGTGGGTAATCACTGACCTAACCACCAAAAGGCATGAAT…
15	62906263	T	G	27	2	-	0.705882	6.76494	intron_variant,non_coding_transcript_variant	-	-	-	FALSE	Tv	ATTAAATGAAAAATGGTGGTATTTATCCCCACTTTTTGATTTTATTATATTATAATTAATAACCACCCAAAATGTCTAAATTGCCATCCAGATTGTTTTTGGAAAATAAAATGAAATACTATCATCATTCAAAAGTTGTCAGTAATTATTTTTTCTAGGACTTCCCATCATGGTTCAGCAGTTAGTGAACCCAACTAGCA[T/G]CCATGAGGATGCTGGTTCGATCCCTGGCCTCCCTCAGTGGGTTAAGGATCTGGCGTTGCCATGACCTGTGGTGTAGTTTGCAGATGCGGCTGGGATCTCGTGTTTCTGTGGCTCTGGCTACAGCTCAAATTGGACCCCTAGCCTGCGAACCTCCATATGGCCCTAAAAAGACAAAAAGACCAAAAAAAAAAAAA…
18	33887972	A	C	27	2	-	0.428571	5.22295	intergenic_variant	-	-	-	FALSE	Tv	GTTTTTCTCTTTTTGCTTATATATATTTTCAATTTTTCTATGCTTTTTTTTTTTTTTTTTTTGCGCGCTTTTTAGGGCCTCATCTGTGGGGATATAGAAGTTCCCAGGCTAGGGGTCGAAGCGAAGCTACAGCCACTAGCCTACACCACAGCCACAGCAATGCAGGATCTGAGCCAGGTCTGCGACATACACCACATCTC[A/C]TGGCAACTTGGGGGTCTTTAACCCACTGAGCGAGGCCAGGGATCAAACCCCCATCCTCATGGATCCTAGTGGTTTTCGTTAACAGCTAAGCCATGAAGAGAACTCCCTAATTACTTTTGTAAATAAAGAAATAACTAGCTAAGAAGATGAATAAATGATAAGACATGAAAAAGACTATAAGAGAATGGTGAGAA…
18	40976945	A	C	27	2	-	0.380952	2.44723	intron_variant	PDE1C	-	-	FALSE	Tv	AAATGTAGTTGACGCACAATATTATGTTTGCTTCAGGTGCCCCTCGTAGTGATTTGACATTTGCATTCATTATGAAATGATAACCATGGTGCATCTGGTAACCATCTGTCTCCATACAGAGTTATCACGGTGTTATTGACCATATTTCTTACACTGTACATTACATCCTTGTGGCTTATTTATTTTCTAACTGAAGGTTT[A/C]TACCTCCTAATCCCCCTCATCTGATTGCCATCATTCCTGACCTCCCTTCCTTCTGGGAATCTCACGTTTGTTCTCTGTATCTGTAGACTGTTTTCATTTTGTCCTATTTGTTTGTTTGCTTTGTTTTTTAGATTCCACAAATGGTGAAATCATATGATATTTGTCTTTCTCTGTCTGACTTATTTCACTTAGCA…
10	49680366	G	A	28	1	-	0.545455	0.14553	intergenic_variant	-	-	-	FAIL	Ti	ACTCAGCAGGTTAAGGATCCAGTCTTGTCACTGCAGTGGCTCAGGTGACTGCTGTGGCACAGGTTTGATCCCTGGCCCAGAACTTCTGCATGCTGTGAGTGCAGCAAAAAAACAAAACAAAACAAAACAAAACAAACAAACAAAAAAAACAAAAAAAAAACCCCAAAAATCAAGTAAATCATTTTATTAAGGTAGTACAT[G/A]ATATAATTTTGAGAAAAATAATGTGAATACTTATAATGACAATTTCAAAAACTAGTGCTGTGCACTATTGCTCCCCAATCTCATTCCACTTGCCAGAAACAATTCTTTTATCACTTTAGCTGCTTCTTTCGATAGTTACTTTCACATTCTATATGCTTTTTTGATTTACCAATTTTAGGCATTATTTCCTTGCA…
11	12532121	G	A	28	1	-	0.666667	2.21177	non_coding_transcript_exon_variant	-	-	-	FAIL	Ti	AGTTTATTTGTAAATACTTGTCCAAGTGGGACAGGGACAGTGTAAGCATAAACGCTCTCTAAATTTTAGGTGGAAAAATCTACTCCTTCAGGCTTTCCACACGGTGACCTCAGGTGACCTCCCAGACTGGGCGGGTTTCACAAAGGACCCATCTGGGAATGGCAGCAGCCTTGAAAGCTTGTCCAAGCGCCGAGGCCCCT[G/A]AGAGCTTCGGAGAGCTTCCTGAACCGCCTTCCTTGATCTCTAGTAGGCATCCGCAGGTCGATGTGGGTGGGAGAGGTGGGATCACCTCTGACAGGTGCAGAGAAACCGCCGTCTCCAACTGGCACGGGGGCCCTGTTGCTCCAGCCACATCCTTCTGAGAGGGGCTCACTCCCGGAGCTGCACCCCTTCCAATG…
14	116964813	T	A	28	1	-	0.625	1.35518	intron_variant,non_coding_transcript_variant	-	-	-	FAIL	Tv	CATTTCTATCCTTTGTGTTCTATTAGTTTTCCCAATTATATGTATTCTAAAGTTATCAATTCTTCATATATATGTATAAAGAAAATGTGTATATCAAGTATATCTAAAATTATATATGTAAATTTAGTACAAATATATATATTTATCCCAAGAATATCACAAATGTATCTAACTCATATGATAGATACATATCAAGTATA[T/A]ATATCAATATATATCCCAGGTATATATCTGTAGCTCATGCATTGTGTGTACATAATATATATTTGATATAAACATGTATATATGTGGTATACATATGTATACATATGTACCTACTGTCAATATATATACACACACACTATCAATTGTGTATAGATACAGATATGTACATATATATATATATTTTCCTTTAGGTA…
18	27183926	G	A	28	1	-	0.296296	1.70249	intergenic_variant	-	-	-	FAIL	Ti	ATTGACAAGATGAAATTTTCCACTCAGAGGTTTGGATTTCAGTCTTAATGAGAACTGTATTTGGGCTTTGAAGCTGCAGAAACACCCTGAGAGATTTACTCATAGGGATAAAAATATCAATATCTTGAACAACATGAAAAATAATACAAAACAGCACAAAACCACAGGCATTTTTAGAATGATTATTATTTTTCCAAGAC[G/A]GGCTTACTTAAGAAATATATAGCATTTTAAAGTTATATTTAAATAATTTTATGTGTTTTTAATAACAATTTCCCCATAAGTGTAAATCACATTGTGTTTGCAAATAACAATGTATACAAATTAATATAACTGAGGAATATCTGAAAAAGACAATTCCATTCAAATACTGGTAAATGGAAGAACTGATTTAAAGA…
6	56629731	A	T	28	1	-	0.631579	2.13449	intergenic_variant	-	-	-	not_tested	Tv	TAGCTTTGTGTCCGAATATGTGGTCGAGTCTTGAGAATGTTGCATGAGCATTTGAGAAGAATGTGTATTCTGATTTTTTTGGATGTAGTGTCCTGAAGATACCAATTAAGTCTAACTTTTCTATTGTTTCCTTTAGGATCTCTGTTGCTTTATTGGTTTTCTGTCTAGAGGATCTGTCCATTGATGTGAGTGGGGTATTC[A/T]AGTCTCCTACTATGATTGTATTCCCATCAATTTCTCCCTTTATGTCTGTTAATATTTGTTGTATGTGTCTGGGTGCTCCTATATTTGGGGCATATATGTTGACGATAGTAACATCCTCTCCTTGGATGGATCCCTTAATCATTAAATAGTGTCCTTCTTTGTCTTACTTTATGTCTTTTGTTTTCAAGTCTATT…
1	159398189	T	A	28	1	-	0.586957	0.26023	intron_variant	PIGN	-	-	TRUE_DNM	Tv	GTGTTAAGTAGCATTTTTGAAATCTAACCCATCACTGTAGGACAGTAGTCCATGATAATGAAGAAAGCTGGAGAGCTTTTGTCAATATAGTATTTTCAGAAGCAAAAATACTAATAACAGAATATTAGGTTATTTGATTATTCTCGTTTTGATTTTAATGTGCTTTTAAAATATGCCTGTCATATTTCATGCATTTTTTT[T/A]TAATTTTTTTCCAGTCTTTTTCTCATGGTTATCATCATATCAGACGTTATGGCTTTGGTAAGACACTATTGGATATTCAATATAAAAAAGATTGAGAAGCTAAGTGCTGAGTTAATTTAATCAAGTATAATATGAATGCATTTCTATACATGAAATCTTTAGATATTGAGTTACCAGTGCTGGCATAATTTACA…
1	177434477	G	A	28	1	-	0.583333	3.33868	downstream_gene_variant,intron_variant	-	-	-	TRUE_DNM	Ti	GTATTTTATAAATCCAGTGTAAAATATAAATTACCAAAGATACTTTTCTAAATAATATGCTATTTTATTTAGAACATTCCTGGGTGCTTCGGGGTAAAGAAAACCAAAAATACAAGCCCCTTTTAAAGTATAGAGATTCAAGTGTTGGTTTTAAAGTATAGAGATTCAACCCTTGATGGTGGCCTAGTGTTAAGGATCCA[G/A]TGTTGTCACTGCTGAAGCATGGGTTCGATCCCTGGCCCAGGGAGCTTCCACATGTCGTAGGTGTAGCCAAAAAATAATAAAATAAATAAAGCATAGGAGTTCCCATTGTAGCTCAGCAGTAACGAAACTAATATCCGTGAGAATGCAGGTTTGATCCCTGGCCTCACTCATTGGGTTAAGGATCCGGCGTTATC…
13	82522180	C	A	4	2	-	0.230769	1.01705	downstream_gene_variant,intron_variant,non_coding_transcript_variant	-	-	-	FALSE	Tv	TTGATCCCTGACCTTGTGCAGTGGGTTGAGGATCCAGTGTTGCCATGAGCTATGGTGTAGGACACAGACGAGGCTCGGATCCTACATTGTGTGGCTGTGGTTTAGGCCGGCAGCTGTAGCTCCAATTGGACCCCTAGCCTGGGAACCTCCATAAGCCACGAGTGCAGACCTAAGAAGCAAAAAAAAAAAAAAAATGAGGA[C/A]AGTCTAAAAGAACTCAGGGACAACATTAAACGCACCAACTTTCACATTATAGGGGTGTCAGAAGGAGAAGAGAAAGGGCCAGAGGAAATATTTGAAAAGATCATAGCCAAAAATCTCCCTAACATGGGAAAGGAATCATTCACTCAAATCCAGGAAGCACAACGAGTATCATATAGAATAAACCCAAGAAGGAA…
2	45285141	T	A	28	1	-	0.405405	1.81933	intron_variant	SPON1	-	-	TRUE_DNM	Tv	CAGAGAATCCTATTATATGACTCTCTTTTGAAAGGAACAAATGTGCAGCTTGTTCTGAGTCCCAGTAATGACTGAAGATGACTGCTTGGCAATAAATAATAGAATCTTCTCTCTAATGACTCCTCCCCAGTACCTCCCAAGAGAGGCCATTAAGAGACCCAAGAAGTTCAAGAAAAAAGCTATGAAGGATTAAAACAAAG[T/A]TTAAAAAAGGTCCATTTGGAGCCATCCTGTGAGCATATACAGGGAACTGGTTAAAAGCAAAGATTTCAGATTAGACTCCCAGAGCTAGCACTTATCAAATACTTGACCTCTGGCAAGTTTTTTCACCTGTATCCTCATTTTGAAAATGAGGTTAATGATATTAGCTTTCTTGTAGGAATGTAGGGATGACTAAC…
13	165161615	C	A	7	2	-	0.25	2.34012	intergenic_variant	-	-	-	FALSE	Tv	CATTTGAGCATTGTGTGTAATATTTGTATATATTGTTGAATTTGATTTGCTAGTGTTTTATTGGTATTTTTTGCACCTATGTTAATGAGAGACATTGTTCTGTAGTTTTTTTGTAATGTCCTTGTTTTTGGTATTAGGATAATTCTGATTTCATAAAATTAGGAAGGGAGTATTCTCTCTGCTATAGTGGTAGAAAATTT[C/A]TATAATTTCTCCCTTAAAAACTTGGTAGGATTCTCAATGAACTCATCTAGGCTTGGTGCTTTCTGTTTGGGAAGGTTAGTAATTATTGATTCAAAGTCATTAATAGATACAGTTCCATTCAGATCATCTATTTCTTTTTGGATGGGTTTTGGCAGACTGTGCCTTTCGAGGAATCTGTCTATTTCATCCAATTT…
3	28623118	G	A	28	1	-	0.469388	4.65278	intron_variant	PARN	-	-	TRUE_DNM	Ti	ATTAGTGTTTGTTAACAAGCTAAGAACTTGTATTTCTTAAAATCTAGGAATCAGCGATGGACCTTCAGTCACTGCATTAACAAATGGTTTTGATACTCCAGAAGAAAGGTATCAGAAGCTTAAAAAGGTAAGTGGATATGCTGGAAAAAAAATTTTTTTCCCCCATGTTGGTCCTTCATATGATGTTGAATTATAGAGAA[G/A]TGTAATCATTAAACTTGCTCGTTAACCTCTCAGCCTCAGCTGTGAAGTGATATTTTCATGATATTTAAAACAACAGCAAAAATAATTGTTTGCTGGAAAACACTTTGGGGAAGGTTTTAGTATTTTCAGTATTTGATTTACAGGAAATATGATGAGTTTATGTTAATAATTTGGAAATAGGCTTAATATGATAC…
3	47402129	G	A	28	1	-	0.517241	1.82487	intron_variant	EDAR	rs708111470	-	TRUE_DNM	Ti	CTGGCACTCACTGAAGCCACTTTCTCCTCATTTTATGGACAGGGGAGAGCAAGGCGAGGCTGTGGCAGTGGCCGGGGACACAGTTTTGAGTCGACTAAAAACCAAGAGACTAAACTTTCTCCGACACTGCTGCTGCGGGTTCCCATGAAAATCATCCAAACAGACCACACACAGCTCTCGACCGACCTCTGGGACTGGCC[G/A]GGAGTGGGGATGGGGGGGTGAGAATATTACCCTGACGGCTTTCCCAGTTGTTCATCTTAAAGGCAAATATTTATTTTGCGAAGATTGCAAAACTCAGAGCAATAGGATGCTGGGCTCTCCTTAGGGTTACAGAATCCACAGAATAGAGACACCCACCAATGTGTGTTGTGCTCCCCGAAGACCCAGCTGCTTGC…
13	127453722	C	A	8	1	-	0.357143	0.98003	intron_variant	P3H2	rs343869807	-	FAIL	Tv	TCCCAGCTTCACCTTAATCCCATTACTTACTCTTTCTGAGGTATAAATTCCTCATCTAAAAAGGGAGAAGAGGGTGAATAACAATACCAACAAGAAGCTCCTTAGAGGGGTAGAAAAGACATAACTCTGTATATTGTAACCGCAAAATAAATTTTGCTTATTACTATTATGAATACCAATAAATAAGTAAATTACTACTA[C/A]TAATAATTCACAGGCTTTGTTTAAATATTCAGGATATTAACTGTTTTCCTATAAACATTTTACTTTTTCCACTTGCCATTATAAATCAACCTGATACATAGTATATTTTATATATATAAATCTTATGTAAAGTCTTTTTCTTCAAACTTCTTGTCTTTTGTAAGGTTAAAAAGGGCTATCCTATTTTTTCTTTT…
3	121690999	G	A	28	1	-	0.709677	2.6583	intron_variant,non_coding_transcript_variant,upstream_gene_variant	-	rs707120385	-	TRUE_DNM	Ti	TCCCTCCACAGCATATTCCTTGCACCTCCATCCTCTGCGTTTGAGTTCCCACATCATTGTTAGCTGCTCGAGCGAAAGGATGGACTCATTCATTGCTGTGCATCCGTTCCTGCTCTGGAAGAGCTCAGCTCAAGAGGGAGAGGCAGGCATTGATAAACACCCGTGCGGCAAACTTTAGCGGTGCCACAGCAGAAAGATGC[G/A]CGGCGTGTTTGTTGAAACGTCTAGGTCATGGGAGCCGCTGGGCAAAGGCAAAGAAGGGGGAACCGGCTGATGAATACAAGGGACCGTAGCAGTCGGTGGAGTACTGCTAGAACATTCCTGGGAGAGAGGACCAGCCTCATAAGTTATGCTTGCCCTTTGAAAGACTTTTTTCATTATAAACCAAAATTAAGAAA…
5	49580919	A	G	28	1	-	0.4	19.0995	intron_variant	SOX5	-	-	TRUE_DNM	Ti	ATCATAGGTAATATTATTAATAAACTTGTGTTCTTTTTATCAACTTACATATTTAGATGTGAAAAACCTTCTAGTTCTCTTTCAGTATATCCACTGTCTTCTGTTACCTGAGTATAGTTCCCAGCCATTTTCTTTTTTTTCCTTAAAACTTCTTGCTGACAGATTTTTCCTTTGCTTAATAGTTCTTTGCAACTCTTTGG[A/G]TATAAATATGTTTCACCTGGTAAGCCATTTTAATAGCAACCTAAATTAAATCATGCAGGAGAAGAAAGACTTAAAAGGAGGTTTAAAACATGCCATATATACCTTGTTTTTTAGCAGTGAAAAGAAAGGTCTGCAGAGAGGTTTCAAAGTCATTTATAAAGTTTGGGGAAGGTGAGTCTTTGTTCCCAGAATGT…
7	612410	G	A	28	1	-	0.526316	3.67635	intergenic_variant	-	-	-	TRUE_DNM	Ti	AGGCCTTCAAGGAGTATGGACCCCGTGTGTCAAAACATATCAAAATAATATTTATATCATTGCACTTAATGCTTCTACTTCCAGAATTTCATCTTAGGAAACAATCAGATATGTGCAAAAGAAGAAAGTATATCAATATTACTGCTCATGATAGCAAATATCAGAAACAACTTAAGGTCCAGCAAAGGGATGTTTTTCTC[G/A]CCTGCAATGGAATTTTCTACAGCCAGCAAAAATCAAATCATAGAAGAATATTTAGAAGCATGTGAAAATGTTCACAATTACTTGTTCAATGAAAACAAGTTACAACTCTTTCTATATTTTATTTCAATTTTTAAAAAGTTATATGTCAAAATTGATAGACGGACCTTTATAAATAAGTGTACATATACGTATTC…
13	137796156	C	T	11	2	-	0.44	1.64656	intron_variant	HSPBAP1	-	-	TRUE_DNM	Ti	TGAGATGAGAAAGAATGATCTTACAAACAAGATCCTATCCCTGCAAAGGGACTACTCAGGGCATCGTGTGATACGCACTAGTGGCTGTCCCATCTCCACCAGGTGTGTGTCTGCACAGGAGATACTGGGTGCGAGATGGGCCTGGTGACCCCTGAGGTGGTCCTTTATGGATTGAAGGAAAATGAACATTTAGCTGCTGC[C/T]TTCTTACATGTTTTATCTCCAGTTTAGAGTACTAACAACTTGTATCTTATTTTTTTAATTTAGGAAAAGATGGCATCTCTTTCCTCCTGAAGATACTCCTTTTCTTTATCCGACTAGAATCCCTTATGAAGAATCTAGTGTGTTCAGCAAAATTAATGTTGTCAATCCTGATTTAAAACGTTTCCCTCAGTTCC…
7	42249441	T	C	28	1	-	0.583333	4.63486	intron_variant,upstream_gene_variant	CD2AP	-	-	TRUE_DNM	Ti	CTTACTAAGCCCTTCAGCTTGGATGCCTGCTCCACCATGATTGGGTTCTGGCACAACATGTCCTATTACCTCTGCATGAATGCCTTCCTCACATTGCCTTAGTGTTCTGATGCACTGCACTAGGGAAGCTCCGTAGGTGGTTCACCCTTCTCTGGCTCTGGTACCTTCACTACTGCCTCCACCCCAGCCCTTATTTACTC[T/C]TTTTGGTCCCTGTCTTCTCACACTAGACTTCTTCCCACCTAGGTCTCTCGCCCCCGACTGTCTCACCTAATGACTTTAGGACTGAATTGTTCTGGAAGGGAAGAGGTGGGTGTATGTTTCATCCAGGAGTAATTTTTCAGTTTATCGTAGTCTTTCATGATTAACTATCACCTGCTATTCATGTTTATGAATAA…
13	193947339	C	T	11	2	-	0.433333	2.20023	intergenic_variant	-	-	-	TRUE_DNM	Ti	GTTTTTATACATGGAGGTATTTGTATAACCACAACCACAATCAGGTTACAGAACAGTTCCATCATCCCCAAAACTCTCTTGTACTATACCTTTATAGCGACGTCATCTTCCTGCTGATAATCCCTGTCAAGCACCACTCTCATTAACATTACTATATACTAGCTTTGACTTTTTGAAAACCTCAAATAAGAGGAATCATA[C/T]ACTATTAAATTTCTTAAGACTAGTTTTTCCATTCAGAATTATGAATTTGAGATTTTTGTAATTTATTGAATTTGTTGAATCTTTTTATTGTGAGTAGAATTCCATTATATGTATGTGGCACAGTTTATTTACCATTTGAAAGATACTTAGGTTATTTTGGCCTTGGGCTACCAAAAAATAAAGCTTCTGTGAAT…
8	69972593	A	T	28	1	-	0.6	3.95991	intergenic_variant	-	-	-	TRUE_DNM	Tv	ACACCACAGCTAATGGCAATGCCAGATCCTTAACCCATGGGTGAGGCCAGAGATCAAACCTGCATCCTAATGGATCTTAGGCGGATTCATTTCTGCTGTGCCACAACAGGAACTCTATTCATCTATATTTTTAAAGAGAATACAAAACATTATATTTTCTTTGAGGCTAAGACAGTTTTGTTGCATGATTGAGATGGCAA[A/T]ATGACTATGAAAAACTGGGGAAAATGATAAAACATGAGCCAGACAGTAGGGAAAGATCTTTGTGCCCCAGACTGGCTATAGAAACTCCCATTTTTGTGTGTTCCTTTGTTTTCCACTTTAGAGTTTTCTATTTAAAAAAAAAACAAAATTATTTTTTAAAACAAAGTTGAGAAATATTATGTATATCTGCACAA…
13	88514006	C	T	12	1	-	0.542857	1.10371	intergenic_variant	-	-	-	FAIL	Ti	CTTTGAGGAAAAAGACAGCATCCTCTTGGACTGGACCTGTCACTTGCCATTAGGAATCTTGGTGTCATTATTGCTTTCCTATAAGTAATAGACTCTAAAATAGGGGCTGAGTCATTAGCCATGGTTGAGTGTACCATGAAAAGCCATGTCCTGACCAGAGCACAAATCCAGATCAACTAGAGAAAACCCGAACTTGGAAA[C/T]AGATGCAATATTTGAACAACAGAAAAGGGGTATGTTTATTTTAGAGTCTATATGATAGTTGTTTTATATTGATTTCTTTTAAGTATATATGTAAGAAGAAGGTAGTGATGCATATATATTGGACAGCTCACAGTGAAATGCAAGGGAATCTGCTGTTATAAGGGGCCCAGCAATATTTTCCATTTGTTTTAGAA…
9	53406218	G	A	28	1	-	0.37037	0.42438	intron_variant	DCPS	-	-	TRUE_DNM	Ti	GTCACTACCTGGATGTAGGGGACAGTAGTTCTTGAAAGATGGAGCCGCGTCAGACTCATTTCCTGTCCCCAGCAGGCAGACCAAGATGAGGTGGAAATGACCCCTGAAGAGTGATCCCATAGACCAACCCACCTCTTAATTTTCCTGTGGGCCAAGCATTCCACAGCCACGAGGTGGCAGCATGGCCACGGTATTCCTGC[G/A]GCCGCCCCTTTGGCTTCTGTCGCAAGCCTTCTCAGCCCCGCCTCTCCAATTCCTGTCACCAACTCCACCAACTCCCTTCTGAGCTTGCCGCTGTCCTGATTTCTTCTGGTATCTCCCCACTCTTTAGCAGATTTCTTCTCTTCCAGCCTGAGGTTTTGCTGTGTCCTCACTTATCCCTTCCAAGTCCTCAGCTG…
13	144728424	C	A	13	2	-	0.266667	1.60577	intron_variant	GAP43	-	-	FALSE	Tv	CTGAGGTACATGCACAGAAAAAAAGTTCATCTTAGAAATGTTATTTTCTTAAATCAATCCGTGTTGATGGGCATTTGGGTTGTTTCCATATCTTGGCTACTAAATAATGCTGCTATAAACACTGGGGTGCATTTATCTTTCCATATTAGAGTTTTTGTCTTTTCTGGATATAGGCCTAGAAGCAGGATTGCGAGATCAAA[C/A]TATAGCTCTATTTTTAGCTTTTTAAGGAACCTCCATACTGTTCTCCCTAGTGGCTGCACCAATTTATATTCCCACTAACAGCATACAAGGGTTTCCTTTTCTCTGCACCCTCTCTAGCATTTATTATGTGTAGACTTTTTGATGATAGCCATTCTGACCAGTGTGAAGTAATACTTCTTTGTGGTTTTGGTTTG…
13	33447114	C	T	14	1	-	0.642857	2.6046	intron_variant	DOCK3	-	-	TRUE_DNM	Ti	TCAGGGTCCCCAATCTTTAGCTTATGGGGTGATTGTGTTTAGGGTGCAATTAAGCCAGGGAGGACAAGGAAGGACTCTAAGCTGTTCAATTTTAAAATAATCATATCTAAAAGAAACATAAGGAGTATAACTTTTCTCTTAGGTGTATAAGATACCTACATCATTATGTGTATCCCTTGAGAGGGAGCCAGGACCCTGCC[C/T]CAAGTCTATACTATTGTTTCTTGACTGTTCCTCCCTTGTCTTTGCATTCCCTTCCTTCCATGATCAGCAACTGTTTGAACCTGACCCTTGGAACTCAGGGAAGGCTATGAAGGCTGAAGTCAGCCCATTTCCTAAAAATAGGAAATGGGGGATACAGAAAGGCTTTTGTGCCCAGGAGCCCCTCAGGGCCCTGC…
13	76315259	C	T	16	1	-	0.411765	0.94609	intron_variant	EPHB1	-	-	TRUE_DNM	Ti	ATTACTAACTTGGGGTAAAACTCACTTTACCTCTCTGAAGCTCCATTCCATTATTCATTGAACAGGAATAGGATATTATACTCGGTCTATATCACATGACTATTGTAGAGATCAAAGGAAAAATATTGTATTGAAAGTGCTTTAATAATTTTCTGAAGTCCTGTAAAATGTAACAAAATAAAAGTTATTGTAAAAGCTGA[C/T]GAAATAGAATAAAGCATTCTGGATCTCAGTGAAATGCTTTTATCTGATAGGAGGAGGGAAATCTGTTCCCATATATGACATGCCAAATGTAGTTAGCAGTGAATGGGATTAGTTAATAATGCACGTGGTAGGATCTTGCATTAAAATGTAATCAATGTAACATAAAGAGCACAAACTTGGATGGCAATGAGCCT…
5	98367282	G	A	28	1	-	0.294118	2.99143	intergenic_variant	-	-	-	FALSE	Ti	TACGGCTCTGAAATCAGGATGTCTACGGCATTGATATGTACATCCTTTCATGCTGTTTTCTGTGAAAACTCGTTTTTTCTTTTTTTTTTTTTTGTCTTTTTGCTATTTCTTGGGCCGTTCCCACGGCATATGGAGTTCCCAGGCTAAGGGTCCAATCGGAGCTATAGCTACTGGCCTACGCCAGAGCCACATCAACGTGG[G/A]ATCTGAGCCACGTCTGCAACCTACACCACAGCTCACGGCAACGCCGGATCGTCAACCCACCGAGCAAGGGCAGGGACCGAACCCGCAACCTCATGGTTCCTAGTCGGATTCGTTAACCACTGCGCCACGATGGGAACTCCAAAACTCGTTTTTGATAGTGCTTTTGATGACGAATGTCTTCTAAGGATGAAAGA…
13	177087555	C	T	16	1	-	0.5	0.02491	intergenic_variant	-	-	-	FALSE	Ti	GAGTCCATCTTTCCCTTTTCACAGTGGCTGACAATGTTTGGGATGGGTGGCTACATCCTCATTCTGAGTGAGTGAAATGAGCAGAATTGGCCTGCCAATTTGTGATGGACCTACAGCTTGAATGAAAGATAAATCTGTGTTATTGCAAGTAAGGGGTTTGGGGTTTGGAAATTACCACAGCATAATCTAATCCCTCCTGA[C/T]TGATACAGTCATCTTAGCAACCCCTTCCTAGTCTGTGTGAGAATATTTAGGGGCTATGAAACCAGAAATAGGAATATTAGGACACAGGGTGTACGCTGTGTAAATCTGAGTAAGTATTGTTGGAGAGCTCTTGAGTGAGATTAAGCTCATCTGGTTTCTCCACATCCCCACTAATAATTACCACTATTCAGCTT…
17	56043588	A	C	28	1	-	0.558824	3.01196	intergenic_variant	-	-	-	FALSE	Tv	ACTTTCGTCCAGATATATGCCCAGGATTGGGGTTACTGGATCATATGGTAGTCCTATATTTAGTTTTATGAGGAACCTCCAGTACTGTTGTCCACAGTAGTTGTACCAATTTGCATTCCCACCAACAGTGAAGGAGAATACCCTTTGCTCCACACCTTCTCCAGCATTTGTTATTTGAAACTTTTGTAAAATTTCAGTTA[A/C]TCAATCCATTTGTTGTCTGTTGACTTGTTAATGATGGCCATTCTGACAGGTGTGAGGTGGTATGTCATTGTAGTTTTGATTTGCATTTCTCTAATAATTAGTGGATGTTGAGCATTTTTTCATGTGCCTATTGGTCATTCTGTATGTTTTCTTTAGAGAATTGTCTGTTTAGGTCTTCTGACCATTTTTCAGTT…
13	2970433	C	A	17	1	-	0.357143	3.43402	intron_variant	ANKRD28	-	-	TRUE_DNM	Tv	GAAGTGTACAAATTCGTCAGTTGTTTTTTTGGTTTTTTTGGCTGTACCCTCAGCATGAGGCAGTTCCTGGGACAGGAATCAAACCCATACTACAGCATCAACCCAAGCCACAGCAGTGATGCCAGATCCTAAACCTGCTGCACAAGAGAACTCCTTCAATTCATGAGTTTTGACTAACACTTATTCATGTAACACAAAAC[C/A]TATCAAAATACAGGGTATTATCACCACACCAGAAAGCTCCCCTGTCCCCCCACCCCTTTCATTAGTATCTCCTCTAATTTCAACAACTGTTGTATTTTTATCCCCAACTATGGAGGCAACAACTGTTCTGTTTTTCTCCCCAACTAAATAAATGGAATTTTGTCTGTTCTAAAAACCTTATATAAATGGAACTA…
5	43507018	A	T	29	2	-	0.413793	1.58472	intergenic_variant	-	-	-	FAIL	Tv	CATCAAAACCCATGCTCCTACAGCAACTACCTGAGTTATTATTCTGCCTTACTATCAGCCTACCTTACTGGGTTTTCATCTAGTTTACATTTCTCCATCTCGTATGCAGAGATTTTATGAGATATTTTTGATAAATGTCTTTTCAAAATTAAATATGAAAATATATTTGTAGCACCCCCCATTTAATGAGGCTATTTTTT[A/T]AAAATGAAGTTAATTAATTAAATCTTTATTTTTATCTGAACCCATATTGGATTACAGTCTAACCAGAGATCCTTTTCTAAGCGGTCACAAACCATTTGGTTAGTAATCTAGTCCAGAATATTCTATTTTTTGTTGTCAAGTTTACTTGCTCATCTCTAGAGTCTATTTGCCATATGTTATTAAACTATGAAATT…
13	73726032	C	T	19	1	-	0.52	0.89716	downstream_gene_variant	ACAD11	-	-	TRUE_DNM	Ti	GACCCAGTCACACATACCTATATATTCTCTTTCTCACATTACCCTCCATCATGCTAAGTGACTAGATATAGTTCCTAGTGTTATACAGCAGGATCTCATTGTTTATCCATTCCAAAGACAATAGTTTGCATCTATTAACCCCAGATTCCCAGTCCATCCCACTCCCTGCCCCTCCCCCTTGGCAACTACAAGTCTGTTCT[C/T]CAAGACCAGAAGTTTGTTTCTTTTCTGTAGAGAGTTTCATTTGAGCCATATATTAGATTTGATATTATATGGTATTTGTCTTTCTCTTTCTGACTTACTTCATTTAGTATGAAAGTCTCTTGTTCCATCCATGTTGCTGCAAATGGCATTATTTTGTTCTTTTTTATGGCTGAGTAGTATTTCATTGTGTATAT…
1	174804780	G	A	29	2	-	0.5	0.0807	intergenic_variant	-	-	-	TRUE_DNM	Ti	ATACTTCAGGCTATTATTAGGTCTGCACTTGTTCACTTGGAATGCTGTTTTAGGAGATAACAGATACAGTGCATTTCATAGAAAATGTTAAACAGGATCCTAAATCCATATATGCTTTTAGAACCATCTTGATTTCTTTTTGGTTATATTTTCAAATAGGAAATAGAATCTATTCTGATAAGGCAGGCTATATAAAGGAA[G/A]AATTAAAAGGAATATTTTCTTCAAATGTGTTTTGGGCCGGAAACATAAGATTAGAATTAAAACAGGGAGTTCCCGTGGTGGCGCAGTGGTTAACGAATCCGACTAGGAACCATGAGGTTGCGGGTTCGATCCCTGCCCTTGCTCAGTGGGTTAACGATCCGGCGTTGCCGTGAGCTGTGGTGTAGGTCGCAGAC…
13	69951379	C	T	20	1	-	0.407407	0.23523	intron_variant	GRIP2	-	-	TRUE_DNM	Ti	AGAGCAGGCTGGGAAGTGGGGCCTGTGGTCCTGAGAGGGAGGGGGCTACTCTCTTGCTCCTGAGTCCCTGTCCCCATGTGTGTGTGGCATGGGTGAGGCCTGCGGGTGGTGTGTATGTGAGGTGTGCATGGAGGCGGGTGGGTGGCACGTGTGAGACGCATGTGGGTGTGCACGAGGCTTGGTGTGATATGTATGGGGCA[C/T]GTGGGTCTTGTGATACCTGCAGTCCTTTTGCTTGCCACTGGCACATCTCTTGACTGGAGGCTACTTCTCCCTCCCTTCATGACATGAGGTACCCAGCATTTGAATTTTCTGTGGAAAAATTGTACTTGAGATTGATCTTTGAGCCCAGCAAAAATCAGAGGGTGGCCATTGCATCTACCTGCGCTGGCAGGAAA…
4	39264677	G	A	29	2	-	0.481481	2.5759	intergenic_variant	-	-	-	TRUE_DNM	Ti	AATGCTTGTTCTTCTTCCTAAACATGGTGACATACCAGAGTGACGTTTGACTCTGCCTTGTAACCTGTGATTCATTCTCTCGGCACATCATCTCTCCCTCTTTTTTTTTTAGGGTCTTACCCACAACATAGGGAAGTTCCCAGGCTAGAGGTCAAATCAGAGCTGCAGCTGCCAGCCTACACCGCAGCCTCAGCAATGTG[G/A]GATCTGAGCCACGTCTTCGACTTACACCACAGCTCAAGGCAACACCGGATCCTTAACCCACTGAGTAAGTCCAGGGATGGAACCTGCATCCTCATGGATACTGGTTAGATTCATAACCCACTGAGCCATAAAGGGAATTCCTCAGCACATTGTCAGGCTTTTGGGGGTGCTGCACCCAGCTACTTGAAATAGAT…
13	80779841	C	T	21	2	-	0.416667	5.07999	intergenic_variant	-	-	-	FALSE	Ti	GAGGAAGAGGGAGAGACCGTAGGTAATGTGTTAGTTTGCTAGGACTTCCATGAAAAAACAACACAGACTGAATGGCTTAAATAATTAATTTTTTCTTGGGAGTTCCCTTTGTGGCTCAATGGAATCAAATCTGACTAGTATCCATAAGGATGAGGGTTTGATCCCTGGCCTCGCTCAGTGGGTTAATGGTCCAGCGTTGC[C/T]GTGAGCTTTGGTGTAGGCTGGCAGCTCTAGCTCTGATTTGACCCCTAGCCCAGGAACTTCCATATGCTGCAGATGCGGTCTTAAAAAGCAAAATAATAATAATAATAATAGTAATAGGAATAAATTTTCTCATAATACTTGGGGCTAGAAGTCTGAGATCAAGATGTTGGCAGGGTTGATTTCTTCTGGGCCTC…
4	74372647	T	G	29	2	-	0.433333	11.2855	downstream_gene_variant	CYP7A1	-	-	TRUE_DNM	Tv	AAATATTTTAAGTACTGAAGATATTAGCTATCATATTTTTATTGATATTTCTGTTTGTATGCGTGAATTATATTTAACCTTTTCCTTGTACTACAAATACTAAGAATATATTGTAACATTTGATAATGTCGAAATGATTCACCTTTCAGAAATAAAAGTGTAAATTTATTATGTTTTAAATGTTAAATATTCAGATTTTT[T/G]TGTGTGTGTGTCTTTTCTTGCCTTTTCTAGGGCCGCTCCCACGGCATATGGAGGTTCCCAGGCTAGGGGTCTAATCAGAGCTATAGCCACCGGCCTACACCACAGCCACAACAACGTGGGATCTGAGCCGCGTCTGCCACCCACACCACAGCTCACGGCAACACAGGATCCTTAACCCACTGAGCAAGGCCAGG…
5	7591890	A	G	29	2	-	0.25	25.0369	missense_variant	ST13	-	tolerated(0.08)	TRUE_DNM	Ti	ACCTATACTTTAAGAAGAAATAAAAATAAAAAACTGAAATTAGTTTAATAAAACAGGAAGAGAATTAACTAAAATACAATGTATGTGGATAGCTTATACATACAGCATACTATACTTTGTAAATTAATAGCACTATATTGGGTGTGTTATTAAATACTGATAGCATTGTTTGCCTTCCCTTTACTAGGAAGAAAAAACAG[A/G]TAGTAAGAAGGTGGAGGAAAACATAAAGACAGATGAACCGTCAAGTGAGGAAAGTGATCTGGGTGAGGAGATGGTAGTGGTATTTTATCTGATAATCTCGGGATATGGTCCTGTGTTGATTTTTTTACTAAATTGATTCATTGTTATCTAATAGAAGTGTAACATAAGCTACATATGAAACTTAAAATTTCCTA…
5	96615868	T	C	29	2	-	0.487179	9.28522	intergenic_variant	-	-	-	TRUE_DNM	Ti	AGGTAGTTGAAGAAGAAGCCCATACATCATTCATATATTAAACCAATTTTTCAATTGTTTTTCGCACAAGCTAAAGACCCCCTAATACCTACTAATTTGTATTTATGGTTTCTGAATCCACTCTTTTTCTTATTACTCCTTATTTGGAGGTATTAAAACCTCACTCAGTCCTGCTTCCACCCCAGCTCTGCCATTATTTT[T/C]CCCTTTCTACAAATGTGAAAATTAGAGAGCCCTTTCCCATACATATGGAGAGTATTAGAGGTACCTTCCTAGGTGTGTCCAAGTATAAAAGCAAGGCGATCCCACACTTGGTTATTAACAACTATTTAAAGAGGATTAATGATAGACGCACTAATGCTGCTCACTAATTGGGATCTGACTTTACTACTAAAGGA…
13	82606451	C	T	27	2	-	0.541667	0.4034	intron_variant	GRK7	-	-	TRUE_DNM	Ti	TAATAATGATAGAGCTAGGATCTGCACCACAGCAGACTGATGCCAGACTAGATAGCTGTAGAATTAGTTATCGCAGGGATCCTTCTTTTGGATCCCCTCTTCCCAGGGGTGTCAGAGAGAGCAGGAAGGCCCCTCTGGTGAGGCTCCTGTCCCTGCCCAGGAAGTGGCTGGCAGAAAGCGACAGGCTGGGGAACAAGAAG[C/T]AAAAGTTAGGCCCCCGAGGGGCCCTGGCCAGAGCTCTGGAGGCTGCAGCCTGGGGCTGAGCACACAGGGTGGAGCCTCGGAGCCAAGTCCCCTGGGGTCCTGGGTCGCATTCCTCCGAGGTCTGCAAAGGCCACTGCTTAAAGGCGCAGAGGAGCAGCTGGGAACGAGAACAAAGCAGCCAGGCCCCCCTCGGA…
11	76836626	A	G	29	2	-	0.586207	7.61468	intergenic_variant	-	-	-	TRUE_DNM	Ti	CCCCCGAGAGTCGGAGTCGAGCCACGGTCTAAGGTCTCCCCTTCTCCTTCTCTTCACCCGCCCCCCGGGATACGCCTCATCATTCCCTGAACGGAGCTTCAGGGGGAGCAGGGCTGTGGTTTCCCTTTGGGACGGGGGCTGGGGGACGGGGGAGGGAGCAGAGGAGGTGGGCAGGAGGAGGCAAATATCAAGGAGACACA[A/G]GATGCTTTTCTGTGGGTACGAAGGTCAACGGGCATTTGCATAGGAATCGCCCTCATTTTTAAACACCTTGTGACCATTTCGCAACAGGGCCATTGCTAGAAAATCTCGGACTCCGGGACCATCACACGGGTGTTGCTTCCGCCCCAACACACGTCTGTGAAGGCGTCGGGCTCTTCCACAAAACAGGGCAAAAC…
13	82401993	C	T	27	2	-	0.44	4.00036	intergenic_variant	-	-	-	FALSE	Ti	TTGTGCAAGAATTTTATTGGTATCAACTCTATGTATCAGCTTTGTTAGGAAATGGCTATGCATATGGCCAGTCTGTGTTAGAGATGCTCAACCATTCAGATGAGGACACACTCAAACATAAATACTATAGAGACAGCATTGGTCACCATCACACTGGCAGGTTTTTGTCCCGGTGACAACCAGCCCTGGCAACAACACGA[C/T]GAAGCAGAGGCCACAGTGGATCCCCTAGAGGGAAGAGTCAACAGACACTGCTCTCTGGAAGAACGGTGTGCAGGACTCATCAAAGTCCCACGAGTGCATCCCTTTCCTAACAAGGCTGATCAAACTGGCACCTCAGCATGACTTGAGCCACAGCAGTGACAAGGCCGGATCCTTAACCCACTACATCCCCTGGG…
13	19895518	A	C	29	2	-	0.235294	1.41457	intergenic_variant	-	-	-	TRUE_DNM	Tv	GCACCAAGCCTTCTCTGCTTTTCCTTTTCTTGGTCATCTTTTTAGTCCATTGTGCCACTGCCATAGAGGCTGATCAGAGAAACAAGCTATATCAATAAAGACATTTCGGTGGAAATGAGTTTTATATGTTTGCCTGAATATTTTCAACTGTGTAGGCTTCCTTGACATGCACTGACACCCTTGTCCCAACACAACAGGGG[A/C]TGGAACTCACTTCACTGGCTGGATAGGCATGTCTGATGAGGGGAGGATTCAGCCCCGTGACCATGCACACATGTTCCCACACACAGTTGGGGACATCTCTTAGGTGTTTGTGGGGGTCTATCAACCCTCAGGATAGGGCCTGTCTCCTGGTAGAGCCCGGTGCAGGCTTGGGCTTGAGCAGAGTAAAGACAGTG…
13	57595040	T	G	29	2	-	0.552632	6.94487	intergenic_variant	-	-	-	TRUE_DNM	Tv	GATGTTATTTAAGGTGACGGTTTGGGCCATTTTGGGGAGTTTCTCAGCTCTCCTGGGTATCTCTCATTTATACAGGATATATACATGTTATTAAACTTTCTTTTTTTTCCTTCTTCCTTTAATCTGTTTGTTATTACCAGAGGAAGTCTCAGCCAAACACTCAGAAGGGTAGAGGATAAACTATTTTTTCTTCCCTAGGC[T/G]GGACAAGCTCAACTTTCTCATCTATAAAATGGGAATAACAAAATTAATAGTCATGCCCTAGGATTGCTGTAAGAATTAAACAGTATAGTGCCTAGAACACACGCAGTATTTGCTAATATTATTCAGATCAGTGAGAAACTGCCCAGGACTGAAGGGGTTTGATAGAAGTTCAGGGAAGAATAAAGATCTGAACT…
13	136642570	C	T	30	1	-	0.428571	1.25019	intron_variant	MYLK	-	-	FAIL	Ti	GTTCCACGGAGGGAAGAGCTGGTCCAGTGAAACAGATACAACAAAAGGTATGCTTCCTATTTTGGCTTCTCTGTTGTAATGAGCAGAGAAAATCCTTAATTTTTTTCATCTTTTGTTTTGTTTTTTTTTTTTTTTGCTTTTTAGGGCCGCGCCCTATATGGAAGTTCCCAGGCTAGGGGTCAAATTGGAGCTGCAGCTGC[C/T]GGCCTACACCACAGCTCACAGCAACACCGGATCCTTAAGCCACTGAGCAAGGCCAAGGATCCAAACTGCATTCTCATGGATGCTAGTCGGGTTTGCTAACCACTGAGCCATGACCAGAACTTCAGGAAACTCCTATTTTTTTCATCTTGATTTCAGTGTGATAGTATCACTATCCTTTTCTTCCTCTGATTTGA…
13	98496723	C	A	31	1	-	0.517241	1.40692	intron_variant	RARRES1	-	-	TRUE_DNM	Tv	TCAATAAGCCCAGACTTTTACATCTTTCCATTCATAGAAAAGTACTAAAATCATTAACTTGAGGTGTCTGTTTTTTGTGATTAGCAGTAATCTTTTGATGTTTGATGAAGATGCCTTTCAGATTAGAGAAGGTCTCTTCAAAGACTTTATTCTACGGTAATGGGCCTCAAACTTGAGCTAGAACAGACTCTCCTGGAGGG[C/A]TAAATAAAATACAGGATGCTGGCCCCACCCCGAGTCTTGATTCAATAAACCTGGGGCAGGGCCTGAGACCCTGAATTTTCGAGAGTTCCAGGTGATGGGGATGCTGCCGGTGCAGGGAACACACTCTGAGAGCTTTCCTCTGAAGTTTCTCTCTGAGCCCTGAGTGGAACCATTGAAGTTCAAAGGGAGGCTAG…
15	1885555	A	G	29	2	-	0.45	9.27026	intergenic_variant	-	-	-	FALSE	Ti	CAAACTAGTCTATCCCTATGTAGAAGCAGATGATAAATAACATTTCAGTGATTCCAGCACATTCTTGAAATATAGGGAACTTGAAAAGAATCTGGAGTAGAAGAGTCTCTGGTTGTACTTCTTTTAAAAAAAGAGAGAAGAAAGAGAGAACGAGGAAGGGGGGAAGGAGAGAGGGAGAGGAAAGAAGGAAGGAATGAAGG[A/G]AGGGAGGGAGGAAGGAAAGGAAGGAAAAAAGGAGAAAGAAAGGAAGAAAGGAAGAAAAGAAAGAAAAGAAGAAAGAAAGAGAGAAAGAAAGAGAGAAAGAAAGGAAGAAAGGAAAACCCCCAAATCCTCAATACTGCTTGGATTTTGCCAATAATTGTAAGTCAAAATATTTTGAAATATTAGACCCTTGAGGC…
9	125777741	G	T	30	1	-	0.407407	0.13502	intron_variant	C1orf21	-	-	FAIL	Tv	ATCGGTGGAACAGAATAAATAGCCCTAAAATACTACAGAGACACACAACTACAAAGACACACAACCACACACACACACACACACACACACACACACACACACACATTTACTATCATTAAGGGAAGAAATGGATTTATTCAGCAAACCACACACCAAAATGCACTCCGGAGAACTGGAGAATTATGTGGGAGGGTTTTTTG[G/T]TTTTTTTCATGTTTTTTAAAGTATAGGAGAAAAAAAGAGGTGACTGTTTATTAAGTGATACTGGGATTGGGAAGGATTTTGAAATATAAAAGCAGTGGAAGAAACCACAGAGGAAAGAATTACTTTATTTCACCATGTTTTACGAACGATAGTCATGAGTGTAAGGAACGAAACCAACTCAAAAGACCACAGGT…
13	149676463	C	A	32	1	-	0.5	3.2617	intergenic_variant	-	-	-	TRUE_DNM	Tv	ATGCTTCAGAGGATGAGGATAAAAGGAAACCCTCCTACACTGCTGGTGGGAATGTAAGATGATATAAGCCACTATGGAAAATAGTATGGTGGTCCCTCAGAAAACTGAAAATAGAGTTACCATATGGTCCAGCAATCCCATTACTGAGAATATACTGAGACAAAATTATAATTCAAAAAGATTACATGCACCCCTATATT[C/A]ATAACAGCACTATTCACAATAGCCAAGACATGTTAACAACCTAAATGTCCATCGACACCTGAATGGATGTAGAAGATGTGGTACGTATATACAATGGAATACTACTCAGCCATAAGAATGAACAAATCATTCACAGCAACATGGATGCAACTAGAGATTCTCATGCTAAGTGAAGTAAATCAAAAAGAGAAAGA…
6	147326680	A	T	30	1	-	0.526316	2.08704	downstream_gene_variant,non_coding_transcript_exon_variant,upstream_gene_variant	-	-	-	not_tested	Tv	TTTTATGGTTGCACCATAAAAAAGTTCCTAGACCGGGGACTGAATCCAAGCAGCAGCTGCGACCTGTACCTCATTTGCAGCAATGCAGCATCCTTTTAACCCACTGCACCGGGCCAGGGATGGAACTCATGCCTATGAAGCAACCTGAGCTGCTACAGTGGTATTCTTTTTTTTTTTGTCTTTTGTCTTTTGAGGACTGC[A/T]CCCACCGCATATGGAGGTTCCCATGCTAGGGGTCTAATCAGAGCTGTTGCTGCCAGCCTACGCCACAGCCACAGCAACACCAGATTCGAGCTGCGTCTGTGACCTACACCACAGCTCACGGCAATGCCGGATCCTTTAACTATAGTGGGATTCTTAACCCACTGTGCCACAGTGGGAATTCCAGTTGTTAAATA…
1	199095781	G	A	30	1	-	0.533333	2.10439	intron_variant	ELAVL2	-	-	TRUE_DNM	Ti	CACCACAGCTCACGGCAATGCTGGATCCTTAACCCACTGAGCGAGGCCAAGGATCGAACCCGCAACGTCATGAGTCCTAGTCGGATTTTTTTCTGCTGTGCCATAACGGGAACTCCCCTTTTCTTATTTTCAATTAGAAGTATCCTATGTTCTTATACATAAGATAAACAACTGGGCATCTGAGCCAGGTTTTTCCTAGT[G/A]TTCCCTGCTTTTAAGTACCCTTTGGAAGCTGCATATTAGCCTTTCCATTCCCTATTCTGCAAATGAGTTCCCTTTCCTTTCTCCAGTCCATCCTGGTGGTGGCTTTCAAGCAAATTTTATGAAAGTACCACTTACCTCATGTCACTTTTCACTCAGAATTTTCTTGTATTCCCCTACTGTTTGACCATATCATT…
13	147410962	C	T	36	2	-	0.5	0.97899	intergenic_variant	-	-	-	TRUE_DNM	Ti	CAAGTCCTCGTGGATACTAGTCGGGTTCGTTACCACTGAGCCATGATGGGAACTCCCAGATTTCTATTTTTGAATCGTTGTTATATCTATAGAGTGGAATCTGGGCAAAAAAAGGTAGGGTTCTAGAGCAAGGGAAATTAGTTAGTAGGCTTTAGGGAGAGGAAAGGGGATGAAGGTTGAAACCAAACCTATGGGTCAGG[C/T]ACCAAGGAGGAGGTAATATACGCAAGATAAAATGGAGGTATGACATGGTCACTAGATGGGAGAAATTAGGAAGAGGGAGAAATTACTTTCAGGATCTGGCCAGGGTGAGTATTGATGCTAGAGGAAGAGAAGAATTTCAAGTATGGAGATGATTGATTTGGTTTTTTTGTGTCTGTCTAATTCCACATATTTTG…
2	77622638	G	A	30	1	-	0.4	2.8468	intron_variant,upstream_gene_variant	PALM	-	-	TRUE_DNM	Ti	GGCAACCCCGGATCCTAAACCCACTGAGCAAAGCCAGGGATCGAACCCACAACCTCATGGTTCCTAGTCGGATTCGTTAACCACTGCACCGCCACGAGAACTCCATCTCCAGCTTTCATCATCTATGTTTCTCTGACCCATCATTTTCTAACCTGCATTGCAGCCTCTAAAGACCAGACTTCAGCTCCTGGAGGGGTCAC[G/A]GCTGTGGTCTGATGCCAGCTCCAGATCACAGCCCTGCAAACTCCTCCTAGAAACACAACTGTCCAGCTGCTTGAGGAAGAGGCAGGGGACACACCAGGCGCCCCAGAGACTCACCTCCTCCCGGGCCAAGGGTCAGAACTCTGGTTTCTGGCTTTTAGCCAGAAGGAAAATGCTTTCATTCTCAGTTTCCAAAG…
3	76151824	G	A	30	1	-	0.37037	1.83378	non_coding_transcript_exon_variant	-	-	-	TRUE_DNM	Ti	AAATTTTACCAATGGTTTATTTATTTATTTATTTACTGCTACAGGCACATCCATTGCCCTCTTCTCACTGTTCCACTCCCAGTACACACAAGGTTGGTTGATTTGATTTAAGAAGCCTGTGGTATGGTGGACGGGCTCTGGGTTTTTTTGGTTTGGACCCTTATTTTCCAGGTGACCTAGTCCAGTCAATTACCTTCTCC[G/A]GGACCCAATTTCCTCTTTGGAACAATTGGGGGCAGTAACAACACAGAGGCTCCTCTGAGAAGCAAATGAGCACCCTCGCTGTGTCAGAAACACAGCAGATACACTAGACGCTTTTGTTCGCTTACTTTTTTGCTGAGTTAACTGTCCTTAGCAAATCTAGTCTGTTATTTTGGTATTAAAGAGGGTAATTACAC…
4	475285	G	A	30	1	-	0.37037	0.31865	intron_variant,upstream_gene_variant	HSF1	-	-	TRUE_DNM	Ti	CTTAAGTTTCCTGAGGGATTTTTTTTTTTTAATATTATGAACATCAAATTTTGTCATGTGCTTTTTCCACATCAAATGATATGATCATGTGGTTTTCTCTCTTAGGCTGTTGACATGGTGGGTTACATGGATTTAAAAAATCTTCAACCATCCTTGCATTCCTGGCATAAGTCCCATCTGTTTCGAGTATTCTTTTTTAT[G/A]TGTCGCTGCGTTTGATCTGCTAACATTTTGTCGAAGACGTTACGAAGGGGGTCAGTCTGCAGTTTCCTTGCACTGTTTTGGTCTAACTTCGGTTCAGGGGAACGTTTGCCTCATAAAATGAGGTGCAGAGTTCCTGCCACTGCTCTTCTGGAAGCTGTTTTACCACTGGTGTTATTACTTCTCAAACGTTTAAA…
13	47608577	C	T	37	2	-	0.25	3.11106	intergenic_variant	-	-	-	FALSE	Ti	GGCCCTAAAAGGCAAAAAGAATCAATAAATAAACTCCAACACTTAATCAACATAGCAATTTGAAAATAACCCCAGTACATGCATCTGAGCTCAGCATACTTTTCATTTATTTATTTATTTAGCTTTTTGGGGCCTCACCTGTGGCATATGGAGGTTCCCAGGCTAAGGGTCCAATCGGAGCTACAGCTACCGGCCCACAC[C/T]CCAGGAACACAGGATCCGAGCTGCGTCTGTGACCTACACCACAGCTCACAGCAACGCCAGGCCCTTAACCCCCTAAGTGAGGACAGGGATTGAACCCGCAACCTAATGTTCCTAGTCGGATTCCTTTCTGCTGTGCCACGACAGGAACTCTAGCATACTTTGTTTTATCTATGCACAAGTGCCGCACATAAAAA…
14	109107915	C	T	6	1	-	0.428571	0.1649	intron_variant	ZFYVE27	-	-	FALSE	Ti	CAGCCCTCCGTTTTTCAGGACTGCTTGCCGTCCCTTCCTTGAGGTGTTCTCAGGCTCTGGGCTGTGAGGGCAGATGCGGCAGCTCTGCCCTTGGGTCTGCCTCCCACAGGCCGAGGTGAGTGAGCTGCTTTGGGGCTCATTCCATTCCCATTGCCAGTGGGTGAAGGGGGCGCACGGGAGGAATCAGGGCAGGCTGCTCA[C/T]GGGCGTCTCTGTGGCCTCTGAGTGGGAGGGGGCTGGTGGAAAGGGCCCCCTCGTCCCAGAGGCTCCGTGACCCTTGCCCTGGCAGGTCCCTGTGCTCTTGGGCTCCTCCCTGCTGTCTCTGCCCCCGTGGCATCCTCCCCTGAAACCGAGGACCTCAGCTGATTCTTGCCCTGGCAGGTGGACTTGGTAGGGGT…
8	52609366	G	A	30	1	-	0.666667	0.41188	intron_variant	MARCHF1	-	-	TRUE_DNM	Ti	TTATTTAAGCTTCAGGTGTACAACATAGTGATTCATAATTTTTAAAGGTTATATTCCATGAATACTTATTATAAAATGCTGGCTCTATTCTCTGTGCTATATAATACATTCCTGCGGTTATTAATTTTATGCATAGTAGTGTGTATCTCTCACTCCCCTACCCCTATACTGCCCCCCCAATACACACTAGTTTGTTGTCT[G/A]TACCTGTGAGTCTGCTTCATTTTGTTATATTTACTACTTTGTTGTATTTTTTAATTTTTTTTTGTATTTTTTTGTCTTTTCTAGGGCCGCACCCGGGGCATATGGAGGTTCCCAGGTTAGGGGTGTAATCAGAGCTGTAGCCGCCAGCCTATGCCAGAGCCAGAGCAATGCCAGATCTGAGCCGTGTCTGCAAC…
14	136641084	C	A	6	1	-	0.617647	20.8596	missense_variant,splice_region_variant	DOCK1	-	deleterious(0.05)	FALSE	Tv	TGAGCGAGGCCAGAGATTGAACCCGCATCCTCATGGATGCTAGTAGGATTCATTTCTGCTGAGCCACAAAGGGAACTCCTGAGAGTACAGGTTTTAAGCATTTCACAAGTGTGCGGGACAAATGCTGGATGTCTCCGAGCATTCTTGAGACCTGACATTAATCAGTTTAACCCTTGGCTTCTCCGCTTTTTGGTTTTCAG[C/A]TCTGGAACAACTACTTTCACCTGGCTGTCGCTTTCCTTACGCAAGAGTCCTTGCAACTGGAGAACTTTTCAAGTGCCAAGAGAGCCAAAATCCTCAACAAGTGAGTCTGGGGAGCCCCAAAATCTTGGGCAAGAACCTGAAACTCCACGAATGTAGTTTTCTTACAGTGGATAAGCCAACTTGGTACAAGCTGA…
14	64603419	C	T	11	2	-	0.444444	0.93169	intergenic_variant	-	-	-	TRUE_DNM	Ti	TACTTGCTAACAATTTTTTTCCAGAGAGTCATCCTACTCTGCTTGTGCCTCTCAAGATATTTAGATAGAGAGGTGGTCTGGAGTTAATAAGGGCTATTGCAGTGCTAGACTGTGGCTAGTACTGGTCAGTGAGTGTGAGATGTACCATAAGAAATGGTTTCTTTCCTATGGAGTGTCCACCACATGCTCTGTAACTTCGT[C/T]ATGATAATCTGCTCCTTCAGAATTTCATCTGTACAGGTAAGGAATACAGTTAAGTCACTTACTCAGGGCCTCCTGAGTGACCTCCAAGTGACCAAGCTGGAATTCTCTTCCACAGTGCCACACTTAAGAGTCACCATCCTTCTAGGGCCAGTGATAATGTGTGTGAGTGGTTGGAAACATGGACTTTGGAGCCA…
14	124096777	C	T	12	1	-	0.45	16.8429	intron_variant	PLEKHS1	-	-	TRUE_DNM	Ti	GTTGTGTAACCTTCTTACGTTCTAGTCTTTTCAACGAGATGTCCCAGGAGTCTGCTGATAGCAAAGAGGAATCCCAGACGGTTGCAGAGATCCAGAATGGGGAGCTTGACCTGCAAGGACAAGCCTCAGGAACGAGCTCTTATCTTTCACCTGCCAGTATGGAAGCACAGACCACGAATGACAAAAAGGGGTCGGCCTCT[C/T]TAACTGTTGTGCAATTGTCTATACTAATCAAGTAAAGTTCTAATTTCTAAAACTTTATGGGCTCATAGAGCAAGGCAGGCTTCCTTCTGTACTCAGAATTCACATTTTAAAGTAGTTCCTAAAAATCGCCAAGTCAGCCAAGAATTTGACCAGCTTCCCCCTTCTCACTGATGTGGTGCCAAGGTCAGTGAGTA…
16	51583363	A	G	30	1	-	0.461538	6.91646	non_coding_transcript_exon_variant,upstream_gene_variant	-	-	-	TRUE_DNM	Ti	AGTCAAACATCTTGAGTTTTTCTGGCTCCTGTACCTCCATTTACACCACGCTGCTCTCAATCAGCAAATCACATTTGTAGGCTATTGAATCTGGCTACTGTTAACCTGGCCGCCAAGGCAAAGAGGGAAAGAAGCCCTGGCACATGGCTTTTCTTGTCCTCTTCCCTTGCAGATGCCTACTTGGTGCTGGTGTCATTCCC[A/G]AAGGGGAGGCCATCGCTGGTGCACAGGGAGGCTGGGTGGACAGAATCTTCCTTGTGAGTATACCCAGAGCACACCAACAGCGTTCAGATGGATGGATCCCATGCTGGCCATTGGAAAATGCCAAGCACTGACGTTTTCCTGAAATCCAATGGCGGCAGCTCTGGCCGGGGTCACGGGTGCCCTGGACCTGGCTT…
18	12593225	G	T	30	1	-	0.464286	12.6471	intron_variant	CHRM2	-	-	TRUE_DNM	Tv	TCAGTTATGGAATCTCATGTAGGTTTGATTTTAGAGTTTATTCTAGACACTTGAGAAACGGTGAAGAATTTTTAACAAGATAATGATATGTTCAGATTTGCACTCTAGAAAGGCTGTGTGAGGCATGGATTGTACTAGGGGAAGACTGGAAGTGGGAGACCAGCTAGAATTACAAGGCTCTGGTGATAGTTCGAGTGAGA[G/T]ATGCTAAAGGTCTAAAAATGATGTGTGGATAGAAAGGAAGGGATGAGTTGCAGACAAGTATCAGACACAGGTTGACCTGATGACACTGTGAGATGTCACAGGAGAATTGGAGTGAGGAAGAAAGAAGACATGTTTATAGCATACCATTATTATTATACAGGCTATCCAGCAAGAGCAATGTTCCAGTTTTAAAG…
18	14896377	A	G	30	1	-	0.25	1.77996	intron_variant	SLC35B4	-	-	TRUE_DNM	Ti	ATTTTTGTGGGGCCTGAGGTTTCTGTGAGATGGAATGTGCTACCCCTCCAGGGACACTCCAGAGCCAGTGTCAGTGGCTAAGATGACCTTCAAAGCATCAGGCACATAGTAGACTTTCAGTAAACACCTGCTGGTTAATCAACACCCTTCCAGAGGAGAGAGAGATCCCTGTACCATTGCATTCAGTCAAACTGTGGGTG[A/G]GGAGAAGCTTATTCAAGGCTCCTCTAAATGAGATCGATTGAAAATTTGACAAAAATAAGTCTATAATATAATTTAGTCTTTCTAAGCCCTCGCTTCAGCAATGACCCCTTATGGAGAATTGATCATTTTTATTCTCACTGTCATCTTTGAAAGGTCGTATTATTTTACATGACCCTTTTTTAAGGTTTGTACTT…
4	63500341	A	G	30	1	-	0.566667	2.56804	intron_variant	TRPA1	-	-	FALSE	Ti	TGGTAAATATTACAACACTGTATTTTGAAATGTAAAACATAGATACAGGATATATGCATAACTGTATTACATATGACAATAATAGTATAAAGGAGGCAGAAGAAATGAAGATGTATTGGAGCAAAGTTGTTACAGTTTACAGGAATTAAATAACTATTAACCTGATGTAGCTTGAAGATGAACATTATAATCGCTACACT[A/G]ACAAAAAAACTTATAAAAAATGTACCAATGAATTAAAATCATTTGCTAAAAGAATTGTTGAACACACAATAAGCCAGCAGTTGAGGAACAGAATGGCAGAAAAGTATATAAGATGTAGAAAACAAATATCAAAATGTCAGTATCATAGCAGCAATTACATTAAATATCAATGACTAAACACTGGAATTAAAAGG…
14	72448368	C	T	13	2	-	0.409091	1.30204	intron_variant	HK1	-	-	FAIL	Ti	TCCTCTTTCTTCGAGTAGTAGCATCCACGAGTAGTAGCATCCAGTAAGAGAGTATTTGACCCGGTAAAGTCAGACTAGGACTGTCCTGGTGCTTATTCAAATCAGCAGAAGCACAGCCCTCGGCCCTCAAACTCCTGCCCTTAGTCTGAACCTGAATGCAGGCCTCACCCCATCCCCCTGAGGCAGGTCTCCTGCCTCCA[C/T]TAGGCAAGCAACCCTGCCCTGTTCTGATGACCCTCTTCAGCAATTATTGACTTAACAGTGGCCTCCCCTGGGTTTCCCTCTCTATCTGTGGTCCCCTAATGGGACTTTTACAACTACCTGTGCCTGCTCCATCCCTATCAACCCCACCAGGCTTCGTGGTGGCTACGATGGATGGGGTGGGAGTGCCTGGAGCT…
6	57332420	A	C	30	1	-	0.208333	2.89844	intron_variant	-	-	-	FALSE	Tv	GTCTGAACATTTGATGTCCTTACTGAAGAGATCAATTGTATCTACTCAGAAAACAATGCTGGTCTGCTGACTCTGGTGAAAATAATTTCCCTCCTCATTAAAAAAAAAAAAAAAAAAAAAAAAAGAAAGTAGCATTTAAGGAGTTCCTGTTGTGGCTCAGCAGAAACGAACCCAACTAGTATCCATGATGATGCAGGTTC[A/C]ATCCCTGGCCTGGCTCAGTGCGTTAAGGATCTGGCAGGCCATGAGCTGAGGTGTATGTCAAAGGCCAGGCTCAGAACTGGCATTGCTGTGGCTGTAGCATGGGCCAGCATCTGCAGCTCTGATTTGACGCCTAGACTAGGAACTTCCATATGCCTAGGGTGGCCCTAGGGGGAAAAAAGCAACAACTCATGAAT…
6	57332421	A	C	30	1	-	0.208333	3.89103	intron_variant	-	-	-	FALSE	Tv	TCTGAACATTTGATGTCCTTACTGAAGAGATCAATTGTATCTACTCAGAAAACAATGCTGGTCTGCTGACTCTGGTGAAAATAATTTCCCTCCTCATTAAAAAAAAAAAAAAAAAAAAAAAAAGAAAGTAGCATTTAAGGAGTTCCTGTTGTGGCTCAGCAGAAACGAACCCAACTAGTATCCATGATGATGCAGGTTCA[A/C]TCCCTGGCCTGGCTCAGTGCGTTAAGGATCTGGCAGGCCATGAGCTGAGGTGTATGTCAAAGGCCAGGCTCAGAACTGGCATTGCTGTGGCTGTAGCATGGGCCAGCATCTGCAGCTCTGATTTGACGCCTAGACTAGGAACTTCCATATGCCTAGGGTGGCCCTAGGGGGAAAAAAGCAACAACTCATGAATG…
15	113467719	A	C	30	1	-	0.219512	6.25866	intergenic_variant	-	-	-	FALSE	Tv	TTTTAATGAAATCCATAGAGCAGCTCCTGGAGAAAGCAAGCCTGTGTCATCACCCTGTAACCATTGATTCTATTATGTCAGAAAGAGCCAAGACAGGCTAAGTCATGCTACACATAAAACAACCGCAAAGCCACAGTGGCTTAATAAACCAAGGGTTTGTTTCTTGCTTGTATACATTTGCAATGTGGGTCAGTATGGGA[A/C]CTCTGCTCATTACAGTTATTCAGCAACCCCAGCTAATTAGGACTCAATTTTCAGCATGTGCATGATCACTGTGCCAGGAGAAAGAATACAGTGAGTCTATAAGCTGGCCATGTGCCCAACTGCAAAGCAGGAGAGGAGGTGTAATTCTACTGTGAACTTGGAAGGAGGGGGGCTGAGATATTTGTGAACAATCT…
1	243075776	T	G	31	1	-	0.25	7.6364	intron_variant	BAAT	-	-	not_tested	Tv	TGAACCTGGGATGAACCCTATCTGGTCATGGTGTTTGATTTTTTTTATGTGTTGTTGGATTTGGTTGGCTAAGATTTTGTTGAGAATTTTTGCATCTATATTCATCAATGATATTGGCCGATAGTTTTCTTTTTTGGTGGTATCTCTGTCTGATTTTGGAATGAGGGTGATGGTGGCATCATAGAATGTCTTTGGGAGTA[T/G]TCCTTCTTCTTCAACCTTTTGAAAGAGTTTAAGGAGGATGGGCACCAATTCCTCTTTATATGTTTGATAGAATTCGCCTGTGAAGCCATCTGGTCCTGGACTTTTATTTGTAGGGAGTGTTTTTATGACCTCTTCAATTTCATTTCTAGTGATTGGTCTGTTCAGATGGTCTGTTTCATCTTCATTTAGTTTTG…
2	14135543	T	C	31	1	-	0.230769	8e-05	missense_variant	-	rs694085599	tolerated_low_confidence(1)	not_tested	Ti	CCTGCTGGTCTCCTATGTGGTCATTCTGTGCTCCCTAAGGACCTACAGCTTGGAGGCAAGGCACAAAGCCCTCTCCACCTGCATCTCCCACATCACAGTGGTTGTCTTATTCTTTGTGCCTTGTATATTTGTGTACCTGAGACCTGCAGGTACTTTATCAATTGACAAAGCAGTTGCTTTATTCTACACTACCATAACCC[T/C]CATGTTAAATCCCTTAATCTATACCTTGAGAAATGCCCAGATGAAAAATGCCATTAGGAAATTGTGTGGCAGGAAAGCGATCTTAGGTGACAAATAAAGATGACTTGGGCCCAACATTGATTTACCTGAGGCTATGGCCAATAGACTGTCTCAGCAAGGAATATTTACGGGATAAAGAAATCAACTAACTGTTA…
14	128194230	C	T	13	2	-	0.619048	0.58551	intergenic_variant	-	-	-	FALSE	Ti	TACAGGGATGATAATAATGCTATTATTGCAGATCAAGAGTGCCATGTGCCAGTCCTTGTGCTTGGTGCTTTATGGATTTTTGTATTTGAATCTCTGATGGGTATTTTCTCCATTTGATGCTAATCCCCTGCCTGGAGACCCACCACTGATGTGGAAGAACTGCAATTGAAGCCTATGTAGGTTTATTTCCAGAGCCTGCA[C/T]CGTGCTCTGCTCTATGAAAAAAACAAAAACAAAAACAAAAAAAAAACCGCTGTTCTTTCTGCAAATTCGTCCACGGAATTTGCTCATGTCATTCTGAATTATCACAGAGTGAGATATCAAGCCATTTGCCTTTTATTCCTTAACAGTGACAGAGGAATGGTAATAAATGAAATGGCTTCAGGAGTTCCCTCATG…
4	36270716	T	G	31	1	-	0.394737	2.31418	intergenic_variant	-	-	-	TRUE_DNM	Tv	ATATCTGAGCCACATTCATGACCTACACTGCAGCTTGTAGCATTGCTGGATCCTTAACCCACTGAGCGAGGCCAGGGATTGAACCCACATCCTCACAGAGAAAACACTGGGTCCTTAACCTGCTAATCAACAACAGGGTCTCCAGACCTAACATGGTGTTGAATTGGAAGAATCAATATTGTCAGAATGACTATACTATC[T/G]GAGACAATTTACAGATACAATGCAAACTCTTATCAAATTACCAATGTCATTCTTCATAGAACTAGTACAAAAAATTTAAAAAATTTTCTGTTGAAACACAAAAGACCCCAAATAGCCAAACCCATCCTAAGAAAGAAAAATGGAGCTTGAGAAATCAGGCTCCCTGACTTCAGACTATACTACAAAGTTACAGT…
5	37591294	A	G	31	1	-	0.583333	1.93394	intergenic_variant	-	-	-	TRUE_DNM	Ti	TAAAAAGTACACCAGATTAAGACATTGAGAAAATGTGAATTGAAATGTATTAAATATTTTTCATCATGTTACAAACATAGAATCAATTTAACACCTTTTAAGAATAGCTTATGCAACTAAATATACTTAGAAAAATGGCATTTTTTTACTGAAATATTAAAATTAACTCCATATTTTTGAAAATTAAATATTTCACACAT[A/G]GATTGCGTATTGAACAAAAAAATCAATATCCTTTCAATTTAACAAATTATTTATATATTCAATTTTTGAAGAATATTTTTCCACAGGGTGCCCAGGCCATTAATAAAGTAGTATTTTTTCATTAATGAATATATTTCTTCAATTTTTAACTATATGTAACATATCAATAGCGATCTTAATGATTACAGTTTTTT…
14	2316881	C	T	16	1	-	0.471698	1.22747	intergenic_variant	-	-	-	FALSE	Ti	TAGCTCTTTAGGATGGTCAGGACAAAACATGCACAAACTTTGAACTCTTTAGGACTGTTCAAAATTCAAAGGCATCCATTCATTCAAATAGGAACCAGGATTCCTTGGAGAAACAATTGATTCTCCTCTTCTGATCTGCTGCTAGAGCTTGTGCTCTCATGTGGGGCGATGTCAGGAGGGGCCCTGCTCTCAACCGCTGC[C/T]GCTGCCGCGGTAGCTGCTGTTCTCAATTGGCTGGCCAGTCTCTCCAGGGAACACTCGTTAGACTATGTGGGATTCTCCTGTTGCAGATCTTCAGATCCTTCCCCACTTTTTCTTCCTTATTCTGCCCATACAGCTGGCAATGCCATAGACTCTGGCTGGTGGTGGTTGGTCACCACTCATGTGTTTTGGGGTCT…
14	49764069	C	A	16	1	-	0.5	0.96817	intron_variant	CABIN1	-	-	FALSE	Tv	GTTAGAAGACCCATGCCCTCCACTCACTGAGGACAGCACCATCTCTGAGCATGTCACTTTTTTTTTTTTTGGTCTTTTAGGGCCGCACCTGCGGCATATGGAGGTTCCCAGGCTAAGAATCAAATCAGACCTGTAGCCGCTGGCCTACGCCACAGCCACAATGCCAGATCCAAGCTGCATCTGCAACCTACACCACAGCT[C/A]ATGGCAACGCCAGATCCTTAACCCACTGAGCGAGGCCAGAGATTGAACCCACGTCCCCATGAATGCTAGTCAGGTTCGTTAACCACTGAGTCACAACGGGAACTCCTACAGCACATCACTTTCACCACAGAAAAACAGAAAGGCAACAAGTTGGGAAAACTGGGAATCTTGCGCAAAACAGATTTACAATCCAC…
13	64141298	T	A	31	1	-	0.352941	4.64425	intron_variant	GRM7	-	-	TRUE_DNM	Tv	CCCATTTTTTCAATTGGGTTGTTAGTTTTTTCGTTGTTGAGTTATATGTGTTGTTTGGGTATTTTGGAGATTAAGCCCTTGTTGGTTTCATTGTTTGCAACTATTTTTTTCCCATTCTATAGACTGTCTTTTTTTTTTTTTAATGATTTCCTTTGCTATGCAAAAGCTCATATGTTTGATCAGGTCCCATTTCTTTATTT[T/A]TGTTTCTATTGCCTTGAGAGACTGACCTAAGAAATTATTTATATTGTTTATGTCAGAAAGTTTTTTGACTATGTTCTGTTCTAGCAGTTTTATGATGTTGTGTCTTATGTTTAAGTCTTTAAGCCATTTTGAGTTTATTTTTGTGCATAGAGCACACCATTTTATTTAAGGCACTTGAGCATCCTCAGATTTTC…
13	66724199	G	A	31	1	-	0.529412	3.62958	intron_variant	ATP2B2	-	-	TRUE_DNM	Ti	GAGCCCTCCCTCTCTGGGGACTCCAGCCAAGAGAGCTTGGAGGTGATAAGCTCAGGTTCCTCTAGATTTCTTGTGTGTAGGTCTCAGAGCAGAATGACAGGCAAGGGACTGATTACCTGGCAGCAGAGAGGGCAGGTTCTCCTGCAGTTCTGAGAGCATCACTTCCCTTCTGGGAGATCAAGATGGAGGTGGCCCAGGAG[G/A]GAAAACTCTTCCCCTTACCTCAGGAAATCTTTGCCAGGAAGGGATGTGGCCCCAGCACCCACCTGTCCAACAAGCCAGCTACACACCTGTGACCTTCCCCTGGGATCACCTCAAAGGTTGGGACCCTGGCTTCCTGTGTTCCTGGCATCCAGCTCACACTCAGGGTTGACTGAGAACCTAGGTTCAAGTCCGCT…
14	126407135	C	T	18	1	-	0.355556	21.4693	intron_variant	GFRA1	-	-	TRUE_DNM	Ti	GGTCTTGCCAGCAGCCAAATGAGCGAGCAGGGCACTTGTGAAATGAGGACATGTGGCACAACTGATTGGTTTACATATATGTCTGTGACACTACACAATTCTGAAAGGCCAGTCTCCCTTTCATCTATGTAAGTCAAAGGGGAAAGTCTTGTTTTAAAAAAATCCACCCTTAAATGCCACATTGTTTCCCATCCAATTAT[C/T]TCTGCGCTCTGTATACAGACAGGCGAAAACGCTGAATGTTCATTTTAAGTGCCATCTATCATCTGCTTAATTAATCGCAAGCAAACTCCTATTTGCATTGCAGGTGAACAGAACATAAAAGAAATGAGATTTTTCCGACAAATGAAAGTACGATATTTCTAAGGAAAATGACATCCCCCCCCCCCCAAAGAGAG…
13	134808907	A	T	31	1	-	0.655172	0.79769	downstream_gene_variant	OSBPL11	-	-	TRUE_DNM	Tv	TGGATGAGGTATGGCAGCTACATATTGATTCACTGAACTCTGCAAGCTGGAACCAACATCACCTTTCAGAACTGCTTGTCAACAAAAAGAAGAAAAATGGAATTCTCTTGTAGTGCAGCAGATTAAGGATCTGGCGTTTACACTGCAGCAGCCTATGTCACTGCTGTGGCGTGGGTTCGATCCCTGGCCCAGGAACTTTT[A/T]TATGGCACAGGCACAGCCAAAAAGAAGAAGAAAACAAAGAGTATTTAATCTCACTCCATAATCCTAGTACTTATACATTTCTCTGGCTGTAAATAGCTGGAACTTAATGAACCAACTTCTACAGATGGATTCTTAAAGTGTTTGTTAATTAATTTAGTAAGCCCTGAAATTTTGTTAAAAATATTGCCTTAAGA…
14	64651058	A	T	31	1	-	0.439024	0.44528	intergenic_variant	-	-	-	TRUE_DNM	Tv	ACCACTATGAGGACCTGCCCTGCTGTGAAAAGACCAGAAGAGAGGATATGCGATATGTTTCTTGTCACTGTGCAGTAATGATTATGGATTTAATCATAGCTCTCTCCAAAATGCACAAAAATTCAGATGAGCTGAGGGGGATTAGTGTATGGATAGTCTCATGTGGAAGGTAGCACCTAGCACCATGAACCACAGTAAAT[A/T]TTGCAACCCCCACTTCAGATTGGACCCCAAAGACCAGGTAAGAATGCCTATGGGGAGCTTGAAATTTAATTCTACTTTATAATCCATTTGAACAGAGTGCTGAGATAAAATTAATTCATGACAACTTGTTCTCAAACTGTGAATTTTTGGGAACATTTCCAGTATTCATTAGCTCTCAGATTCACACTTGCACC…
17	10999853	G	A	31	1	-	0.65	4.94906	intergenic_variant	-	-	-	TRUE_DNM	Ti	AGGCTAGGAGTTGAACCCACGTCCTCATGGATACTAGTTGTGTTCGTAACACCCTGAGCCTCAAGACACTTTAAACAGGCCAACTGAAAGGTTTTAAATGACATTTTCAAAATAGACGATTCTGAGACTCAAAGTTCTTTTTTTTTTTTTTTAGGGGTGCACCCACAGCATATGGAGAGTCCCAGGCTAGGGCTCGAATC[G/A]GAGCTACAGCTTCCAGCCTATGCCACAGCCACGGCAACACGGGATCTAAACTGTGTCTGCCACCCAAACCACAGCTCACAGCAACACTGGATCCTTAACCCACTGATCGAGGCCAGGGATCAAATCCACAACCTCATGGTTCCTAGTAAGATTCGTTTCCGCTGTGCCACGACCGGAACTCCTCAAAAAGCTCT…
17	39143357	G	A	31	1	-	0.483871	30.7309	non_coding_transcript_exon_variant	-	-	-	TRUE_DNM	Ti	AACTGATAGGTTTTATTTACTACTTTGGTGACCTACTCCTTTGGGAGGAGGTTTGGGACAGCATTGTTTTGAGTCTTCTGGGTGGGTACTAAAGGCATTTCAATTTTTTTTTTCCCTGACTCTCAGGTATCCAGCTCACATAGAAGATATTGACTACGAAGAAGGAAAAGTACTCATTCATTTCAAGCGTTGGAACCATC[G/A]TTATGATGAGTGGTTCTGCTGGGACAGTCCTTATTTACGTCCTTTAGAGAAAATACAGCTGAGGAAAGAGGGCTTACATGCAGAGGAAGGATCTTCTGTGAGTAACAAATCTGGGCAGTTCAGTAATGAGCTGGGTCAGCTGTTGCGCACTTCATGATCTAGTCTTTGATGTTTAGTGTGAAAGTTCAGTAGCA…
7	77117632	T	C	31	1	-	0.368421	3.30192	3_prime_UTR_variant,intron_variant	-	-	-	FALSE	Ti	TGGTTAGTTTGTTATTAGTGTGCAAAAACACAACTGATTTTTGGGTATTGATTTGTAACCTGCAACTTCATTGACTGTATGTGTTAGTTCTACAATACATGACATCTTGTGGGTACATTTCCCGCTGTTAAGCCAAATGATTTGATTTTCTTTACACTTTTTCTGTATTGAAAAAGTGTACATTATGAACTGGGGTAGGA[T/C]GTCTCTATGATGTTTATTTTAAGTTGAACACATGTTAGTCTATAAGAAAGTAAAAGATTTTCCCAATGGAATTTTTCTTGGCAATTATGTGATCTATTAAGAGTACGCCTGTCAAAGTCGTAGGTAAGAAGTGTTCTCTTCTTCTTTCTATAAACTCTTTGATCTTGTCAGTTTTTGTTTCCTTTGCCAGCATT…
14	43969728	C	A	23	2	-	0.225	3.49411	intron_variant	SEZ6L	-	-	SOMATIC_DNM	Tv	GCTACACAAACACATCTGTTTGTTCTGCAGCAGAAGGCGGAATGTGGGTATGTGTTTATATCATGACAGAAAATAAAAGTGGGACAGCAAGAAGTGCCAAGTGGTGGCAATTAGAGTGCCCTATCCTGGGAGTTCCCTGGTGGCCTAGCAGTTAAGGATTCAATGTTGTCTCTGCTGTGGCTCAGGTTCGATCCCTGGCC[C/A]AGGAACTTCTGCATGCCACGGGCATGGCCAAAAAATAAATAAAGACCCATCCCAAACTCATTAATACAATTTACATCATCATTTTTTTTCTTTTTAGGGCCGCACCTGTGGCATATGGAGGTTCCCAGGCTAGGGGTAGAATCAGAGCCTCAGCTACCAGCCTATGCCACAGCCACAGCAACATGGGATCCGAG…
14	137172115	T	G	31	1	-	0.533333	9.32687	intron_variant	PTPRE	-	-	FALSE	Tv	ATCCATCACCTTCCCTCTGGGATGAAATCTGTCCATCAGGGAGTCAATGTTGTGTAAACTTCACTCTGGAAAGGAAACACCTGTCTTTGGTGCTTTTCCCCTTCCCTTCTCGCTCATTTGCATTTGCTCTCCCACCGCTTCCAAAAGAAGCGGGAACTGGAGTTCCCGTCATGGCTCAGCGGTAACAAGCCTGACTAGTA[T/G]TCCACGAGGATGTGGCTTCTATCCCTGGCCTCGCTCAGTGGCTTAAGGATCTGGCGTTGCCTTGAGCTGTGGTGTAATTTGCAGACGTGGCTTGCATCCCTCGTGGCTGTGGCTGTGGTGTAGACCAGCAGCTACAGCTCTGATTCAACCCCTAGCCAGGGAGCTTCCATATGCCGCACCTTCGGCCCTAAAAA…
1	262570409	G	A	32	1	-	0.243243	2.36065	intergenic_variant	-	-	-	FAIL	Ti	TTTCTTTTGAATGTAAAGTTAGGTTTTTGTTTTGTTTTGTTTTGTTTTATCTTTTTTTAAGGACTGTGGCATATGGAGGTTCCCAGGCTAGGTGTTGAATTTAAGTTGTAATTGCTGGCCTATGCCATAGCCATGCCAGATCTGAGCCACATCTGTGATCTACACCACAGCTCATGGCAACGCTGGATTCTTAACCCACT[G/A]AGCAAAGCTAGGGATCGAACCTGCATCCTCATGGATACTAGTCAGATACATTTCTGAGTCACATCTGGAACTCAGACTTGGAGTAAAGAGGGTGGAATCAGCATCTGCTTTCCTAAAGCCTAAGCAGTGGCAGCATGATGTATTTAGTGTAGAGTACCTATCAGCTGTGGTGAGGGGAGGAGATCACAAAGGCA…
14	15155028	C	A	25	2	-	0.230769	2.09991	intergenic_variant	-	-	-	not_tested	Tv	TATTGAATAATCCTTGCATCCCTGGGATAAATCCCATTTGATCATGATGTATGGTCCTATTAAGGTGTTGTTAGATTTGGATTGCTAGTATTTTGTTGAGGATTTTTGTGTCTATGTTCATCAGTGGTATTGGCCTATACTTTTCTTTTTTTGTGGAGTCTTTGTCTGGTTTTGGTATCAGGATGATGGTGGCCTCATAG[C/A]ACGAGTTTGGGAGTGTCCCTTCCTCTGCAATTTTTTGGAATAGTTTCAGAAGGATAGGTGTGAGCTCTTCTCTAAATGTTGGATAGAGTTTGCCTGTGAAGCTATCTGGTCCTGGACTTTTGTTCGTTGGAAGTTTTTAAATCACATTTTCAACTTCAGTACTTGTGATTGGTCCATTAATCTTTTCTATTTCA…
14	119374254	C	A	25	2	-	0.25	1.22326	intergenic_variant	-	-	-	FALSE	Tv	CAAAATTTTAAACATAGAGTTACCATATGAGCCAGCAATTCCACTTCTAGGTATATATTCAAAACAAGTGAAAATGTATGTATAAGAATATTCACAACAGCATTACAGCATTATGAATAATAGCCAAAAAAGTGGAAATAACCCAGATGTTTATCAACCAATAAATAGAAAAACAAAATATGGTAGATCTGCTATTTTGC[C/A]ATATAAAAGAATGCAATATTGATATATGTTATAGCATGGATGAACCTTATAAACATTATGATAAGTGAAAAGAAGGAAAGGAGGTAGGGAAGGAAAGAGAATAGAAGAATGGTTAATGATATATAGATACATAATGATACATGTATAAATCATACATAACTGCAAAAAAAGTTTTTTTTTTTTTTTCAGAAAGA…
14	113211712	C	T	28	1	-	0.617647	2.86244	intergenic_variant	-	-	-	TRUE_DNM	Ti	TTTTTTTGAGCCTCTCCTTTCAATTCTTTTTGCTTTTTAAGGCTGCACCCATGGCATATGGAAATTCTCAGGCTAGGGGTCAAATCAGAGCTACTCCTGCCATCTTACACCATAGCCACAGCAATGCAGGATCTGAACCATGTCTGCAACCTACACCAGGGCTCACGGTAATGCCAGATCCCCATCGCACTGATCGAGAA[C/T]AGGGATCGAACCCACATTCTCATGGATACTCGTCGGATTCGTTTCTACTGCGCTACAGCAGGAACTCCTCCTGCTGTCAGTTCTTTTGGGTATGTACCTAGGAGTGGAATTGCTGGGTCATAAGGTAATTAACTGCTTAGCTTTTTGAAGAATTGCCAGAACTGTTTTCCATAACAGTTGCACCATTTAAATTC…
2	135473553	G	A	32	1	one offspring	0.5	2.32605	intergenic_variant	-	-	-	TRUE_DNM	Ti	AACGAACCCAGCTAGGATCCATGAGGATGCGGGTTTGAGCCCTGGCCTTGCTCGGTGGGTTAAGGATCCAGCGTTGCTGTGAGCTGTGGTACAGATCACAGACATGGCTCGGATCCTGTGTTGCTGTGGCTGTGGCATAGGCTGGCAGCTGTAGCTCTGATTTAACCCCTAGCCTGGGAACCTCTGAATGCTGTGGGCGC[G/A]GCCCTCAAAAGACAACAACAACAAAAATCCTATTTGGCTTGTATTTCCAATCCACCGTTTAATATTTTTTTATTTGTGTATTTTATATTGAGGTAGAATTCATATACCATAAAATCCATCTTTTTAAACATGCAGCTAAGTGCTTTACGGTTTATGGATTCTCACGGAGATGCAACCATCCCCACTATGTATTT…
4	49936512	G	A	32	1	one offspring	0.384615	1.49477	intron_variant	CNBD1	-	-	TRUE_DNM	Ti	ACTAAAATAGAACTACCATTTTATCTAGCAGTCTCACTCCTGGGCATCTACCCAGAGAAAACCTTGACTCAAAAAGACACATGTACTCCAATATTTATTGCAGCACTGTTTTCAATAGTCAAGACATGGATACAACCTAAATGTCCATTGACAGAGGAGTGGATCAAGAAGTGGTACATACACACAATGGAATACTACTC[G/A]GCCATGAGAAAGAATGAAATAGCAGCATTTTTAGCAACATGATGGACTTAGAAATTATCATGCTAAGTGAAGTCAGTCAGACAGTGAGACACCAACATCAAATGCTATCACTGAACAAAGGACAGAATGAACTTCTTTGCAGAACAGATACTGACTCACAGACTTTGAAAAACATATGGCTTATAAAGGAGACA…
14	21408377	C	A	35	1	-	0.225806	1.19794	intergenic_variant	-	-	-	FALSE	Tv	CAGTGATGTTAAGTGATACACCCAAGATCACACAGCAAATAAGTGGCAGAAACAGGCAGATTGTACTATTTGCAGTCACCTTAGATACAATTCTTAGAGGGAAGGGTCCAATAAAGGCCCTGAAGAAAAAATTTTTTTCCATTTATATTATTTTTTAATGGAAAATATTCCTTTATTTGCATTGTACTTACTTGATTCCA[C/A]CCAACTTTATTGAATTGGGCTGCAATTTAAATATTTTACTTTAAGCACATTCTCCCAAAAATTTGGAGAATTTTTAAATAATGAAAGAAATTACCACTGGTCTAGAGAACAGTGTACTGAGTTCCATACTGACTGCCGTTGTTGTTGTTGTTGTTTTTCTTATCTCTGTTTTGTTCTTTTTCTGAGGTTTTGTT…
6	34872618	G	A	32	1	-	0.458333	1.88143	intergenic_variant	-	-	-	TRUE_DNM	Ti	GACTTCATGGTCCACACTTCGTGTTGCAGCTTAGGAGTTTGGACAAATGTATAATGACATGTATCTACTATGATAATATCATACAGAGTATTTTTACTGCCCTAAAAAGCACCTGTGCTAAGCCTCTTCATTCCTCCTTTCCCATACCCCCATCCTTTAATTGCCTCCATAGTTTTGTCTTTTCTGGAATGTCGCATGTC[G/A]TACAGTACGTGTGCAGCCTTTTCACATTGGCCTCTTTCACCTCGTAATGTGCATTCAGTTTCCTCCATGTCTTTTCACGGCTTGATAGTTCATTTCTTCCCAGAGCTAAAAAGTATTCCATTGTCTGGGGGTTGATTTATTCATTCACCTGCCGAAGGACATCGTCTTTTTCCTAGAAACACAGAACAACACCC…
14	78848406	C	T	36	2	-	0.666667	0.50759	intron_variant	LRMDA	-	-	TRUE_DNM	Ti	TGCAAGTCCTCTCAGTCATGAGGTTTAAGAGACTGGGGAGCATTTCCAAACCCAGCTCACCTGGGATATGGCAACTACATATGTCTTGTTAGTCTACCCTCTACGGTTTCTGAGAAGGAGTGAGCAGCTTACAGAAGACTAAGTTATTATGAAGGATTTGCTACACAAGGCACTGTACTGTGTGCAGAAATGTCAAGGCT[C/T]CCTGTCCTTAAGGAATTTACAGTTTAGGTAGAGACAGCAGCCAAAATGTAGTGAAGTGTTACAAGTGATGTGAAACCTGGGGACACTAAGGGCTTAGTCATTAGATGGAGGGTAGCCTAAGTCAACATAAGGCTTGAAGGGCCGGTGATGCATAAAGACATGAATATTCTGTGGAGTAATGCTGTAAAGGTTGA…
14	95395022	C	T	36	2	-	0.488372	2.42767	upstream_gene_variant	-	-	-	FALSE	Ti	GAGGAGTTCCCGTCATGGCTCAGTGGTTAATGAATCTGGCTAGGAACCATGAGTTTGTGGGTTTGATCCATGGCCTCACTCAGTGGATTAAGGAGCTGGCATTGCCGTGAGCTGTGGTGTAGCTCGCAGACTTGGCTTGGATCCTGCATTGCTGTGGTTCTGGCATAGGCCTGCGTCTACAGCTCCCATTAGACCCCTAG[C/T]CTAGGAATCTCCATGAGTGTGGCTCTAGAAAAATATAAAAAGACCAAAAAATAAATAAATAAAGTAGCGTTGATATGTGTGCTCTTGTTCTTGAAGGTAATACTAGTTGCCCTTTACAGCGTACTATCACTTTTATCCTCATTCCTCAATTATCAGTATTAGTTATTTAGTGAAGTTATGCCCAAGTTTTCTCA…
15	83283430	C	T	1	2	-	0.555556	15.5574	3_prime_UTR_variant,intron_variant	AGPS	-	-	TRUE_DNM	Ti	TATATGAAGCTGGAAGCCTTGTAGTATACATAACTGTGTTAATGTATTTTGGAAAACAAAAGCACAATGAAAGATGAACTTCCATCGGTATGTGTATTAAGCCAGATAATGGTTGCAAAAAAAACCCTCTTTTTCAGAATATTCTCTTATTAACTCCTAAGTCCTAGCTTGCATTTTTGAAAATGACTTGTATCTTGGCT[C/T]CACAGATTTTCCCTTGTCATATTCTTTTATAGTTACAGTTTATTAACTGAGCTAATCAGAGGAGCCCTTGGCCCCAAGCTGAAGCCTGTAACCTTGGTTGTTAGAATGGACTAAGTTTGGTTGAGCATCTATCCTGTGAAAACATAGAATCCAAATAGTTATTATGGATCGATTAACAGGCTGCTCATGCTGGT…
12	9928572	G	A	32	1	one offspring	0.36	10.2469	intergenic_variant	-	-	-	TRUE_DNM	Ti	TTCTCTGAGAGAGCCATTTAAGTTGGAAAAAAAAAAATTAAAGAATGGAAATTGTAAACCCTGTGATCTTAGACCAATGTGGTAAAGATATTCAGACAGTTTCTCCAAAACATTTTGCTCTTGCTGGAGAAAAACCATCAATACAGATGAAAGTGAGATGGTAACAGTATAAGGTGATTAGTTCTTGGGCAGACAGGAGA[G/A]CTATGGACATAATCCACGAACGAGGTTTCCTGTGCCAGTGGCTCCATGTCTCTATCAAAAATCCTAATGTAGTAGTTGATCTCTTCTTTCAGCTTTTTATGTAATAAAAGTTATAACAGTTAAATTGTACAGAGGCCAAAAGCATGCATAACATATTGCTCTCATACCACTTGGCTAGGAGTGAATCATTTTAG…
13	71945175	A	G	32	1	one offspring	0.486486	5.3009	downstream_gene_variant	RPN1	-	-	TRUE_DNM	Ti	TATAGGTGGGCAGTTGCATCTCTGATTTGACCCCTAGCCTGGGAACTTCCATATGCCTCAGATGAAGCTCTAAAAAAGCAAAACAAACAAACAAACAAACAAATAACTGAAATGCAAAATATAGTAGAAGGAGTTAACAGCATATTAAATGAGCAGAAGAACAAATAAGTGAGACAGATTGGTGGAAATCACTGCTGTGG[A/G]AAAGAATAAAGAAAAAAGAATGAAAAGAAATGAGGACAGGAGTTCCCACTGTGGCACAGTAGGTTAAGAATCTGACTGCAGTGGTTTGAGTCACTGTGGAGGTGTGGTTTCAATTCCCAGCCAGCAAAGTAGGTTAAAGGATCTGGTGTTGTCACAGCTGCAGTGTGAGTCAGAGCTGCACCTTGGATTCAATC…
15	33170966	C	T	5	2	-	0.458333	3.40427	intron_variant	DLGAP2	-	-	TRUE_DNM	Ti	AGCAGCCTTGTGGCCCTGATGAAGAGGAGGAGGCACAGCCTGGTCCCTGGGGGAGGTGGTGTGGACATAGGGAGGGAGACGGCCCACCTGGACCCAGTTGGCCTGCATGCTCCCAGCCAGTGGAACAATATTGGTGGGGCTGCCACATCCTCTCCAGGCAAAACCCGAGAGTTTCTTCTCAGCTGTTTTCCTGTTGGAAT[C/T]AGCTTTCCACATCTGTATTTCCTGATATGTTATAGTATATGCATATTACATGTGAGTGTTTACATCATATGTACATGTTATGTGTGCATATTGTACACAAGAATAGGATCTATTTCCTATACTAGATGCATTTTATATGCCATATGTGCATATTTTATATGGTTATATATGCATTATATAAACCATATAAGCAC…
16	30582497	T	C	32	1	one offspring	0.534884	13.4589	intergenic_variant	-	-	-	TRUE_DNM	Ti	GCGCTAGGGCAGCGGGAGGGATGCCCTGGATTCTTGATATTCTTCCCCCCCGCCCCGAGTCTCTGTCTCCGTTTACCCCACCTTCTGGGGGACGCGCCTTCAGAAGAGACCTGGTGGCGAGTTGAGGGAGGATCGCATCCCTGCGACCCTGAACTCCCCACACCCCAGCATTAAAGATTGAACTTGGGTTCTACCTGCTC[T/C]GCAGACCATTTTACTTCTCTTACTAAGATCTTAATTCATTGCTCAGCCCGTTGCTGCCGCAGAGCCCCTGTGGGTTTCTCCAGATCCCCTGCCGGGTGTCTTTCCAGGGAAGCCCAACCCCCTGACCCCCGAGGGCACACAAGGGTTTTCCGGTTGAAAACAGTCTCAGACTTTGCGTGGCCGGTCCCCTCCTG…
5	2192980	T	G	32	1	-	0.277778	5.95749	intergenic_variant	-	-	-	FALSE	Tv	CAGTCTCCAAACCTCCTTGGTCCAGACCCTTCCAGCTTCTCCACCCTCGTTTTGGCCCCTCCTCTCCCCCGGGGTGACTCTGTGGTCACAGTTCAGACACCAGCACCTCTCCCCTCTTCGGGCTGTGCTGCTGCCCCCATGGCGGCCTGGGACGCTCTCCCATCCTGCTCGGCTGGCTGGCCCTCCTCTACCCCCAGGTC[T/G]GAGTTTGAAAGTCACTTCCTGTAGAGGGCACCCCTACCCACAGCCAAAATCAAGGCTCTCGTGTGCGTGTGTGCGTGCGTGCGTGCGTGCGTGTGTGTGTGTGTGTTTGGGACGTGCATCACCACGTACAGGCGTCTATCTCCACCAATCCCAATTTCTCTCTCCTCCCCTCCCTCCAACGGGAAAGAAAGCTG…
14	83491884	A	G	32	1	one offspring	0.416667	8.48256	intron_variant	NRG3	-	-	FALSE	Ti	AGTCTTTGCAGCAAAGACAGGGAGCAGAAAAAAGAGGCCTGTGCTCACTGAAATCATTCCTTTTATATGCACCTCCACTATCAAGGCCAGTATCTGAGTTTTCACAGCCTATAGGACTCACTGGTTCTCACACTTGGAGACATTCTTTATCCTTAACTACAGACTGGGCTGAAATACCACCCAAGGAGGAAAAGGGGGGG[A/G]ATATCAGAATATGATAAAGGTGAGGGGGAGGTGCATGCAGCATACACACTTTACAAAATTTGTTGCTGATCTCCTGAAGGTTACTACCAGTCACAAGGAGAATCACCATGAAGGATTTTAGTGTTTTTCTAAGATATGAGGAGATGCAAGAATTGGGCACATAAAATCTTCTCCTAAAAATATCTGACTATCTG…
4	38318430	T	G	33	1	-	0.277778	8.19087	intergenic_variant	-	-	-	FAIL	Tv	TGAAACAGACCTCTGAAGTCTAACAGACACCGAGTTCAAAGAGCTAACGAAAAGACTGAAGGAATTAAGAACAAATATCAACAAGAGTTCCCATCATGGCTCAGGGTTAACCAATCTGACTAGGAACCATGAGGTGGTGGGTTCGATACTTGGCCTCGCTCAGTGGGTTAAGGATCCGGCATTGCCATGAGCTGTTGTGG[T/G]GTAGGTCACAGATGCGGCTCGGATCCTGTGTTGCTGTGGCTCTGGCGTAGGCCAGTGGCTACAGCTCCGATTAGACCCCTAGCCTGGGAACCTCCATATGCCACAGGAGCAGCACTAGAAAAGGCAAAAAGACAATACAAACCAAAAAAACAAAACACAAAAAAACAAATATCAACAGTAACACAGATTACTTT…
1	260618379	G	A	33	1	-	0.538462	9.05223	intron_variant	CDK5RAP2	-	-	TRUE_DNM	Ti	GGGAGCGGCCCAAGAAATGGCAAAAAGACAAAAAAAAAAAAAAAAAAGAAGAAAAAAAAGCGGAATAATTCCCAGGCCAAGAGCTAATCTCCTGGAGAAAGTCAAGAAATGGGCACTGAAACACTGTTTGACTCATGTCTTTTCAAGAAAGCCAGGTGCTTTTTTTCAACTTTCAGAATCAAGGTTTGTTTTCAGGCAGC[G/A]ATCTCCAGGTCAAGACTTCAGATAGGAAGAGACTTTTTATCTGACAGTTATAAGGCAGCACGCAAGGAATACCGAAGAGTCATATCACAGAAGACTGGCCCATCCTAACTTAGGGCGGCCAATGGAAGGCTCGGTGAGACAATGATGATCATTGTCAAGCAGGGCCTGGATGCTGAGGCTTGCATCTGTCAACT…
15	44909881	C	A	7	2	-	0.3125	0.08641	intergenic_variant	-	-	-	FAIL	Tv	CAGCTCACAGCAACGCCAGATCCTTAACCCATTGAGCAAGGCCAGGGATTGAACCCACAACCTCATGGTTCCTAGTCAGATTCGTCAACCACTGAGCCACAACGGGAACTCCACATGTGCATTTTATTATTGCAGACTGTATGGATATTTTTTTGCATCTTTTATATTAAAAATAAAGTTTAACTTTTGTTAAAGTAATA[C/A]ATATATCAAAAAAATCAAATGATATTTGTAAAAACTAAGCCTCCCTCCAAATCCAGCCCCAGGCCCTAAATCAGAGGCAACTACTATCAGTAGATATCTGCTGGACTGTTCTTCCAGAGATATTTTAGCTGAAAAGTAAAAGTTAATGATATTCTAGAGGTAACAGGAAGTCACTAGGCTCTTTGGAAATTATT…
15	31197377	C	T	13	2	-	0.416667	11.8169	intron_variant	EPB41L5	-	-	FALSE	Ti	TCTTGGGCCGCTCCTGCGGCATATGGAGGTTCCCAGGCTAGGGGTCTAATCAGAGCCATAGCCACCAGCCTACACCAGAGCCACAGCAACGCAGGACCCGAGCCGTGTCTGCAACCTACACCACAGCTCACGGGAAACACCAGATCCTTAACTCACTGAGCAAGGACAGGGACTGAACCCGCAACCTCATGGTTCCTAGT[C/T]GGATTCGTTAACCACTGCGCCACGACGGGAACTCCCTCCTTTCCTCTTTAAAACCAAACCAAAACAATACATATCTGGAGGTCCCACCAGGGCACAGTGGGTTAAGAATCCGACTTCAGCGACTCAGGTTGCAGTGGAGGCGTGGGTTCATTCCCCGGCCCTGTGCAGTGGGTGAAAGGATCCAGCATTGTAGC…
4	45941627	G	C	33	1	-	0.666667	8.93958	intron_variant	C8orf88	-	-	TRUE_DNM	Tv	ATTGTATATATATACCACATCTTCCTAATCCATTCATTTATCAGTGAGCATTTAGGTTGTTTCTGTGCCTTGGCTATTGTGAATAGTGCTGTGGTGAAGATAAGGGGTGCATGTCTCTTTTGCAATGAAAGTTTTGTCCAGATGTGTACCCAGGAGTGGGATTGCTGGATCATGTGTTACTTCTATATTTACTTTTCTGA[G/C]GTATTTCCATACTGTTTCCATAGTGGTTGTACCAACTTACATTCCCACCAACAGTGAGGGAGGGTTCCCTTTTCTCCAAATCCTCTCCAGCATTTGTTGTTTGTTCATCTGTTAATGATGGCCACTCTAACTGGTGTGAGGTGGTACCTCATTGTAGTTTTGATTTGCATTTCTCTAGTAATTAGTGATGTTGA…
15	38685488	C	T	15	2	-	0.428571	1.59205	intron_variant	WDR17	rs710440249	-	TRUE_DNM	Ti	AAGTGACAAGAGGTGAGAGTGACAAATCTCGAAGAAGAGGCAGGCAGCCTAACTGGATGAGTCGCATCATCTGCAGTCACAACACACAGTATTTTCCACAGCAGAAGCTCCGTCCCAGTGGTCCCCAGAGACCAGTGAAACAAAGCAGTAAACTGCGTATGTGTTGCTTAGAAAGGAACCAACAAACTCTAACACCCAAG[C/T]GTCAAATCTTACAAACATATCAGAATTTTATATAAAAGATAACAGTTCCTTCTGGAAGGAGAACTTGCATAAAGGAGGAGTGGACTCAATTTTCACAGAAAAAAAAATTATTTGAAAAGCTAGGATTGCTTTTCATTTTACAATATAATGAAATTTCATAGGCTCAAATCTCCACTTGAGGCATTTCAGAATGT…
15	44004491	C	T	18	1	-	0.416667	0.49597	intron_variant	TENM3	rs338417196	-	TRUE_DNM	Ti	TAGGCAGCCACAAAGCAGTTGGTGATTCTAAGGAAGAAGAAATAGCATCCCTTTGAACTTTCTTTGAAAAAATCCAAAGGAGGAAGAGGCACGTGTCTGGAGGCTAAAAGGGAAGTTCAGGAAAAGGGAAGAGCATTAAAAATGGGGCTGGGGGGAGCAGGCTCTTTTAAGGAAAAGTGACTAGTCCAATTCCTCCAAGC[C/T]GTGCCAGCCATAGCAGGGTAGCCAGGAAATTGTCAAGGTAGGTTGAAGAAAGTCGGAATGGGGCTTTTTATGCTAGTCTGGACCTTTGTATATAATGCAGTAATTAGCAAAGAGTCAGGGAAGGTATCTGAGGAGAATAACATGACCAGAGCTATGCTTTGAAAATATAAACTATAATGGAAAAGAATATGAAG…
15	2987120	C	A	28	1	-	0.394737	1.68913	intergenic_variant	-	-	-	TRUE_DNM	Tv	AACAACCAATCAGAGATGAAGAATACAATAACTGAAATGAAAAATACACTTGAGGGAATCAATAGTGGACTAAATGATACAGAAGAATGAATGGATCAATAAGTTGGAAGACAGAGTAGTGGAAATCACTGCCATTGAACAGAAAAAAATAATGTAAAGAAGTGAGGACAGTTTAAGAAACCTCTGGGACAACACCAAGC[C/A]TATAATGCAAACTAATATTTGCATTATAGAGGTCCCAGAAGAAGAAGAGAGAAAAAGGGTCTGAGAACATATTTGAAGACATAATAGCTGAAAACTTCCCTGGGAAAAGAAACAGTCAATTGAGGAAGCACAGAGAATCTCATACAGGATTAACCCATAGAAGAACACATGAAGACACATTGTAATTAAAATGT…
16	27924631	C	T	14	1	-	0.64	1.24221	intron_variant	NIM1K	-	-	TRUE_DNM	Ti	CAGGTTAAGAACCCAACATAATATCCGTGAGGATGTAGGTTTGATCCCTGGCCTTGCTCAGTGGGTAAAGAATCCAGCAGTTTCTGCAAACTGCAGTGTAGGTTGCAGATGCAGTTTTGGATTGGGGTGTTGCCATAGCCATGGTGTAGACCACAGCTACAGCTTCCATTCAGCCCCTAGCCCCAGAATTTCCATGTTCC[C/T]TTAAAAAGAAAATAAATAAATAGAATTGAAAAAACAAAGTAAGATTATGCTAAAGGGACATAGCCTGAATGACACCATGACTGAATTTTTGGATGATTGCAATGCAGAGAACCTGGTGCAGCTGTCTCAGCAGGGGGAGTAGCAGAGAGGGACCCACGCACCAACAGCGCTGAGGGAGGGCCAGGATGAGCGAG…
8	94865972	A	G	33	1	-	0.470588	7.1413	intron_variant,non_coding_transcript_variant	-	-	-	TRUE_DNM	Ti	CCCCAAATATCAAATACCTGGAAATACACCTAACCAAGGAGGTAAAAGGCTTATATGCTGCAAACTATAAAATATTAATCAAGGAAATTAAAGAAGATGTAAAGAAATGGAAAGCTATTCCATGCTCCTGGGTTGGAAAAATTAATATTACAAAAATGACAATACTACCCAAAGCAATCTACAGATTCAACGCAATCCCT[A/G]TCAAATTACCCACAACATTTTTCAGAGAACTAGAACACACAATCCAAAAATTTATATGGAACCACAAAAGACCCAGAATTTCCAAAGCAATCCTGAGGAACGAAAACCAAGCAGGAGGCATAACTCTCCCAGACTTCAGGCAGTATTTATATACTTTTTAAAACATTTGTATAGTTCTTGCTCATGTTCATTTC…
11	33011833	T	C	33	1	-	0.470588	5.74757	intergenic_variant	-	-	-	TRUE_DNM	Ti	ACATAACAGAAAGGACTAGACCTCAGAAGCTGGACCTAGAGATCAGAATTGGCTATGTAATTGGCATAATGAAAAAAGCAAGATGCTTTGTTTAAAAAGGATGAAGACTCTCAAGATGGATACAGCAGAGCATTCGACTTACATATGAGGCTCTTCCAAGTTCAGAATCCTGTGTGATGTGTGAGTTGTGTCCATGAATA[T/C]GATGTGCTAGGGATTCAAGTCAACTGGTACCTTCCTTCTGTCTTTCTCCCTGACATCTTTCACATCCACTTTTCTCTGTTTCCCTCATTCTCTTCTATCACAGCGGCTTAACTAGTCTTCTTTGGTAATTCAAGCAGATAAAGTTTAGAGAGGACTCAGATTGGTCATACCTGTGAAATGCCCGAGTCTGTCAA…
14	3072844	G	A	33	1	-	0.444444	0.39785	intergenic_variant	-	-	-	TRUE_DNM	Ti	CATACTTCACTCAAATGGGTAAAACTCTGGCACCATAGGTGGTGATAGATTACATAGGCAATTTACCTAGAGCAACCACCAGTAAAGTTATACAAAGTGGTACAAGAAAAAATAATTATAAATAAAGAAAAAATCTAAAGCTGAAAAATGTTCAAATTGTCCTAAAAGAAAGCAAGAAAAAATAGAGGACTGAGAATAAA[G/A]GGATAAATAGAAAAATACCAAATGGTAGAACTTAAGCTCTAACACATCAATGATTTTTTTTTTTTTTTTTGTCTTTTTAGGGCCACACCTGCAGCATGTGGTGGTTCCCAGGCTAGGCATCTAATCAGAGCTGTAGCTGCTAGGCTATGCCATAGCCACAGCAACGTTAGATCCAAGCCACATCTGTGACCTAC…
14	8625202	A	G	33	1	-	0.666667	8.05308	intron_variant	-	-	-	TRUE_DNM	Ti	ATACATAAAGAAGAAAAAAAACACCAAAAAAGTGGAAAATTCAATGTGCTTTTATGATAACAACTCTCAACAAATTAGGTACAGAAGTGTACCTCAATTTAACAAAAGCCATATGTGACAAGCCCACAACTTATATCAAGTGCTGAAAAGTTGAAAGCTTTTCTTCTGAGACAAGAAATATGACAAATGTGCCTATTCTC[A/G]CTACTCCCATGTAACATAGTATTGGGAGTCCTAGCCAGAGGATTTAGTCAAGAAATATATATAAAATTCTTTCAAATCAGAAAGGAAGAACCAAAGTCATCTCTCTTTGCAGGTGACAAGCTCTTATATAAAGAAAATCATATATATTCTACCAAAGAACTGTTAGAACTAGTAAACTCAGTAAATTTTCAGCA…
14	25949822	G	A	33	1	-	0.4	1.57848	intron_variant	GLT1D1	-	-	TRUE_DNM	Ti	GAAAGCAGTCAATAGACTAGGTCATTTCAGACAGTGACAATTGGCAGGAAGTTGATAAAACTGGGTGATACAGTGCAGTCCTGATTACCAGCTCTTTGGAAAAGGTGGATAATGATGTGACATTTGAACCAGGCTTGGGGCATTGGCGGGGGGTGGGCCCTCTGGTTATCAAAGGTTATCAAAGGAGAGAGGTGCACGCT[G/A]GCCAAGGTGACAGGAGGAAGGCCAGAGGGCTGAGGGGGGCAGGGAGGATGTGGGGACATGTGGAGGCAGGGGCTTGGTGGCTGGGTTAGGAGGTGGGAATTTTATTCTCAGTACGAGAAGCTGAGAGGTGCAGATGGGCCACAGACTTGTTTGCAACTCATACAAGACAGTGCTGAGTGCTGTGTGCAGCACGG…
14	74382272	G	A	33	1	-	0.3125	2.96512	intron_variant	CDH23	-	-	TRUE_DNM	Ti	TTCCCCACCCCCAAGGCCTCATTCCCAACTTCCTCTGGACTTCAAGGAGGGAGGGGCCCTTCCTTCTCTCCCTCCCTCCCCTCCTTTCCTCCTCTCCCTTTTCTTTTCTTTTCTTTTTGCTTTTTAGGGCTGCACCTATGGCATATGGAGGTTCCCAGGCCAGGGGTCTAATTGGAGCTACACCTGCGACCTAAACAACA[G/A]CTCACAGCAATGCTGGATCCTTAACCTACTGAGTGAGGCCAGGGATCAAATCTGCAACCTCAGGGTTCCTAGTCAGATTTGTTTCCTCTGCGCCAAGACAGCAACTTTTCTTTCTTTTTTCTTTTCTTTTCTTTTCTTTTTTCTTTTCTTTTCTTCTCTTCTCTTCTCTTCTCTTCCCTTCCCTTTCCTTCCCT…
14	81859714	G	A	33	1	-	0.294118	2.43625	intron_variant	ANXA11	-	-	TRUE_DNM	Ti	CTCTACTGCGCTTTGATTAATAATGGTGATCATTTCAAATCCTCACATACAGAGCTGGCTAATTCTAAAATAGTTATAGAGTATCCCTTGTATGATTTGTGATTTATTTAACCAGCCTCTTATAGGTGGATATTTAGGGGTCTCTTGTTGTTGTAACAAAACCTCCAGGAAGATCCACGTCCCTGCGTTATTTCACACGT[G/A]TGTTAGTCTGGGAAATAGATTTTCAGAGGTAGAGTTTCTGAGTCAGATTGTCTTCTCAGGGCCGCACCTGTGGCATATGGAGGTTCCCAGGCTAGGGGTCAAATTGGAGCTGTAGCTGCCAGCCTATACCACAGCCACAGCAATGCTGGATCTGAGCCACATCTGCAACCTACACCACAGCTCACAGCAATGCC…
16	15070459	C	T	29	2	-	0.4375	0.41055	intergenic_variant	-	-	-	TRUE_DNM	Ti	AGGATGGGAAATTAAAAGCAGGAGATCAGAGAATTACACAGGAAATTTTAAAGCTATTTTTATTATCAATGATGAGCACACTGGTGTTTGTTATATTATTCTTTATACAAGTCTGTATTTCTGAAATATAGCATCATGCACTTAAAAATGAAATAAAACAAAAACCATGTATAAACAGAATCATTTCATCAGTCCATAAA[C/T]TTAATGGACTCTAGTACAGTTTTTACTTTGACACACACTAACCTCATGGAAATGATACAGAGCACTGTGTTTAGGCAAATGTCATTTTATAACTCTCTTTTCACACCTATGAAATAATATGAGAAAAGATTTCTTTTTGAAATAGCATTTCAATATTAAGCAATTCTATGATTTCACATATCTCTGTCAAGTTG…
16	17608226	C	T	30	1	-	0.482759	4.67284	intron_variant	CDH6	-	-	TRUE_DNM	Ti	GGGGAGAACCACCAGGGCTTCCTGGTTAACAGGATCAGAACCCAAAGGAGAGAAAGCAGGAGGCTTAAATAGTCAGAGGTTTAAAGATAGAATAATCAGGACAGTGAAACTGTCACTGACGCCAGCACAGAAAAAGAAAGAGGTGCGTCAAGGGCTAAAGAAAAGAGTATTTGATTTTATGCAAAATCTACTTAGAATAT[C/T]TTTGGCTTTATGTAAACTGAATAGAAAAATAAGAGGGAAGCAATGTAATTCCACATTTTCAGAAAACCCCACACCCCTCCTTCCAGCTTTGCATAATGCAGCAATTCCTTGACAATGATTGGTATATAGTCTAAGATTAAATTCAGTAAGAAAAGAACAGAGGCAGCTATAGATTAGATTTTGAAGACATGGTT…
17	32875843	C	A	5	2	-	0.391304	2.76964	downstream_gene_variant,intron_variant	EBF4	-	-	FALSE	Tv	GGCTGGCTGTAAGGGGACACAAAGTCACTTCTCTCTCTCTTTTTTGGTCTTTTTGCCATTTCTTGGACCGCTTCCCGCAGCATATGGAGGTTCCCAGGCTAGGGGTCAAATCGGAGCTGTAGCTACCGGCCTACACCAGAGCCACAGCAATGCGGGATCCAAGCCGCATCTGTAGCCTACGCCACAGCTCATGGCAACAC[C/A]AGATCCTTAACCCACTGAGATAGTCCAGGGATCGAACCTGCAACTTCATGGTTCCTAGTCGAATTTGTTAACCACTCAGCCACGACGGGAACTCCTACTTCTCTCTTTACTCAGCCTGGGCCACTGGGGCGGGCTCGTGGCCCAGGCAGCTGTTTAGATGGGGCGTGAAGAGGGAGACCCGGACCCCAACTCCC…
17	15989392	C	T	11	2	-	0.208333	0.85128	intergenic_variant	-	-	-	TRUE_DNM	Ti	CTGGGTTTCTACCCACAGGAGAGGTATTTGCTGAAGTTATGAAAACTAGATGAGGTTTCTGAGGAAGACTGGGAGAGAAAGCTCTAGCGTGTTAGAAGCAGAACTCCTTTTTTGGTTTCTAGATGTTTACTGGAAGGAGAAGTGAACCCAGAAAGATAAAAGTCTGGGCCAGGAGCAGGGGAAAGCCAAAGGTTTTGTTT[C/T]AAAGCATCTAATCAATAGAAATGAGACTGCATGGTAAATTGAGAAAAAAAGTCATTGAATTTCCTGAGAAAACACTTCTGGGACTCCACTGAATGATGGGAAAAGGGATGAGTGGATACTTCAATCACGGAGTGAATATAAACTCCACTTTTGAGCAATGAAAGTCGGAGAGAAATGACAGGATTTTGATGTAA…
17	15249008	T	G	33	1	-	0.285714	8.95329	intergenic_variant	-	-	-	FALSE	Tv	AGTTAAGAAAGAAGAGGACAAGATAATGGAAATTTTTTTTGGCTGCACCCACAGTATATGAAAATTCTGGGGCCAGGAATCAAACCTCACCACTGTAGTGACCCAAGCCACAGCACTGACAACGCTGGATCCTTAACTTCTAGGCCACCAAGGAATTATTTAAAAATAGGGACTTAGGATAGGGTGATATAAAGTGGGGT[T/G]TATTTAATCTGGAGGAGGTAGTAGAGGAGGAGTTTATTATGGTATTTGTATTAGTCGGCAAAATCACAGCAATGCTGTGTGACAAACCAGACCATCCCCAAACTCAGTGATATATAACAGCCATTTATTCTCATGTACATGAGTCTGCAGAGGAGCGGGGTTTATTTGGGCTCAAGAGGGCTCAAGTGGGTTAC…
17	15249009	T	G	33	1	-	0.285714	6.94545	intergenic_variant	-	-	-	FALSE	Tv	GTTAAGAAAGAAGAGGACAAGATAATGGAAATTTTTTTTGGCTGCACCCACAGTATATGAAAATTCTGGGGCCAGGAATCAAACCTCACCACTGTAGTGACCCAAGCCACAGCACTGACAACGCTGGATCCTTAACTTCTAGGCCACCAAGGAATTATTTAAAAATAGGGACTTAGGATAGGGTGATATAAAGTGGGGTT[T/G]ATTTAATCTGGAGGAGGTAGTAGAGGAGGAGTTTATTATGGTATTTGTATTAGTCGGCAAAATCACAGCAATGCTGTGTGACAAACCAGACCATCCCCAAACTCAGTGATATATAACAGCCATTTATTCTCATGTACATGAGTCTGCAGAGGAGCGGGGTTTATTTGGGCTCAAGAGGGCTCAAGTGGGTTACT…
17	38189361	C	T	11	2	-	0.5	1.23555	intron_variant	NCOA6	-	-	TRUE_DNM	Ti	CAGAATGGCCATCATCAAAAAGTCTACAAACAACAAATGCTGGAGAGGGTGTGGAGAAAAGGGAACCCTTTGGTGGGAATGTAAATTGGTGCAACCACTGTGGAAAAACAGTATGGAGATTCATCAGAAAACTAAAAATAGAATTACCATTTGATCCAGCAATCCCACTCCTGGGCATCTATCCAGAGAAAACCATGACT[C/T]GAAAAGATACCTGTGCTCCAATGTTCACTATAGCATTATATACAATAGCCAAGACATGGAAACAACCTAAATGTCCATTGATGGAGGAGTGGATAAAGAAGATGGGGTACATATACACAACAGAATATAACTCATTAAAAGGAAAGATATAATGGCATTTGCAGCAACATGGATGGACCTAGAAATTATCATGC…
10	15552743	G	T	34	2	-	0.538462	2.79765	intron_variant	PLD5	-	-	FAIL	Tv	AAGCCATGAGAAGAAGCTTGGAATTCCCCCCCCGCCCCCCGCTTTTTACGGCCACACCCATGGCATATAGAAGTTCCCAGTCTAGGGGCTGAATCAGAGCTATAGCTGCCTGCCTACACCACAGCCACAGCAACACTGGATCCAAGCGGTGTCTGTTACCTACACCACAGCTCACGGCAACGCTGGATCCTTGACCTACT[G/T]AGCAAGGCCTGGGATCAAACCCGCATCCTCATGGATACTAGTCAGATTTGTTGCCACTGTGCCACAACAGGAACTCCAGAAGCTTGGAATTTTCACTCCTGCCCGCCTTCTCTTGAGAAGGTGTAAGGGCTGAAAATGGAGTTAATGATTGATCATGTCTCTTTGATGAAGCCTCCAATAAAAATCCCAAGAGT…
4	109612404	T	C	34	2	-	0.384615	4.6148	intergenic_variant	-	-	-	TRUE_DNM	Ti	TTATAACCACCTGTGTGTCCCCAGCATGACTTTCTCCCTCAGGAGCTCCGATTCCTGGGTGACAGCAGGGGGAGAATTCAAGCCCCATCTCAGAAGCAGATAGAAGTCCCACGGAACGCTCCTCGGCCCCCACCATTGGTGCCTCTTCGTTCCCCTCAAAGAGGAGACCAACCCCACTGACCAAGTGGTGCTGCCAAACC[T/C]GAGGCCTAAAGTCAGATGGACAAGGAGACTGGGGTGGAGGGGGGCTCAGGCTTTGGGCGGGACTGAGGAGAGATGCTGACGTTGGAAAGTCATCATGACAGGGTCCTAGGAGGGCCCTGGAGATGTGGAGCTGAGAGAGGTCTCCGGGCGGGCATCTCCCAACAATGGACTGTCCAGTTGGGCACAATTACCCA…
17	9188333	C	T	17	1	-	0.764706	2.59079	intron_variant	ADAM18	-	-	FALSE	Ti	GTATATCCAATATGAAATTGAACACATGGGAGTTCCTGTCGTGGTGCAGTGGTTAGCGAATCCGACTAGGAACCATGAGGTTGCCGGGTTCGATCCCTAGCCTTGCTCAGTGGGTTGGGGATCTGGCATTGCTGTGAGCTGTGGTGTAGGTTGCAGACACATCTTGGATCCTGAGTTGCTGTGGCTGTGGTGTAGGCCTG[C/T]GGCTAGAGCTCCAATTAGACCCCTAGCCTGGGAACCTCCATATGCCACGGGAGCGGCCCTAGAAATGGCAAAAAGACAAAAAAAAAAAAAAAAGAAATTGAACATATGTACACATCCTGTGGCTACTGGTGGAAAATTCAACTAGTGGCATATTTTTATATGGAGGTATTAATTGTATATATAATTATTTTAAA…
17	35107574	C	T	19	1	-	0.4375	14.6853	stop_gained	-	-	-	TRUE_DNM	Ti	GCTAGCTATTAAGTTCCTTTGACATTGGTAATAAGATGCTTAGAAAGATAGCATGCACCAAACCTTGCTTTGCTTACATAATCTCCCTTAATGAACACAGCGTTACTGTGAAGACTACAGATATGGTCACTCTGTTATGACTCTGAGCCTCAATATCTTGAGATAATTGCCTTTCTTTACTCTTTTCAGTCTGCAGGGGC[C/T]GAAAATCTTGCTGGATCATGAAAGGACACTGCAGAAAAGAATGCAAGTCTGGTGAACAGATTAAAAAGCCATGTAGAAACGGTGACTATTGCTGTATTCCAAACAAGACAGATTCTCAACCTCATAGGCCAACCCAAGCACCTACCAGGAAATCTCAAACTTTTAATAATAATTTGAAAGAAAATGCCCTTTTG…
17	36455166	C	T	24	2	-	0.5	0.26823	intron_variant	MAPRE1	-	-	TRUE_DNM	Ti	CCATACCTCCAAATAATTCTCTGACGTGAGCTGGGTATCCTACAGTTCAACTCAATTCTGACACTGTCCACCCCAAGATAGTGTCAGATCCCACAGCTTAAGGGTCCCCCAAGAGTGCCCTCCACTCCAGATGCCTATCACAAGTTCAGGTTATCATCTGTGCTTCTGACCCACCACTGGCTGTAAATCACAGCTTCTCA[C/T]GCCCCCCTCCTTGGGTTTGATTAATTTGCTAGAACAGCCCACAGAACTCAGAGAAACAGTTTACCAGATTACCGGTTTATCATAAAAAGGTAAAACTTAGGAATAGGCAGATGGAAGAGATGTGTAGGGAAGGCATGTAGAAGGGGCTGGAGCTCCCACGCTCCCTGGGTGCCCTGCTCTCCCTGTGCCTCCAT…
13	141011791	G	A	34	2	-	0.631579	2.25546	downstream_gene_variant	UPK1B	-	-	TRUE_DNM	Ti	CCACACATGTAACAGGACTCAGATACTGTGTCAGGTTCTTAACCCGTTGTATCAGGATGGGAACTCCCAAGACTTGTACTTTTGATGGTATGTGAGGCAAACTTGGATATATATGATATGGGATTTCAGTTCCCCTACCTGGGATTGAAGCCGAGCTGCACTCAACAGACCATCAGGGAACTCCCCTGTTTTCTTATCTA[G/A]CTACCTCTTGGTAGAGAAGAGAGGTGGTAAGATTGAGGAGCAACAGGTGGGCCATTTTCCTTCAAAATAGCTCTTTCCTGCTCCCCTTGCTGCTTTGGATCCCACCAACTGGGGTCAATTTCAATTATTAAGAAAAAATCTGCAGAGGAGGTTAAGAGTGGGAACTAGTTGTCACTCACCCCTTAGTATGAATT…
17	14306276	C	T	28	1	-	0.6	1.60184	intergenic_variant	-	-	-	TRUE_DNM	Ti	CTTTCCAAGACAGGAGGATCCAGGAATTTGAGTTCTCACCTGCGGCATCCAGGGGCAAGAAATATGTTCATGGTTGGTGGGAACCGAGCAGGGTCCAAATGGAAGCCCTTTAAAGGTAAAGGAAAGTGTGGCATGTGTGAGGTCTTCTTCTTGCTCCCTACCCCGTCCCTCCCATCCGTGCAGCCCATCGTCCCAGAAGC[C/T]CTCTCTCCAAGGCAGCCTCCCTGAGACCCCAGGCATACCCGGTTTCTTCCGAGCTCATATCAAGCCGCGCTTGCTTCCGTGGGAGCCAAAAAGGCAAACAACTGATGCAGCCTAGCTCCCCCGATCCCCAGGAGGTAATTGTTCAACTCTAGCAGTTCAGTGGTATCCTCCGCTACTGCTGGATCGGGAATTCC…
2	25647942	A	C	34	2	-	0.526316	0.13361	intron_variant	SLC1A2	-	-	FALSE	Tv	CCACACCTGCAACCTACACCACAGCTCACAGCAACGCCAGATCCTTAACCCACTGAGCGAGGCCAGGGATCGAACCTGCATTCTCATGGATGCTAGTCAGATTCGTTTCCACTGCGCCATGACGGGAACTCCAGATTTACCCCGGTTTTCCACACAGGTCCTCTCTCAGTGCTGGGATCCAATCCAGGATCCCCCAGTGC[A/C]TTTAGCTGTCTCTTTTCTTCCCATCTGGGACAGTTTCTCAGTCTTTCCTTGTCCTTTTTGACCTTGACACTTTTGAAGGGGACTGATGAGCTATTTGGTAGAATGCCTCTCAAGTTGGGATTATCTAATAATTGCTCCATTTCTGGCTTTTTAGTTGACTGCTCTATATATCCTTGATGACTCAGGCAGAGAAG…
17	10081466	C	A	33	1	-	0.444444	2.09774	intron_variant	ZMAT4	-	-	TRUE_DNM	Tv	AGAAACATGGGGCTGAGGGAATATATGGAAATTCTCTGTATTTTCTGCTCATTTTTTTGAGCAGAAAATCTGAAACTTTTTAAAATGCAGAGTTCCCGTTGTGGCTCAGCAGTTTAAGGATCTGACTAATATCCATGAGGATGTGGGTTCCATCCCTGGCCTCGGTCAGTGGATTAAGGATCCCAAGTGGCCACAAGCTG[C/A]AGCATAGGTCACTCATGCAGCTCAGATCTGGCATTGCTGTGGCTGTGGTATAGTGTGGCAGTTGCAGCTCTTGATTTGACCCCTAGCCAGGGAATGTCCATATGCCACAGGTACAGCCATAAAAAGACAAAAAAGGGAGTTCCCATCATGGTGCAGCAGAAGCAAATCTGACTAGGAACCATGAGGTTACAGTT…
2	140859867	G	A	35	1	one offspring	0.372093	2.61069	intron_variant	CTNNA1	rs709089118	-	TRUE_DNM	Ti	AAAGACGTGGATGGTCTGGACCGCACAGCCGGTGCCATTCGCGGCCGGGCCGCCCGCGTCATTCACGTAGTCACCTCGGAGATGGACAACTATGAGCCAGGGGTCTACACAGAGAAGGTGCTGGAAGCCACCAAGCTGCTCTCCAACACAGGTGCGGGGTCTCCCTCCTGTACCCCTGCTCCCGACACACAGTGCCCAGC[G/A]GCCAGGCCCCCTGCCAGGCCAGGCCCCGGGACCGGCGAGTCGAGCCCAGGACTCAGCTCGGGCTCGGGATGAGATTCTGAACTCGCGAGTGTAAGGTGACCGTCTGAGTTACATTTCCTCTTAGTGAACCCACTAACTGAAGGAGGGGGCAGGCCAGCGAGGCCTCCAGTTCACCCCGGTGTAAGTTCTCTGCC…
17	56799162	C	T	33	1	-	0.684211	2.37985	intergenic_variant	-	-	-	TRUE_DNM	Ti	ACCCAGCCACCAGGGAACTCCTAGATTTACTTTTTTAAATTTTTTAAATTCAAGTTTAGTTGACTTACAGTGTTGTGCCAACTTCTGCTGTATAACACAGTGACCTAGGCATACATATATACCATATGTTTTTTTCTCATATTCCACCATGGTCCATCCTAAGAGACTGGATATAGTTCCCTCTGCTGTACATAGGGTCT[C/T]CTTGCTTATCCATGCTAAATGGAAGAGTTTTGCATCTACTTACTTTTTAAATAAACTAGACAACTGTGTTTTTTATGACCTCACTAATTTGAGATCCTGATTTCTGCTCTGGCCTTTTCGTCACACCTCCGGGATGGATCCAACCAGGTCATCGGTCCATGCGTAGGTGAGGACTGCCTTCCAGCTCAGCAGGC…
17	26612606	C	T	33	1	-	0.555556	4.57477	intron_variant,upstream_gene_variant	ZNF133	-	-	FALSE	Ti	TTCCTGGGCCACTCAGGACTCTTTTCCTGATGTCTGAATTCCCGCGTGCTCTCCATTTTGAAATAGCGTCGAGATGAAAATAGCAAGATTGGGCAGGGGGATGAGAAAGGCATGTGGCGAGGGCTTTGTGGGCTGAGGAGTCAGGAACATCCACTGAGCACCCCTAGTGTGGGACAGGATGTGTAATGGACTATTACCCC[C/T]GTTTCACAGGTGAGAATGTGGAGGTGCTAGTGGACAGCAGGGGCCCCAGACCAAAGGCAGTAGGGGTCAAGTTTGTGCTCTTCACCACACCCTGCTTGTGCCTCTCAGGCCAGGGAAGGCCCAAGGGGCTGTGGGATTGAGGCGGAGGACTGAGTTATAGTCTGGTCTTCGCTTTTGCTGAATTGCATAAACTT…
17	61500285	C	T	37	2	-	0.288889	1.10011	intron_variant	TAF4	-	-	TRUE_DNM	Ti	GAGTGTGGTATTTATTTTCTTTTCAAACCCCTTATTTTCACTGGTTACACGTTATCTCATCCAAAACGTATTACAATTTCTTTACTGCTGGAAACAGGCTGGTTTCTGTTTGCGTTACTGTGAAGGCTCGGGGTTCTTAAACCACCATCCACGCACAGCCTAAAACCCCCACCAGCCGTTTCGAGGCCACCAAGCTGGGC[C/T]GCACGTGCTCCCGGGCACCACGGGCCTGGACGCCGCTTCCGGAGGCCGGGGCGCCCCTCACGGCCGCACGGGGAGCGGGCAGCAGGCAGCAGGCAGCCGGCCGCCTGCCCTGGGGCCCCAGGGCCCATCTCAGCCTGAGCGCGACCACCGGTTCTCGGAGACCCAGTGACCCCCGCCTGGCTCGGGAGCCAGGG…
9	48823740	T	C	35	1	-	0.692308	3.24326	intergenic_variant	-	-	-	TRUE_DNM	Ti	AATGAACAAGTGGAATCTGAAATTAAAACATTAGCATTCCCCCCAGATAAAATAATTATGTATAAATCTCACAAAATACATGCAGGATTTATATGAGGAAAACTGCAAAACTCTGATAAATGAAATCAAAGAAGTAAATAAATGGAGTGATATTTTATGTTCAAGGGTGGAAAAACTCAATGTCATCATGATGTCAGTTT[T/C]CCCCAACTTGATCTATATAGTCTATGAGATAGTTTAATGCAATCTCAACCAAAATCCCAGTTATGTTATGAATATTGAGAAACTTATTCCAACGTTTATATGGAGAGGCACAAACCACAAAATAAACAACACAGTACTGAAGGATAAGAACTAAGTTGGAAGACCTGTACTTCCAGACTTTAAGACATACTAGA…
14	26042241	G	A	35	1	one offspring	0.365854	3.08511	intron_variant	GLT1D1	-	-	TRUE_DNM	Ti	GAAACATAAGGAATATCACTTTTCTCTTAGGTGTTTAAGATGCCTACAACATTATGTGTCTCCTTGAGAAGGATCCAGGATCCTGCCCCAGGGCTGCTCTATTGTTGCTTGACTGCTCCTCCCTGGTCTCTGCCTCCCCTCCCTTCTCTGATCAGCAACTGTCTGAACCTGCCCCTTGGAGCTCAGGCAAGGTCATAGTG[G/A]CTGAATGAGGCCCATTTCCTAAGAACAAGAAATGGGGACACAGAAAGGCTTTTGTTCCCAGGAACCCCTTGGGGTCCTGTTCAGTTACAGGCTGAAGTTGGTCTGAGGCTGCTGGCAGGGGCCACTGGCTGAGCTGTGTAGCTTCTTTGCTGGGCTCTCCTGTGGGACCAGGCTCTATGGAGAGAAATGCACAA…
16	22451787	G	A	35	1	one offspring	0.372093	4.34146	intron_variant	CPLANE1	-	-	TRUE_DNM	Ti	GCTTATTTCCACACTCTTACAGATCCTGCTTTCTCCAATATTTTTATAAAACCATGGTCCATATTTTTAAGGCAGAACTACAGAAGCTAAAAAAGATTCATTAAAGAACAATAAAAAGGGCGTTCTCATCATGGCTCAATGCTTAGTGAATCCGACTAGGAACCATGGGGTTGCGGGTTCGATCCCTGGCCTTGCTCAGC[G/A]GATTGAGGATCTGGTATTGCTATGAGCTGTGGTGCAGGTCGCAGATGCAGCTTGGATCCCGTGTTGCTGTGGCTCTGGCTTAGGCTGGTAGCTACAGCTCTGATTGGACCCTTAGCCTGGGAACTTCCATATGTCACGGGCGCGGCCCTAGAAAAGACAAAAAGACAAAAAATAAAAATAAAAAAAGAATAAAA…
14	21408376	A	C	35	1	-	0.225806	3.77697	intergenic_variant	-	-	-	FALSE	Tv	ACAGTGATGTTAAGTGATACACCCAAGATCACACAGCAAATAAGTGGCAGAAACAGGCAGATTGTACTATTTGCAGTCACCTTAGATACAATTCTTAGAGGGAAGGGTCCAATAAAGGCCCTGAAGAAAAAATTTTTTTCCATTTATATTATTTTTTAATGGAAAATATTCCTTTATTTGCATTGTACTTACTTGATTCC[A/C]CCCAACTTTATTGAATTGGGCTGCAATTTAAATATTTTACTTTAAGCACATTCTCCCAAAAATTTGGAGAATTTTTAAATAATGAAAGAAATTACCACTGGTCTAGAGAACAGTGTACTGAGTTCCATACTGACTGCCGTTGTTGTTGTTGTTGTTTTTCTTATCTCTGTTTTGTTCTTTTTCTGAGGTTTTGT…
18	54090220	C	T	3	1	-	0.405405	0.60136	intron_variant	SUGCT	-	-	TRUE_DNM	Ti	GCCACTTCTTTTAATAATGGGCTCATCATGAATGTATGAGCTACTTTTTAGACATTTAATATTCTTTCATGATTCCCATGGTTTCCCCCCAAAGCTAGGCTAAGATGACCTCTTACACGCTCTTGGTTGTAGTTCTCTGGAGTCTAGAAAAAAATCCCATTAGAGGCTACCGAATGAATTCAAGGTGCTTCTTAAAGAAA[C/T]GTTTGGCCCTGCCTCCAAGAACCACATTATGCCTATTCTTTGCAGTCAGAGCCCCTGTATATGTGCTAGAATATAAATTAAACCACTCCTTTTAATAACAGAATGTCAACTTTCCACTCGTGTTTCTAAGACCTAAAACCGTCCATCTGAATTGTTAAGGAATTCAGAACACCTGGACCATAGCTTACCCCAGA…
16	18499355	A	G	35	1	one offspring	0.583333	4.15136	intron_variant	MTMR12	-	-	FALSE	Ti	CCTATTTTATATGTCATATTGCAACAAGCTGTTGTCAGCCAGTACCCAGTTAATCAGCACATACACATACTGCACAGTGAAAAGGTCATTTCAAAGATGAACTTACTGAATTAAGGAACAGGTTTTATGTTTAGCCTGACAGTAGTGCTAAATGTATCTCATACTGACACGAGATCCTCTGGACGTTGTCTGTCCTGAAC[A/G]AGCAGTTACACTCTCAATTACCCCTCATTCAACGACTGCACCCCACGCACCATGCAAACAATTTACAATCTTCGCAGCACTCCAAGGGAAGCATTAATACTGCAATTTTTAAGTGAGAAAACAGGCTCCAAGAGTTAAATGTCATCCCCAGGATCACACAGCTCTGGTTAGCTGGGCAAGGATTTGAACTCAGG…
16	31386526	G	A	35	1	-	0.5	2.83015	intergenic_variant	-	-	-	FALSE	Ti	TCATTAACAAGTCCATAAATAACAAAACGGAGGGGTTGTAGAGAAAAGGGAACCCTCCTGCACTGTTGGTGGGAATGTAAGTTGGTACAACCACTACAGAAAACAGTATGGAGGTACCTTACAAAACTATACATAAAATTACATATGACCCAGCAATCCCACTCTTGGGCATATATCGGGACAAAACTTTCCTTGAAAAA[G/A]ATACATGCACCCACATGTTCATTGCAGCACTACTCACAATAGCCAAGCCAAGGAAACAACCTAAATCTCCTTTTATTTTTTACTTGTCAGTTTACAGATGCTGTAACACTCAGCCAGGGGCCCAGATAATAAAACTATACAGGGTTTAGTATTAAATGAAATGTTGAAAATAAGTTTTAAATACCTTGCATCAC…
13	73196006	G	A	36	2	-	0.595745	5.01312	intron_variant	CHCHD6	-	-	FAIL	Ti	AGCTGCTATGACGTCTGCAGGGACAGAGAAGGGCCAGGATGTGACCCCGGGTCCCTTGATGTGGGGTCTGCACTTTGCCACTGATACACATGCTCTGCTCTTCCACCAACCACCTCCATGGGGGGATATGGCAATAAAACACCAGTGTCCTGGCAGAGACCTGGGAGGGAAACCCGCTGGCCCTTCATGGCTGCCCATCT[G/A]TCCCACTTGGCAGGACACAGCCCCCCCCATGACAAGGGTCAGCCATGGGACAAAGCGCTTCGAGCAGGAGGCTAACAGCAGACTGTTCACTCCCTGTGCCTTCGGGCACAGGGCCTCTCAGGAACAATGTCCTTGGTCCAACCCTGTCCGCAGCCTCCTGAGCAGAGGCTGTGCCAGCCCAGTCAGTCCACTGT…
17	61554573	T	A	36	2	-	0.347826	2.73017	intron_variant,upstream_gene_variant	LSM14B	-	-	FAIL	Tv	CTCCGCGCGGCAGCCGCCGCGGCCCCTCGGGGCTCGGCCTGCACAAAGGGCGCCCCGGCCCCCGGTCCCCGGCGGCGGCGTTATTGTGCTCGGCCGGCCCGCCCAGCCCGGGCTTGGGGTGGGGAGGTGGGGCGGGTCCAGCTCCCGCGGCGCCGCCTCCTCCGCGGCGCAGCCCACCTCTGCAGGTGGGGGGCCGGCGT[T/A]GCCCGGCCGCCGCCTCCCCACCTGCCCGCGGGCGGAGGGGCCAGCTGGCGCGGAGCACCCGGCCCCTTCGGGGGAGGGGCGGGGCGGGGGGCCTGGGAGTCTCCCTGGGGCCTCCCCAGAAGCCTGGGGTTGGGAAAGCCCGACTCCTGCAAGCTTTCTGGAACCTATTAAGCGGCTGGGGCCTTGAGCCTGAA…
18	35350953	C	T	13	2	-	0.6	1.14962	intron_variant,non_coding_transcript_variant	-	-	-	FAIL	Ti	TTTTCAGACTCTCCTTGAATGATTCATCCTTCTCCAGGTCTTTAAAAGTATCTCTATGCCAGTGACTCCCAAATCTGTATGCCTCTAGTACTGGCCGTTTCTAGGAGCTTATATTCTTAACCTCTTTGTTTGCTCTTTTTGTTGGGCAATCTCTAAACAACTTGCTATTTTTCTCTTTTCTTCACAAACTTCTCCTCCCC[C/T]ACCCTTCCCTCTAATCCACAGATATGTTTAAATTGGAAATATATCAAGGTGTATTGCAAATCTTCCTTTTTGTTTGGGTCTGTGTCATCACCATCCTAGTCCATGCTCACCTAAATTTTTGAAATAACCCCATCTGGTCTTGCTGAGTCTTCTCTACTCCCTCCCTGACCTAAAAACAAAATGGCCTTTTAAAA…
3	130372014	T	C	36	2	-	0.586207	6.55327	intergenic_variant	-	-	-	TRUE_DNM	Ti	TATTATTCCCAATAGAAGTGCCTGTTAAGACAGACAATGTGGACAGTCTGATCTCCTTTCAGTCCCTTTTCTAGAAAAAAAAAAATGTCAAAAGGAGTTTGAAAAGGGATTTCATTGGACAATCAGTGTAAGTTCTACGTCTTGGAATCAGCACCTGTTAGACTGCTCAATTTCAGTGCTGCCTCTTTTCATGTGTGTGC[T/C]TTCTCCATGTCAGACTGAAAATGGCCTGGGGTGGATCTGTGTCCCCACAGCTCCTCCTTTCCTGGCCTCAGCCAGATGGAGGGGACATGTGGACAGAGAAAAGGAGCAGCCCTGCCCCAACTTAGTCCCCATTTATTTTCTCAAAAAAGGCCTCTTGGATGCTGAAATGTGTAAATATTATGAATGTGGTTCTG…
4	85947695	G	A	36	2	-	0.392157	0.04591	intron_variant	PBX1	-	-	TRUE_DNM	Ti	GGGTGGAGGGGGGCTCAGAGGAGGCCTGGGGGTGAAGTGTGGCCCTCCTGCCAAAGCTGGGATCTCAAGGCAACAGGATCAAGAGGTACCTACTTTTTCACTGGCCTTGCCTTCGAAAGGGATCAGCCAAACAGGCACACAGTCTGGAAGGAGGGGATGTCTGGGCGCCACTGGCACTAGCCAGAGCTCTCCTCACGTCC[G/A]TCCCTGCATATCTCTCATGTCTGTGGGATAAACTCAGGGTACATCTGAGTAAGGAAACTTGAACTTAGGGATGTCAGTAGTGGAACTTGACTTCAGAAAGGCACTGTGCACAGAGAGTTTCTTTCTATCTTTCTTTTTTTGCTTTTTAGGGCCACACCTGCAGCATATGGAAGTTCCCAGAATAGTGGTCAATC…
6	43270750	G	T	36	2	-	0.368421	0.03645	intron_variant,missense_variant	PEPD	-	-	TRUE_DNM	Tv	CTCTGAGCCACACGGTTCCTGAGCGCCCTCCGAACAAGGGCACTGCCACGGCAGCTGGTGGCCGGGCTGCGGTGTCTCGCGACATCCAGCCAGGCTGCGGCAGAGGGAGACGAGGGAATCTGGAGCAGAGGGGTGACTAGAAGCCCTGTGCCGCCACAGAGGAGGGGTCCGCCACCACTGACCTCGTCCGCATAATGGAC[G/T]TCGTCCACGGCGTACTTCTCCTTGAAGTGCTCCTTGGAGTGGATCCTCAAAGGGAAGCACAAGGAACACCAGGGTCAGAGTTTGGCAGCGGGGGTGCCCAGGCTGCATTCCCCACCCCCGAGCCCAGGCCAGGAAGCCCCAGGCCCATCCCTGTCCCAGCCAGCACATGGCACCAAGCCAGTCTGCCCAACACA…
7	19613126	G	C	36	2	-	0.428571	3.00612	intron_variant	-	-	-	TRUE_DNM	Tv	ACTTAGGTTGTGATGATGGTTGTACAACTATAAATATAATAAAATTCACTGAATTTTTAAAAAGTAGAGATTTGCTTAGATTTAAATGAACTTTGTAGTAAACATTTTTATAAGCAAAACACACTGATTTTTAGTGATTTTTGTTATTTCCTTTACAAAATTTTTGTTTATTTTTATTTTTTTGGCTCCCCTCAGCACAT[G/C]GAGTTCTCCGGCCAGGGATCAGACCTGAGCTGCAATTGCTACCTACATGGCAATGCTGGATGCTTTAACCCATTGTGCCAGCGGGGATCGAAGCTGTGTCCTGGTGCTGCAGAGATGCCACTGATCCCTTTGTACCACAGTGGGAACTCTAAGATTTGTGCTATTTCCACAAGCCTTGACTTTTTCAAATGCTA…
13	48536498	T	C	36	2	-	0.535714	1.7387	intergenic_variant	-	-	-	TRUE_DNM	Ti	CATCTTCAATGCCAGCATCATGGCATCTTCTCATTTCCGATCCTGCCTCTCTCTTATAAAGACCCTTGTGATGATGACATCAAGCCCAGCTGCATAATCCAGGACAATTTCATCTCAAGACTATTAAAAACTTAATCATACCTGCAAAGTTCCTTTGGAATGTAAGATAACATATTCACAGGTTCTTGGGATTAGAATTA[T/C]GGATTTTGAGGTGAGCATTATTATACCTACCACTACTAATGATGTCGAGCATCTCCGCATGTATTTACCTCTTATCCATGTATCCTTTCCAGTGATGTCTTCTTTTCTAACATGACCATTCGGATTTCGTAATGTTCTGTTTTACTGTTAAGTGTTCTCTGTACATATCAGATACAAGGTCTTTGTTAGATATA…
18	19598985	C	T	16	1	-	0.545455	4.01081	intron_variant	TNPO3	-	-	TRUE_DNM	Ti	AGCTGAAAATCTGGACTATATACCAGCGCCCCCTCTTCCTTGGAGAGCTCTCTATTCCACTTTTCATCTCCCAGGACTGTCTGAAGTTCTTAAGCCTCTTGTCTTCCACTTTCAAATAGGCAAATGCCTTGAGGGGAAAAGTGGAGCCAAATATTAGGCTGAACTATCTGTTCTTCTGTTCTTTGTCTCTGGAATCTGGT[C/T]TCATGTTCTAGATGTCTTGGTAGTTTTGATGTCTTCAAACAAATTCTTGATATTTAATTCATTTTTTCACTTATTTTTGCTTGGAAAATTTGTGTAATGCCAGCTAGTGTGGTAAAACCAAAGTTGAAACACTTGATAAATGTTATGAACTCTGTAACTTCAGGTTGTTTAGGGAGCATGTAGGGCATGAAACT…
14	66557579	T	C	36	2	-	0.40625	3.16021	intergenic_variant	-	-	-	TRUE_DNM	Ti	ACACTCATTAACCAGTTATTATCAATATCCTGGTTGTAGTGTCATATTGGAAGTTTTGAGGTTCTCCTGTGGCAAAGCAGGTTGAGGAGCCAGTGTTGTCACTGCAGTGACTTTGGTTACTGCTTGTGACATGGGTTTGATCCCTGGCTGGGGAACTTCCACATGCTATGGGCGTAGCCAAAAAAAAAAGTTTCATTTTA[T/C]TAGTTTTTCATATAAATTAGCAAGAAATTTAAATATATTCCTAATGAGCTTATATGATTCACTTTTGTTAGTGGGATTTCCAAACAATCCACAAGTTTATTCATTATTTCTTTTTTTTTTTAATGTTTATTATTATTATTATTATTATTATTTGTCTTTTTGCCATTTCTTGAGCCGCTCCCTCACCATATGGA…
18	10175303	C	T	17	1	-	0.391304	1.28558	intron_variant	CLEC2L	-	-	TRUE_DNM	Ti	CTTCTCTTTCCACACCTCCTAAGAACTCGCCAGCTCCAGGAAGCCCTCCTTTTCTGAGAAGCCTTCCCTAAGAGTTGGATGAGCCAAGGTCTGGGCTTCCCTGGTTAATGCCATCAGGTCCTCGGACTTCAGATTCCAGGTGTCAGGAGGACCGAGACACCTCCAGGGGACCAGCCCCCGACCCCTGGCCAACTCCAGCA[C/T]CTTCCACACCGCACCCCACCAGTGGCCACACACATTTACGGAAAGAACTCATGAGCTCCAAGTCCATCTCCTCTTGGCTTACTGCCCCCTTGGCCAGGCAGGGGCTCATGCCTTGAGCCCCTCTGACTGGAAGGGGTAGGTGGGACCCAGGACTGGCAAGGAAGGACCTGGGACAGATACTCCCTCCGGTCACC…
14	123909710	A	T	36	2	-	0.576923	0.45189	intron_variant	HABP2	-	-	TRUE_DNM	Tv	AACGCAAGAGAGAAAGGCCCTCTGAGATCCAGCCGTGAAAGCTAAAATTCTGCACCCACCTGGGCCGTTGAGAAGTTGTAGTAGCTAAAGTCTGTCACACCAGCAACTCAATATTAATCAAGCTGTGTGTGTCCACTTGTTATTACTACATGATAAAGTTGATCCTGTAACAATTTGAGGGTTAGGGGTGCTGCCCCCCC[A/T]CATGCAGTCAAACATCTACATATAAATTTGACTTCCCCAAAACTTAATTGCTAATAGCCTACTGATGACCAGAAGCCTTACTGATAACTAAATACCCGATTAATGCCTATTTTGTATATTAAATGTATTATAGGCTATATTTTTACAAGTAATCTAGAGAAAAAGAAACTGTTTCTTAAGAAAACCATAGGGGG…
16	20215097	G	A	36	2	-	0.357143	0.16135	intergenic_variant	-	-	-	TRUE_DNM	Ti	GCCCGACCTCTCCCTCACCCTCTTCCCCTTTCTCACAGCTTCCTTCAGCAGCTAGAGGTTGTGTGCCTGGTTCAGCACCTGATTTGACACACGGATGGATCATCTTCAAACGGCTCCGTTTGTGTGCGTCTGGCCTTCCACCGTTACGAGAAGGTTTTCAAGGACAGAAATCCATTTCCTCTGCTTTCCTGTGTTGGACT[G/A]TAGAAAAAGTTCAGAAGAGAACGCGTAATTCAGGATGGATCCTTCGACAGCATCCCGTGGCGGAAAGGCCTTTGTGATCAGACAGATTAATCTCAAAGCTGCCACCTCCTCATCGTGTAGATGAGATCTTTGAGTCTCCGTTTCCTCACCTAAAATGGAGACACTAATACTTGGCAGAATGGCTATGAGTATTA…
17	52106267	G	T	36	2	-	0.380952	0.11912	intron_variant	RIPOR3	-	-	TRUE_DNM	Tv	GTGTTCCGGGGCAGAGGCAGCCACAGCCCTGGCAGCGGAGCGGTAGTGCTTCTCAGCAGGCTTGGGGGCCAGAGGGCAGAGCAGCCCACCACCCGGGGGCCTGGGCCCGGCTCGCTCAGCCTCCAGATCCCACACACCGAGGTCTGTGTGCCCAACGTGGGGCAAAACGGGGACTCTTAGGTAATTCCCCAAAGAGCCCT[G/T]CAAAGAGCATCTACTGTTAGTACAGCTTTTTTGGGTTGGGCAAACTGACCGTCAAGCACGGGGTCACACGGCACAGGGTCACATGGCAGGGAAGAGGCCAAACCCAGGTCTGAAACAGGCAGCGGCCTCCAGAGGCCAAGATCGTCATCCCCGGCCACAGGGAGGTCAGTACGAGCACGCCTCCCCCGCGGACA…
18	30216064	G	A	36	2	-	0.454545	0.50086	intron_variant,non_coding_transcript_variant	-	-	-	TRUE_DNM	Ti	ATGATAAAAAGAAAATGGTGAGAAAATAAAATTGGTTAGCAAAAGTGCTACAGATATAATCACACAAGGAAGATAATATGAATTGCTATTTAAGCCCTTATTTCTGCAATGGGTCACCAGGTCATAATTATTTATAACTTTCTTCCTTCTAAAACCTTTTCATAGGTCTCTTTATCATTGGGAAAAATACCATATGAGTT[G/A]GGAATTTTAACTGGTGGAGTGACCCAAACTTTCATAACTGAACTGTTTGAGCCTTTATTGATCCTGTGTGCTGTTCCATTAAATTTTATAGTTGGACTTGGCAGAGCCAAAATGTGTTCTAGAAGACTTCATGAGCTGTAGATATGCTTTTCCCTGCCCCACATGAGAACAGAAACCTCATTTCCACCTTAGTA…
6	26203280	G	A	36	2	-	0.272727	2.36806	intron_variant,non_coding_transcript_variant	-	-	-	FALSE	Ti	AAGGGAATAAGTGAATGAATAAGTGAATAATGATTCTGTGGTTTCTGCTTTGGGGATTAAGTGAATCCCATAGAATATGAGATAACTCATGTTCATCATCCTACCCTTCCCACCCTGCAGCTGCTTCCTCAAAGAGTCTCTGTATCTCTCCTCTTTAAATTGTGCCAGCTTGCTGTTGGGGACACCCACAGATGCACTTT[G/A]CACACACACACAGCTCACTCTGAGTAATCATATTGATTTGGAATTAACAGCCATTCAGATACTTCATTGAAGACACCATCTGGGATGTCGCTGCTCTTCAGAGGTAGATCATAGTCTGAGAAAAATCTGTCAAAATGTAGAAATAACTCATCAAAATGGCCATAGTAGAACCTAGCTGCACTTCATAGGAAAGC…
18	30769369	C	T	23	2	-	0.272727	0.74347	intergenic_variant	-	-	-	FALSE	Ti	ACTAAAAAAAATTCCATTAGTTGATATGTGATTTTTTGGTACATTAATATTTTACACCATAGATAACATTAACAAAATATAAAGTAAGCTAAGTGGGACTGCCAGCAAAATTAGTCCTTACTGATGTGTCATTTCTTTAGTTATTGGAAATTAATATATCCTTTAGGGTGCATTAGAGTCTTTTCAGGGTTTTTAGATTG[C/T]CTGTCAGTGATCTGGAAACAGAGTTGCCTGGATTTTGAGGGTCTCACTACCTCTCTTTTCCAATAAGTTTAATTTCACTGAATGCAAGTTTTTTCCATAATGTCTAACTCAGTTTTAATCAAAATGCCCAAACTTTGCATCCATTGTTTTATTTTCACATGACAGATAAATAAAGGCATAAAATACAAAAGTCA…
18	15173478	C	T	24	2	-	0.25	2.52779	intron_variant	EXOC4	-	-	TRUE_DNM	Ti	TTATCTGTGAAATGGGGATGATAACAACACACACCTCATAGGGTGCTCTGAGGAGCTACCGCTAGAAAGAGTACAGCGCAGGGCCTGGCACTATTAGGACACTTATTACTGTTACTCTATTACCTAAACAAAACACTTACTGAACACATAAATCTATCAGAAATTGTGCTAGGCCCTGGGAATGTAAGACACAACTTGTG[C/T]CATTAAAGATGGCAGCTTAATGGAGTTGACCTTGGAAAAATAACCCCAAGAGGACAGTTTCTCATTCAGAAGCACATGTACCCAGGGCACCATGGAAGTGTGCGGAGGCTGTGAGGACAGGTTCAGAACGGGAGGTGATACTAGTCATAGAGGACACAGCTAGGTGACCCTGAGGAAGGAGTGCATCCCTATGG…
13	96774255	G	A	37	2	-	0.25	2.07157	intron_variant	LEKR1	rs690853741	-	FAIL	Ti	AATATGCTGAGACAAAGAGGAAATTTATTCTATACTTTATCCCATTTTGTATGTCTTTCACCTTTACTACTTAGTGTTATCTATTACATTTCAATTTTTCTTTAAAAATTAGTATTATATTAAAATTGTGTATATTATACAACTAAAATTTATAAAGAAAGCCCTATATACCATTAAATATTTTATATAGCATAATAAAA[G/A]GAATAACTTAACTGGTAAGAATAACAAAAATAATATACCCTCTGAAAATAAGTAAAATATAAAATGCATAAATTGGTTAAAAAACAGTGTAACTATATAAATATGTCCTCACAAGTTGTTACATCTTATTGATTCTTCAATATAGGCATTACACCATCCTAGGTGATGTGATAAACAAGACATTCTAGACCTTA…
18	50821992	C	T	27	2	-	0.695652	0.44224	intron_variant	NUDCD3	rs342408760	-	TRUE_DNM	Ti	CTGAGATGTGGTCAGGACCATGCACTGGAGGGAGGGTGAGCTGAAGTTATTGGGAAGGAATTTTCATTTCTTTGTGAAGGAGACACTCATTGAAGTATTAGGGGTAAAAGGCCAAGATGATTCTGGAAAAATACCATGTAATTTACCATGTATTATACATAAACTTAGACCGAGTGAGAGCATGTACGCAGACACGCACA[C/T]GTGATCAAGAAAGGGGGTTTAGCGTCCTGTTGACAGTGGGCAAAGCTGAGAAGAGTCTACGGGTATTCTTTGTCCTGAAATAGTTCTAGCAACTTGTAAGTTTGAAACTATTTCAAATAAAATGTTTAAGACATGAAATGGCAGATAAGCCCATGAAAAGACGCGCACTGTCATTAGTCATTAAGGAAATACCA…
18	53107454	C	G	28	1	-	0.625	4.25511	intron_variant,non_coding_transcript_variant	-	rs692719247	-	FALSE	Tv	CTTTTTCTTTCTTTCTTTCTTTCTTTCTTTCTTTCTTTCTTTCTTTCTTTCTTTCTTTCTTTCTTTCTTTCTTTCCTCCTTCCTTCCTTCCTCTTTTCTTTTTTTTTTTGTCTTTTTGCCATTTCTTGAACTGCTCCCGCAGCATATGGAGGTTCCCAGGCTAGGGGTCCAATTGGAGCTGTAGCCACCGGCCTACGCCA[C/G]AGCCACAGCAACTCAGGATCCGAGCCGCGTCTGCGACCTACACCACAGCTCACAGCAACACTGGATCCTCAACGCACTGAGCAAGGCCAGAGATCGAACCCGCAACCTCATGGTTCCTAGTCGGATTCGTTAACCACTGCGCCACGATGGGAACTCCCCAATCCCATTTTCTTAAAGTCGCAAGACGTCTCTCA…
9	77588666	G	A	37	2	-	0.567568	1.87075	intergenic_variant	-	-	-	TRUE_DNM	Ti	CTTTATCCAAAAAAAAAAAAGAAAAAAGAAAAGAAAAAGAAAAAGAAAAAGCAAAAAATTAGCAAATATGGAGAATCTACACTATATATGTCTTTGGTTTCCTGAGGTTCCTTAGGTAATATGGAATTCTTTTAAAATGTGAAGAGATTTTGATAACAGCACAATTGATATTTTATTACATCACTAGTATTCATCAGACT[G/A]TAAATTTTTCAAGCTATTCCAGTCTCCCCAAGCCCCAGGTCTCACCCAGACCCTAACATAGAGACATGCTCCAGTCCTCACATGATAGGTAGTGGCCAGATGAATGAAGGTGGTCATCAATAAATGTGACAAAGAATTTTAATTAATGGTGAGGGTTTCTCTCAGTATAATAAGAGGGAAACAGCCTTCTAAGT…
9	138213028	A	T	37	2	-	0.439024	1.42886	intron_variant,non_coding_transcript_variant	-	-	-	TRUE_DNM	Tv	TTTGCTGACTCAAGTTAGGAGCTTGGGGCTGGCAGATACAAACAGCTCTATATACACAGTGGACAACCAAAAAGGGCCTGCTGTGTAACGCAGGGAACTATATTCAAACCTTTAATAAGCTGGAGTGGAAAAGCTTCTGAAAAAGGGCATACAGATATGGGCTTCCCACCCCTGCAGCATAAGGAAATTCCTGGTCCATT[A/T]TTCTAGAGGGTTTATTTCATACAGGTTTTCAAATATGTCAATTAAATGTTAGAATTATCGTCTCAAGCTTATTATCTCTGTTCTATCCTTAACTATGTTCTTATATTCATTTTCAATTTTGTTCGGGCCGTCTCTTTTTTTCATTTTTCAAGTTTTATTGTCAAAGTATGGTTGATTACCATGTTGTAATAATT…
10	62842571	A	T	37	2	-	0.333333	0.95069	intron_variant,non_coding_transcript_variant	-	-	-	TRUE_DNM	Tv	ATACAAGGAGGGCTGCTGTTCCCTAAACAAGGTACTTAATATAGTGAAAATGATGGTAAATCCTTCCAACAGGCAGCCTAGAGAAGTGGGGATGAGCCAAGACCTGGCAATCCCATTACAGGCATCTGGGTGGGAATATCAACTACTTAAAATCGACAGACAACCTTTCTTTTAAAAAATCTGTAAAATGAACCAAAAAA[A/T]TAGTAGCCACCAGCTGTGGACATGATCTGAAATAAGGTGTGCAACCTGACTAGCACTTGGGAAGTTCAGTAAGACTAAGTTAAAATTACTGCTGGGAACCAGGTACTATTTTACTAAGCATGTTTTATTTTTGTCTCATTTACATTGTTTTACATTTTTAAATCCTTCCTCCAATAGAGTGTGGAATATGTGCG…
13	202284114	T	C	37	2	-	0.380952	1.25484	intron_variant	ERG	-	-	TRUE_DNM	Ti	ATGTAGCCTAGAGCCTGAAATATATAGGACAGCCCATTTTCAAGGCTCTGATCTTTTAAGGTGTAACATGCTTCCATTCATACAGAGATACAAAGTTGCAGAATGGAAAATAACATTTGTCTTGTGGGAGGCTGCTTGGAACATCATGACCTGAGCTACTGGAACAGGTGCAAGAACAAAGGAGTCAAACACCAAGATGC[T/C]GGCAACCACCAGCCACACCTCCACCCCTAATACTATAAAAGAAGCCTGACTTATAACTGGAGTGAGATGGTTCTTTGGGAGGCTTCTCCATCAGGTGGCTTTCCAAATAAAGTCTATATTCTTCATGGACTTGATTTACTGGCCTGTCATGGGGCAGGCACTACAAGTTTGGACCTACTAACACTTAGGATCAC…
15	109079741	G	A	37	2	-	0.388889	11.6939	downstream_gene_variant,intron_variant	NRP2	-	-	TRUE_DNM	Ti	ACCAGGAACGATAGTCTACCATGTCTTGGCTTCCAACAGCAGCAGTTTCTTTCTTAGGTGGCAGGACTCAATAAGTGGCTGCCTGGACTGGAGTTCTCTGGAACTTGCTAGAGAGCAGCCAGCTCCAGTAAATGAAGGGAGTACAGGGACAGCTTTGAGCCTGAGGTGGCCTTGATCAAAGTCTTATTCTCAGTCAGCCC[G/A]CTGGTTACTGAGGCTCATACAGTCTGTTAAGAAACTTGGAGTTCCCGTCGCAGCTCAATGGTAATGAACTCAACTAGTATTCGTGAGGATGCGGGTTCAATCCCTGGCCTCGTTCAGTGGGTTAAGGATCTGGTGTTGCCATGAGCTGTGCTGTAGGTCACAGATACTGCTCAGATTCCGAGTTGCTGTGCCTG…
16	64407294	G	A	37	2	-	0.214286	14.7552	intron_variant	EBF1	-	-	TRUE_DNM	Ti	TTTTTCTTATACAGCAGTTGAGAATGCACGAAAGTTTGTTTTTCTAATTAAAACTCGAACATTTCGAATTTTTCCCCCCCTCTACCTCCTATGTATTTGAGAGCCTTTCTAGTTTTAAGAATCTCACAGGCTCCCTCAAGTGATGGTTAATTAGAGAAGCCTTCTATCCACTAAGTATTTTCTTAAATGTATAATTGATT[G/A]CGTAAGGAAGGAAGAGCTGCAGGAGTGGAAATCATACATCATTTCATTATTAATGGTAATTTCTAAATAAAATGCAGACTTTGTCATGCTAATGGATAGCTGAGTGTGTTTCAATCAGAAGCTTTTTTTCCCCTTGCTTTACAGTTCTGGGATCTAAAATGATCCCCGTTTAAATAGCTTTTACCATATTGAAA…
18	39320459	C	T	29	2	-	0.512195	3.15217	intergenic_variant	-	-	-	TRUE_DNM	Ti	CACTAAAGTAGCCAAAGTTACTTGCTATAGAATTTGTGTAATCATAGCTGAAGAAGTCTTGAGCTTCTTACATCCAGAAATGTACATGTTGAGGCAGGCAGAGGCATAAGCAAGAGTTGTCTCCATGCTCCACCCAGGTGGATAAGAAAGGAAAAGAAAGAAAAAGTAACATTTATTGAACATCAACTATGTGCCAGACA[C/T]AGAGCTAAGTGCTTCCCATATTACTTATTTTAATTCCACCCTGAGAAGTAGGCCTTCGAGGTCTCATGTTAGAGCTGGGGAAACAGAGAAGTCTAGAAATATTCCCAACATTAACCAGCTAGGAGGGAGTGGAAACAGGAGCTGGAAACAAATGGGTCTGACTTCAATATTCCATCTGACATGATGTAGCTTCA…
18	50283183	C	T	34	2	-	0.590909	0.37185	intergenic_variant	-	-	-	TRUE_DNM	Ti	GCTCACAGCAAATCTCCCTCTGCAGACCCTCCCTCCTAGCCTGGTTTGATTGCTCAAGCATGCACTTGCCCACCAATACCCCTCTGCTCTCCGTACCCTGCGTGGCCACAGCCAGTGCCTGGGAGGCAGGAGAGGCTGTGCTTTGTTTGTTGAACAGATGAATGAACGTACAAAGGAAGAGCTGAAGACCAGGACACAAT[C/T]TGGTGCAGAGTCAGTCTGATGTGATGGAGGGAGTTCAAGCCGCGGGTTCCCTTCTGCTCACCTCAGAATGATGCTTGCAACTCAGAGGGCATGAATGTAAGGCTACTGTATGTCACTGGGTTTGTCACTAAATGCCTTGGGGCCACAGCTGAAGTCCTCACCTCCGTCACAGCTGAGTCCCATGTGTGATGTTG…
15	45054354	A	C	37	2	-	0.4	4.24939	intergenic_variant	-	-	-	FALSE	Tv	AACATTCTCTTAGCTGAGTGGACTTGAGCAAGTTCCTTTAATTTTTTGGTGTCTCATTTTCTTATCTGTAATAGCAGAGCTTCAAAATACACAGAATTGTTCTCATAATAACAAGACCACTTCAAAGGTTTATTGTAAAGATCAAATGAGTTGACCCATGCAAATTGCTTAGAATGGTGTCTGGAAAATGGTTATCACTC[A/C]ACCGACGATGTTTGTTTATTTCAAAAAACAACTGTCTGAATTAGTGGCATGAACCAGGGACGTTGTTTTAGTTTCCTGGGGCTGCCAAAACTAAGTGTCACAAAGTGAGTGGCTTTAAACAACAAAAATGTGTTCTCCCACAGTTTTGGGGACTAGAAGTTTGCAATCAAAGTGTTGGCAGAGCCAGGCCCTCT…
8	50173364	A	C	38	2	-	0.423077	8.11207	intergenic_variant	-	-	-	not_tested	Tv	TCCAGGACCAGATGGCTTCACAGGTGAATTCTATCAAACACATAAAGAGGAATTGGTGCCTATCCTCCTTAAACTCTTTCAAAAGTTTGAAGAAGAAGGAATACTCCCAAAGACATTCTATGATGCCACCATCACCCTCATTCCAAAACCAGGCAGAGATACCACCAAAAAAGAAAACTATCAGCCAATACCATTGATGA[A/C]TATAGATGCAAAAATTCTCAACAAAATCCTAGCCAACCGAATCCAACAACATACCAAAAAAATTATACACTATGACCAGGTTGGGTTCATCCCAGGTTCACAAGGATGGTTCAACATACGCAAATCAATCAACATCATACACCACATTAACAAAAAAAAGGTCAAAAATCATATGATCATGTCAATAGATGCAG…
7	36679496	G	A	38	2	-	0.482759	1.44243	intergenic_variant	-	-	-	TRUE_DNM	Ti	ATCAGAGACAGGCAGGAGGAAACACTCAATGGAGAGCCTTCTGTTCAAAGGTGGGGCTGGCAGACAGCATTAACTGCATCTCTACTGCCAGGCACCGTGGTCACAATGGGGACTTAGAGACAAACTGCCCTCAAAAAAAGAAAGTGGAAAAAAAAGCAGGGCAAGTGGGATGGGGAGGACCATGGTGGCAACAGTGTGCT[G/A]TTTAGACTTAGTGATAAGGAGTTCCTGCTGTGGTACAATGGAATTGGCACATCTCTGGAGCACTGGAATGCAAGTTCAATCCCCAGCCTGGCAGAGTGGGTTAAGGATCTGGCTGCAGCTGCGGCATAGGTCACAACTATGGCTTGGATCTGATCCCTGACCAGAAACTCCATATGCCATGGGGTGGCCAAAAA…
13	104430357	T	C	38	2	-	0.483871	5.41533	intergenic_variant	-	-	-	TRUE_DNM	Ti	GCTCGGATCCATTGTTGCCATGGCTGTGGAGTAGGCCGGAAGCTGCAGCTCTGATTTGACTCCTAGCCTGGGAACTTCCATATGCCACAGGAGCTTTGTAAAAGTAAAAAAAAAAAATATTTGTTACAGCCTGGATGGCCTTAAACAACAGAAATTTATTTCTCATAATTCTGAAGGCTGATAAGGCCAAGATCAAGGCA[T/C]TGGCAGTTTCATGTCTGGTGAGATTTCATTTTCTAGCTCAGTCTTCTCTCTGTGTCCTCACATGGTGGAAGGGCAAGAGAGCTCTCTGGGGTCTCTTTCTGAGTGGAGAAATTCCATTCATGAGGGTTCATGAGCTAATCACTTCTCAAAGACCCAGCCTCCTAATACCATCACATTGGGCATTAAGATTTAAC…
7	108276923	A	C	38	2	-	0.227273	0.22853	intergenic_variant	-	rs343336621	-	FALSE	Tv	GTTCTTTTGAAAATACTAATACTATATCCAAGGAACTCTCATTATTAAATGGGAAAAGAAGACATATATGTGAGACCACTTGGGCTTTTGGAAATCTCCTAAATGCATATGCATCTGGTAACTTCGGAAATAGATATAACAGTTTATACTAACATGCTTCCAATGAAAGTATTTTAGGAGACTTCTATCTGCATACCAAT[A/C]AGAAAATACATTTTAGGAGTTCCCGTCATGGCGCAGTGGTTAACGAATCCGACTAGGAACCATGAGGTTGTGGGTTCGGGCCCTGCCCTTGCTCAGTGGGTCAACGATCCGGCGTTGCCATGAGCTGTGGTGTAGGTTGCAGACGCGGCTCGGATCCCACGTTGCTGTGGCTCTGGTGTAGGCCGGTGGCTACA…
8	86655857	G	A	38	2	-	0.736842	1.62299	intron_variant	CLGN	rs706489017	-	FALSE	Ti	AATTTTGTCTTTTTCAGTAGAGTTTTTTTTTTTTTTTCTTTTTTAGTGCCACACCCAAGGCATATGGAGGTTCCCAGGCTAGGGGTCTAATTGGAGCTACAGCTGCCAGCCTACACCACAGCCACAGCAATGCCAGATCCTTAATCCACTGAGCGAGGCCAGGGATCAGACCTGCAACCTCATGGTTCCTAGTTGGATTC[G/A]TTCCCACTGCGCCACGACAGGAACTCCCAATATAGTATTTTTATTTTGTATACTTTCAGTGCTGTGGGGGAAAAATTCCATGAGTCTAAAATACCAACACTTTAATTCCCAGTTTGATCTTTACCAAAGAATGCATATGGCATATGTGTGCATCCTTTACATTGTTGCAGTCTTTTCAGTTAATAACTAGCTGG…
15	82987350	T	C	38	2	-	0.411765	10.0937	intron_variant	NFE2L2	-	-	FALSE	Ti	TGTTGTTTTTTAGTGTGAACTTTTTTGAATATGAAATACTTCTCAAAATAATAAGGTACTGATGGCTACAACATCACTGTACCAGAATGGTGATAGTTATAGTAAGGGTGGTGGTCAAGATTAATAAGATTAGGAGTTCCCGTCGTGGCTCAGTGGTTAACGAATCCGACTAGGAACCACAAGGTTGTGGGTTTGATCCC[T/C]GGCCTTGCTCAGCGGGTTAGGGATCCGGCATTGCCGTGAGCTGTGGTGTAGGCCGGTGGCGACAGCTCTGATTAGACCCCTAGCCTGAAAACCTCCATATGCTGCGGGAGTGGCTCAAGAAATGGCAAAAGAGACAAATAATAATAATAATAATAAAAGATTAGTGTAACACTGCCCTAAATGGGTCATTAATC…

## Sheet: Table S4
	REF	ALT	TRIO	Line	Tissue	PIG	PIG	PIG	PIG	PIG	PIG	Offspring_trio24	Offspring_trio24	Offspring_trio24	Offspring_trio24	Offspring_trio24	Offspring_trio24	Offspring_trio24	Offspring_trio1	Offspring_trio1	Offspring_trio1	Offspring_trio1	Offspring_trio1	Offspring_trio1	Offspring_trio1	Offspring_trio15	Offspring_trio15	Offspring_trio15	Offspring_trio15	Offspring_trio15	Offspring_trio15	Offspring_trio15	Offspring_trio15	PIG	PIG	PIG	PIG	PIG	PIG	PIG	PIG	Offspring_trio11	Offspring_trio11	Offspring_trio11	Offspring_trio11	Offspring_trio11	Offspring_trio11	Offspring_trio11	Offspring_trio5
WUR_Q1573_SNP0011_SNP_1_62198084	A	C	1	2	Ear punch	A	A	A	A	A	A	A	A	A	A	A	A	A	A	A	A	A	A	A	A	A	A	A	A	A	A	A	A	A	A	A	A	A	A	A	A	A	A	A	A	A	A	A	A
WUR_Q1573_SNP0013_SNP_1_63924048	T	A	1	2	Ear punch	FAIL	FAIL	FAIL	T	T	FAIL	FAIL	FAIL	T	T	FAIL	T	FAIL	FAIL	FAIL	FAIL	FAIL	FAIL	FAIL	FAIL	T	FAIL	T	FAIL	FAIL	FAIL	T	FAIL	FAIL	T	T	T	T	FAIL	FAIL	FAIL	FAIL	FAIL	T	T	FAIL	FAIL	FAIL	T
WUR_Q1573_SNP0103_SNP_2_69443931	C	T	1	2	Ear punch	C	C	C	C	C	C	C	C	C	C	C	C	C	C / T	C / T	C	C / T	C	C / T	C	C	C	C	C	C	C	C	C	C	C	C	C	C	C	C	C	C	C	C	C	C	C	C	C
WUR_Q1573_SNP0118_SNP_2_129811031	G	A	1	2	Ear punch	G	G	G	G	G	G	G	G	G	G	G	G	G	G	G	G	G / A	G	G	G	G	G	G	G	G	G	G	G	G	G	G	G	G	G	G	G	G	G	G	G	G	G	G	G
WUR_Q1573_SNP0136_SNP_3_37731680	C	T	1	2	Ear punch	C	C	C	C	C	C	C	C	C	C	C	C	C	C	C	C	C / T	C	C	C / T	C	C	C	C	C	C	C	C	C	C	C	C	C	C	C	C	C	C	C	C	C	C	FAIL	C
WUR_Q1573_SNP0179_SNP_4_53944213	A	C	1	2	Ear punch	A	A	A	A	A	A	A	A	A	A	FAIL	A	FAIL	A	A	A	FAIL	A	A	A	A	A	A	A	A	A	A	A	A	A	A	A	A	A	A	FAIL	A	A	A	A	A	A	A	A
WUR_Q1573_SNP0181_SNP_4_59085502	C	T	1	2	Ear punch	C	C	C	C	C	C	C	C	C	C	C	FAIL	C	C / T	C / T	C	C	C	C / T	C / T	C	C	C	C	C	C	C	C	C	C	C	C	C	C	C	C	C	C	C	C	C	C	C	C
WUR_Q1573_SNP0236_SNP_6_34878514	C	T	1	2	Ear punch	C / T	C / T	C / T	C / T	C / T	C / T	C / T	C / T	C / T	C / T	C / T	C / T	C / T	C / T	C / T	C / T	C / T	C / T	C / T	C / T	C / T	C / T	C / T	C / T	C / T	C / T	C / T	C / T	C / T	C / T	C / T	T	C / T	C / T	C / T	C / T	C / T	C / T	C / T	C / T	C / T	C / T	C / T	T
WUR_Q1573_SNP0258_SNP_6_99671292	G	T	1	2	Ear punch	G	G	G	G	G	FAIL	G	G	G	G	FAIL	G	FAIL	G	G / T	G / T	FAIL	FAIL	FAIL	G	G	FAIL	G	G	G	G	G	G	FAIL	G	G	G	G	G	G	FAIL	FAIL	G	G	G	FAIL	G	G	G
WUR_Q1573_SNP0309_SNP_7_118467837	G	A	1	2	Ear punch	G	G	G	G	G	G	G	G	G	G	G	G	G	A	G / A	G / A	G / A	G	G / A	G / A	G	G	G	G	G	G	G	G	G	G	G	G	G	G	G	G	G	G	G	G	G	G	G	G
WUR_Q1573_SNP0362_SNP_9_14163140	C	A	1	2	Ear punch	C	C	C	C	C	C	C	C	C	C	C	FAIL	C	C / A	C / A	C / A	C	C / A	C	C	C	C	C	C	C	C	C	C	C	C	C	C	C	C	C	C	C	C	C	C	C	C	C	C
WUR_Q1573_SNP0387_SNP_9_78522907	T	C	1	2	Ear punch	T	T	T	T	T	T	T	T	T	T	T	T	T	T / C	T	T / C	T	T	T	T	T	FAIL	T	T	T	T	T	T	FAIL	T	T	T	T	T	T	T	T	T	T	T	T	T	T	T
WUR_Q1573_SNP0403_SNP_9_133251162	G	T	1	2	Ear punch	G	G	G	G	G	G	G	G	G	G	G	G	G	G	G	G	G / T	G / T	G	G	G	G	G	G	G	G	G	G	G	G	G	G	G	G	G	G	G	G	G	G	G	G	G	G
WUR_Q1573_SNP0435_SNP_11_25135349	C	T	1	2	Ear punch	FAIL	FAIL	FAIL	FAIL	FAIL	FAIL	FAIL	FAIL	FAIL	FAIL	FAIL	FAIL	FAIL	FAIL	FAIL	FAIL	FAIL	FAIL	FAIL	FAIL	FAIL	FAIL	FAIL	FAIL	FAIL	FAIL	FAIL	FAIL	FAIL	FAIL	FAIL	FAIL	FAIL	FAIL	FAIL	FAIL	FAIL	FAIL	FAIL	FAIL	FAIL	FAIL	FAIL	FAIL
WUR_Q1573_SNP0436_SNP_11_26247457	G	T	1	2	Ear punch	G	G	G	G	G	G	G	G	G	G	G	G	G	G / T	G / T	G	G / T	G	G	G	G	G	G	G	G	G	G	G	G	G	G	G	G	G	G	G	G	G	G	G	G	G	G	G
WUR_Q1573_SNP0437_SNP_11_26894992	G	A	1	2	Ear punch	FAIL	G	FAIL	FAIL	FAIL	FAIL	FAIL	FAIL	FAIL	FAIL	FAIL	FAIL	FAIL	FAIL	FAIL	FAIL	FAIL	FAIL	G	FAIL	FAIL	FAIL	FAIL	FAIL	FAIL	FAIL	FAIL	FAIL	G	FAIL	FAIL	FAIL	FAIL	FAIL	FAIL	FAIL	G	FAIL	FAIL	FAIL	FAIL	FAIL	FAIL	FAIL
WUR_Q1573_SNP0438_SNP_11_26928786	T	G	1	2	Ear punch	T	T	T	T	T	FAIL	T	T	T	FAIL	FAIL	T	FAIL	FAIL	FAIL	FAIL	FAIL	FAIL	FAIL	FAIL	FAIL	T	FAIL	FAIL	FAIL	FAIL	FAIL	FAIL	FAIL	T	FAIL	T	T	T	FAIL	FAIL	FAIL	FAIL	T	FAIL	T	T	FAIL	FAIL
WUR_Q1573_SNP0445_SNP_11_49997466	C	T	1	2	Ear punch	C	C	C	C	C	FAIL	C	C	C	C	FAIL	C	FAIL	C	C	C	FAIL	C / T	C / T	C / T	C	C	C	C	C	C	C	C	C	C	C	C	C	C	C	FAIL	C	C	C	C	C	C	C	C
WUR_Q1573_SNP0446_SNP_11_51037711	G	C	1	2	Ear punch	FAIL	G	G	G	G	FAIL	G	G	G	G	FAIL	G	FAIL	FAIL	G / C	G	FAIL	FAIL	G	FAIL	G	G	G	FAIL	G	G	G	G	G	G	G	G	G	G	G	FAIL	G	G	G	G	FAIL	G	G	G
WUR_Q1573_SNP0461_SNP_12_17407831	G	A	1	2	Ear punch	G	G	G	G	G	G	G	G	G	G	G	G	G	G / A	G	G	G / A	G / A	G / A	G	G	G	G	G	G	G	G	G	G	G	G	G	G	G	G	G	G	G	G	G	G	G	G	G
WUR_Q1573_SNP0565_SNP_14_36489671	G	A	1	2	Ear punch	FAIL	FAIL	FAIL	FAIL	G	G	G	G	G	FAIL	G	G	G	A	A	FAIL	FAIL	G	A	G	G	FAIL	G	FAIL	G	FAIL	G	G	FAIL	FAIL	G	G	G	FAIL	G	FAIL	FAIL	FAIL	FAIL	FAIL	FAIL	FAIL	FAIL	G
WUR_Q1573_SNP0625_SNP_15_83283430	C	T	1	2	Ear punch	C	C	C	C	C	C	C	C	C	C	FAIL	C	FAIL	C	C / T	C / T	FAIL	FAIL	FAIL	C	C	FAIL	C	C	C	C	C	C	FAIL	C	C	C	C	C	C	FAIL	FAIL	C	C	C	C	C	C	C
WUR_Q1573_SNP0646_SNP_16_62630165	A	C	1	2	Ear punch	A	A	A	A	A	A	A	A	A	A	A	A	A	A	A	A	A	A	A	A	A	A	A	A	A	A	A	A	A	A	A	A	A	A	A	A	A	A	A	A	A	A	FAIL	A
WUR_Q1573_SNP0647_SNP_16_62630166	A	C	1	2	Ear punch	A	A	A	A	A	A	A	A	A	A	A	A	A	A	A	A	A	A	A	A	A	A	A	A	A	A	A	A	A	A	A	A	A	A	A	A	A	A	A	A	A	A	FAIL	A
WUR_Q1573_SNP0648_SNP_16_62630169	A	C	1	2	Ear punch	A	A	A	A	A	A	A	A	A	A	A	A	A	A	A	A	A	A	A	A	A	A	A	A	A	A	A	A	A	A	A	A	A	A	A	A	A	A	A	A	A	A	A	A
WUR_Q1573_SNP0691_SNP_18_24801741	G	A	1	2	Ear punch	FAIL	FAIL	FAIL	FAIL	FAIL	FAIL	FAIL	FAIL	FAIL	FAIL	FAIL	FAIL	FAIL	FAIL	FAIL	FAIL	FAIL	FAIL	FAIL	FAIL	FAIL	FAIL	FAIL	FAIL	FAIL	FAIL	FAIL	FAIL	G	FAIL	G	G	FAIL	G	G	FAIL	FAIL	FAIL	FAIL	FAIL	FAIL	FAIL	FAIL	FAIL
WUR_Q1573_SNP0703_SNP_18_53582224	G	A	1	2	Ear punch	G / A	G / A	G / A	G / A	G / A	G / A	G / A	G / A	G / A	G / A	G / A	G / A	G / A	G / A	G / A	G / A	G / A	G / A	G / A	G / A	G / A	G / A	G / A	G / A	G / A	G / A	G / A	G / A	G / A	G / A	G / A	G / A	G / A	G / A	G / A	G / A	G / A	G / A	G / A	G / A	G / A	G / A	G / A	G / A
WUR_Q1573_SNP0002_SNP_1_636725	G	A	2	2	Hair	G	G	G	G	G	G	G	G	G	G	G	G	G	G	G	G	G	G	G	G	G	G	G	G	G	G	G	G	G	G	G	G	G	G	G	G	G	G	G	G	G	G	G	G
WUR_Q1573_SNP0026_SNP_1_95137825	G	C	2	2	Hair	G	G	G	G	G	G	G	G	G	G	G	G	G	G	G	G	G	G	G	G	G	G	G	G	G	G	G	G	G	G	G	G	G	G	G	G	G	G	G	G	G	G	G	G
WUR_Q1573_SNP0041_SNP_1_129975174	G	T	2	2	Hair	G	G	G	G	G	G	G	G	G	G	G	FAIL	G	G	G	G	G	G	G	G	G	G	G	G	G	G	G	G	G	G	G	G	G	G	G	G	G	G	G	G	G	G	G	G
WUR_Q1573_SNP0064_SNP_1_210135995	G	T	2	2	Hair	G	G	G	G	G	FAIL	G	G	G	G	FAIL	G	FAIL	FAIL	G	G	FAIL	FAIL	G	FAIL	FAIL	G	G	FAIL	G	FAIL	FAIL	G	G	G	G	G	G	G	G	FAIL	G	G	G	G	FAIL	G	FAIL	G
WUR_Q1573_SNP0070_SNP_1_221599378	G	A	2	2	Hair	FAIL	G	G	G	G	G	FAIL	FAIL	G	G	FAIL	G	FAIL	FAIL	FAIL	G	FAIL	FAIL	G	FAIL	FAIL	G	G	FAIL	G	G	FAIL	G	G	G	G	G	G	G	G	FAIL	G	G	G	G	FAIL	G	FAIL	G
WUR_Q1573_SNP0077_SNP_1_251406270	G	C	2	2	Hair	G	G	G	G	G	G	G	G	G	G	G	G	G	G	G	G	G	G	G	G	G	G	G	G	G	G	G	G	G	G	G	G	G	G	G	G	G	G	G	G	G	G	G	G
WUR_Q1573_SNP0083_SNP_1_261034831	C	T	2	2	Hair	FAIL	C	FAIL	FAIL	FAIL	FAIL	FAIL	FAIL	FAIL	FAIL	FAIL	FAIL	FAIL	FAIL	FAIL	FAIL	FAIL	FAIL	C	FAIL	FAIL	C	FAIL	FAIL	FAIL	FAIL	FAIL	FAIL	C	C	FAIL	FAIL	FAIL	FAIL	FAIL	FAIL	C	FAIL	FAIL	FAIL	FAIL	FAIL	FAIL	FAIL
WUR_Q1573_SNP0107_SNP_2_105711642	G	A	2	2	Hair	G	G	G	G	G	G	G	G	G	G	G	G	G	G	G	G	G	G	G	G	G	G	G	G	G	G	G	G	G	G	G	G	G	G	G	G	G	G	G	G	G	G	G	G
WUR_Q1573_SNP0125_SNP_2_144524069	C	T	2	2	Hair	FAIL	FAIL	FAIL	FAIL	FAIL	FAIL	FAIL	FAIL	FAIL	FAIL	FAIL	FAIL	FAIL	FAIL	FAIL	FAIL	FAIL	FAIL	FAIL	FAIL	FAIL	C	FAIL	FAIL	FAIL	FAIL	FAIL	FAIL	C	C	FAIL	FAIL	FAIL	FAIL	FAIL	FAIL	FAIL	FAIL	FAIL	FAIL	FAIL	FAIL	FAIL	C
WUR_Q1573_SNP0194_SNP_4_109980809	A	G	2	2	Hair	A	A	A	A	A	A	A	A	A	A	A	A	A	A	A	A	A	A	A	A	A	A	A	A	A	A	A	A	A	A	A	A	A	A	A	A	A	A	A	A	A	A	A	A
WUR_Q1573_SNP0225_SNP_6_5722873	G	A	2	2	Hair	G	G	G	G	G	G	FAIL	G	G	G	FAIL	G	FAIL	FAIL	FAIL	G	FAIL	FAIL	G	FAIL	FAIL	G	G	FAIL	G	G	G	G	G	G	G	G	G	G	G	FAIL	G	G	FAIL	FAIL	FAIL	G	FAIL	G
WUR_Q1573_SNP0245_SNP_6_53644351	C	T	2	2	Hair	C	C	C	C	C	C	C	C	C	C	C	C	C	C	C	C	C	C	C	C	C	C	C	C	C	C	C	C	C	C	C	C	C	C	C	C	C	C	C	C	C	C	C	C
WUR_Q1573_SNP0251_SNP_6_67337457	G	A	2	2	Hair	FAIL	FAIL	FAIL	FAIL	FAIL	FAIL	FAIL	FAIL	FAIL	FAIL	FAIL	FAIL	FAIL	FAIL	FAIL	FAIL	FAIL	FAIL	FAIL	FAIL	FAIL	FAIL	FAIL	FAIL	FAIL	FAIL	FAIL	FAIL	FAIL	FAIL	FAIL	G	FAIL	FAIL	FAIL	FAIL	FAIL	FAIL	FAIL	FAIL	FAIL	FAIL	FAIL	FAIL
WUR_Q1573_SNP0289_SNP_7_39464008	C	T	2	2	Hair	FAIL	C	FAIL	FAIL	C	FAIL	FAIL	FAIL	FAIL	FAIL	FAIL	C	FAIL	FAIL	FAIL	C	FAIL	FAIL	C	FAIL	FAIL	C	C	FAIL	FAIL	FAIL	FAIL	FAIL	C	C	FAIL	C	C	C	FAIL	FAIL	C	C	C	C	FAIL	FAIL	FAIL	C
WUR_Q1573_SNP0313_SNP_8_4751964	G	A	2	2	Hair	FAIL	FAIL	FAIL	FAIL	FAIL	FAIL	FAIL	FAIL	FAIL	FAIL	FAIL	FAIL	FAIL	FAIL	FAIL	FAIL	FAIL	FAIL	FAIL	FAIL	FAIL	FAIL	FAIL	FAIL	FAIL	FAIL	FAIL	FAIL	FAIL	FAIL	FAIL	FAIL	FAIL	FAIL	FAIL	FAIL	FAIL	FAIL	FAIL	FAIL	FAIL	FAIL	FAIL	FAIL
WUR_Q1573_SNP0336_SNP_8_78138663	C	G	2	2	Hair	C	C	C	C	C	C	C	C	C	C	C	C	C	C	C	C	C	C	C	C	C	C	C	C	C	C	C	C	C	C	C	C	C	C	C	C	C	C	C	C	C	C	C	C
WUR_Q1573_SNP0348_SNP_8_117359732	C	A	2	2	Hair	C	C	C	C	C	C	C	C	C	C	C	C	C	FAIL	FAIL	C	FAIL	C	C	FAIL	C	C	FAIL	C	C	FAIL	C	C	C	C	FAIL	FAIL	FAIL	C	FAIL	C	C	C	C	C	FAIL	C	C	C
WUR_Q1573_SNP0367_SNP_9_22945915	G	A	2	2	Hair	FAIL	FAIL	FAIL	FAIL	FAIL	FAIL	FAIL	FAIL	FAIL	FAIL	FAIL	FAIL	FAIL	FAIL	FAIL	FAIL	FAIL	FAIL	FAIL	FAIL	FAIL	FAIL	FAIL	FAIL	FAIL	FAIL	FAIL	FAIL	FAIL	FAIL	FAIL	FAIL	FAIL	FAIL	FAIL	FAIL	FAIL	FAIL	FAIL	FAIL	FAIL	FAIL	FAIL	FAIL
WUR_Q1573_SNP0378_SNP_9_47812798	G	A	2	2	Hair	G	G	G	G	G	G	G	G	G	G	G	FAIL	G	G	G	G	G	G	G	G	G	G	G	G	G	G	G	G	G	G	G	G	G	G	G	G	G	G	G	G	G	G	G	G
WUR_Q1573_SNP0412_SNP_10_14458645	C	T	2	2	Hair	C	C	C	C	C	C	C	C	C	C	C	C	C	C	C	C	C	C	C	C	C	C	C	C	C	C	C	C	C	C	C	C	C	C	C	C	C	C	C	C	C	C	C	C
WUR_Q1573_SNP0427_SNP_11_3041681	C	T	2	2	Hair	C	C	C	C	C	C	C	C	C	C	C	C	C	C	C	C	C	C	C	C	C	C	C	C	C	C	C	C	C	C	C	C	C	C	C	C	C	C	C	C	C	C	C	C
WUR_Q1573_SNP0543_SNP_13_187962897	G	A	2	2	Hair	G	G	G	G	G	G	G	G	G	G	FAIL	G	FAIL	G	G	G	G	G	G	G	FAIL	FAIL	G	FAIL	G	G	G	G	G	G	G	G	G	G	G	FAIL	G	G	G	G	G	G	G	G
WUR_Q1573_SNP0550_SNP_14_468979	G	A	2	2	Hair	FAIL	FAIL	FAIL	FAIL	FAIL	FAIL	FAIL	FAIL	FAIL	FAIL	FAIL	FAIL	FAIL	FAIL	FAIL	FAIL	FAIL	FAIL	FAIL	FAIL	FAIL	FAIL	FAIL	FAIL	FAIL	FAIL	FAIL	FAIL	FAIL	FAIL	FAIL	FAIL	FAIL	FAIL	FAIL	FAIL	FAIL	FAIL	FAIL	FAIL	FAIL	FAIL	FAIL	FAIL
WUR_Q1573_SNP0582_SNP_14_81591421	G	A	2	2	Hair	G	G	G	G	G	G	G	G	G	G	G	G	G	G	G	G	G	G	G	G	G	G	G	G	G	G	G	G	G	G	G	G	G	G	G	G	G	G	G	G	G	G	G	G
WUR_Q1573_SNP0695_SNP_18_31878108	G	A	2	2	Hair	G	G	G	G	G	G	G	G	G	G	FAIL	G	FAIL	G	G	G	G	G	FAIL	G	G	FAIL	G	G	G	G	G	G	FAIL	G	G	G	G	G	G	FAIL	FAIL	G	G	G	G	G	G	G
WUR_Q1573_SNP0003_SNP_1_6094575	G	A	3	1	Ear punch	G	G	G	G	G	G	G	G	G	G	FAIL	G	G	G	G	G	G	G	G	G	G	G	G	G	G	G	G	G	G	G	G	G	G	G	G	FAIL	G	G	G	G	G	G	G	G
WUR_Q1573_SNP0042_SNP_1_133556137	G	A	3	1	Ear punch	G	G	G	G	G	G	G	G	G	G	G	G	G	G	G	G	G	G	G	G	G	G	G	G	G	G	G	G	G	G	G	G	G	G	G	G	G	G	G	G	G	G	G	G
WUR_Q1573_SNP0071_SNP_1_223463429	C	T	3	1	Ear punch	C	C	C	C	C	C	C	C	C	C	C	C	C	C	C	C	C	C	C	C	C	C	C	C	C	C	C	C	C	C	C	C	C	C	C	C	C	C	C	C	C	C	C	C
WUR_Q1573_SNP0076_SNP_1_244118828	A	G	3	1	Ear punch	FAIL	A	FAIL	A	A	FAIL	FAIL	FAIL	A	FAIL	FAIL	FAIL	FAIL	FAIL	FAIL	FAIL	FAIL	FAIL	FAIL	FAIL	FAIL	FAIL	FAIL	FAIL	FAIL	FAIL	FAIL	FAIL	FAIL	A	FAIL	FAIL	A	FAIL	FAIL	FAIL	FAIL	FAIL	FAIL	FAIL	FAIL	FAIL	FAIL	A
WUR_Q1573_SNP0110_SNP_2_108425250	C	T	3	1	Ear punch	FAIL	C	FAIL	C	FAIL	FAIL	FAIL	FAIL	C	C	FAIL	FAIL	FAIL	FAIL	FAIL	FAIL	FAIL	FAIL	FAIL	FAIL	FAIL	C	C	FAIL	FAIL	FAIL	FAIL	C	FAIL	C	C	FAIL	FAIL	FAIL	FAIL	FAIL	C	FAIL	FAIL	FAIL	FAIL	FAIL	FAIL	C
WUR_Q1573_SNP0153_SNP_3_102883418	A	T	3	1	Ear punch	A	A	A	A	A	A	A	A	A	A	A	A	A	A	A	A	A	A	A	A	A	A	A	A	A	A	A	A	A	A	A	A	A	A	A	A	A	A	A	A	A	A	A	A
WUR_Q1573_SNP0167_SNP_4_21061419	A	G	3	1	Ear punch	A	A	A	A	A	A	A	A	A	A	FAIL	A	FAIL	A	A	A	FAIL	FAIL	A	FAIL	FAIL	A	A	FAIL	A	A	A	A	A	A	A	A	A	A	A	FAIL	A	A	A	A	A	A	A	A
WUR_Q1573_SNP0191_SNP_4_95577010	A	G	3	1	Ear punch	A	A	A	A	A	A	A	A	A	A	FAIL	A	FAIL	FAIL	A	A	FAIL	FAIL	A	A	A	A	A	A	A	A	A	A	A	A	A	A	A	A	A	FAIL	A	A	A	A	A	A	A	A
WUR_Q1573_SNP0198_SNP_4_120742121	T	A	3	1	Ear punch	FAIL	FAIL	FAIL	FAIL	FAIL	FAIL	FAIL	FAIL	FAIL	FAIL	FAIL	FAIL	FAIL	FAIL	FAIL	FAIL	FAIL	FAIL	FAIL	FAIL	FAIL	FAIL	FAIL	FAIL	FAIL	FAIL	FAIL	FAIL	FAIL	FAIL	FAIL	FAIL	FAIL	FAIL	FAIL	FAIL	FAIL	FAIL	FAIL	FAIL	FAIL	FAIL	FAIL	FAIL
WUR_Q1573_SNP0261_SNP_6_139621114	G	A	3	1	Ear punch	G	G	G	G	G	G	G	G	G	G	G	G	G	G	G	G	FAIL	G	FAIL	G	FAIL	FAIL	G	G	G	G	G	G	FAIL	G	FAIL	FAIL	G	FAIL	FAIL	G	G	G	FAIL	G	G	G	G	FAIL
WUR_Q1573_SNP0268_SNP_6_168379948	G	A	3	1	Ear punch	FAIL	FAIL	FAIL	FAIL	FAIL	FAIL	FAIL	FAIL	FAIL	FAIL	FAIL	FAIL	FAIL	FAIL	FAIL	FAIL	FAIL	FAIL	FAIL	FAIL	FAIL	FAIL	FAIL	FAIL	FAIL	FAIL	FAIL	FAIL	FAIL	FAIL	FAIL	FAIL	FAIL	FAIL	FAIL	FAIL	FAIL	FAIL	FAIL	FAIL	FAIL	FAIL	FAIL	FAIL
WUR_Q1573_SNP0273_SNP_7_11259033	C	T	3	1	Ear punch	FAIL	FAIL	FAIL	FAIL	FAIL	C	FAIL	FAIL	FAIL	C	C	FAIL	FAIL	FAIL	FAIL	FAIL	FAIL	FAIL	FAIL	C	C	C	C	C	C	FAIL	C	C	FAIL	FAIL	FAIL	C	C	FAIL	C	FAIL	C	FAIL	C	FAIL	C	C	C	FAIL
WUR_Q1573_SNP0326_SNP_8_54801888	G	C	3	1	Ear punch	FAIL	G	FAIL	FAIL	FAIL	FAIL	FAIL	FAIL	FAIL	FAIL	FAIL	FAIL	FAIL	FAIL	FAIL	FAIL	FAIL	FAIL	G	FAIL	FAIL	G	G	FAIL	FAIL	FAIL	FAIL	FAIL	G	G	FAIL	FAIL	G	FAIL	FAIL	FAIL	G	FAIL	FAIL	FAIL	FAIL	FAIL	FAIL	G
WUR_Q1573_SNP0358_SNP_9_1423704	C	T	3	1	Ear punch	C	C	C	C	C	C	C	C	C	C	C	C	C	C	C	C	C	C	C	C	C	C	C	C	C	C	C	C	C	C	C	C	C	C	C	C	C	C	C	C	C	C	C	C
WUR_Q1573_SNP0492_SNP_13_53715245	G	A	3	1	Ear punch	G	G	G	G	G	G	G	G	G	G	G	FAIL	G	G	G	G	G	G	G	G	G	G	G	G	G	G	G	G	G	G	G	G	G	G	G	G	G	G	G	G	G	G	G	G
WUR_Q1573_SNP0516_SNP_13_103827652	C	T	3	1	Ear punch	C	C	C	C	C	C	C	C	C	C	C	C	C	C	C	C	C	C	C	C	C	C	C	C	C	C	C	C	C	C	C	C	C	C	C	C	C	C	C	C	C	C	C	C
WUR_Q1573_SNP0629_SNP_15_112109516	A	G	3	1	Ear punch	FAIL	FAIL	FAIL	FAIL	FAIL	FAIL	FAIL	FAIL	FAIL	FAIL	FAIL	FAIL	FAIL	FAIL	FAIL	FAIL	FAIL	FAIL	FAIL	FAIL	FAIL	FAIL	FAIL	FAIL	FAIL	FAIL	FAIL	FAIL	FAIL	FAIL	FAIL	FAIL	FAIL	FAIL	FAIL	FAIL	FAIL	FAIL	FAIL	FAIL	FAIL	FAIL	FAIL	FAIL
WUR_Q1573_SNP0674_SNP_17_39456534	G	A	3	1	Ear punch	G	G	G	G	G	G	G	G	G	G	G	G	G	G	G	G	G	G	G	G	G	G	G	G	G	G	G	G	G	G	G	G	G	G	G	G	G	G	G	G	G	G	G	G
WUR_Q1573_SNP0704_SNP_18_54090220	C	T	3	1	Ear punch	C	C	C	C	C	C	C	C	C	C	C	C	C	C	C	C	C	C	C	C	C	C	C	C	C	C	C	C	C	C	C	C	C	C	C	C	C	C	C	C	C	C	C	C
WUR_Q1573_SNP0004_SNP_1_6169644	A	G	4	2	Ear punch	A	A	A	A	A	A	A	A	A	A	A	A	A	A	A	A	A	A	A	A	A	FAIL	A	A	A	A	A	A	FAIL	A	A	A	A	A	A	A	A	A	A	A	A	A	A	FAIL
WUR_Q1573_SNP0018_SNP_1_69523562	C	T	4	2	Ear punch	C	C	C	C	C	FAIL	FAIL	C	C	C	FAIL	C	FAIL	FAIL	FAIL	FAIL	FAIL	FAIL	FAIL	FAIL	C	FAIL	C	C	C	FAIL	C	C	FAIL	C	C	C	C	C	C	FAIL	FAIL	C	C	C	FAIL	C	FAIL	C
WUR_Q1573_SNP0121_SNP_2_136546622	C	G	4	2	Ear punch	C	C	C	C	C	C	C	C	C	C	C	C	C	C	C	C	C	C	C	C	C	FAIL	C	C	C	C	C	C	FAIL	C	C	C	C	C	C	C	C	C	C	C	C	C	C	C
WUR_Q1573_SNP0365_SNP_9_19476478	G	A	4	2	Ear punch	FAIL	FAIL	FAIL	FAIL	FAIL	FAIL	FAIL	FAIL	FAIL	FAIL	FAIL	FAIL	FAIL	FAIL	FAIL	FAIL	FAIL	FAIL	FAIL	FAIL	FAIL	FAIL	FAIL	FAIL	FAIL	FAIL	FAIL	FAIL	FAIL	FAIL	FAIL	FAIL	FAIL	FAIL	FAIL	FAIL	FAIL	FAIL	FAIL	FAIL	FAIL	FAIL	FAIL	FAIL
WUR_Q1573_SNP0375_SNP_9_39785795	G	C	4	2	Ear punch	G	G	G	G	G	G	G	G	G	G	G	FAIL	G	G	G	G	G	G	G	FAIL	G	G	G	G	G	G	G	G	G	G	G	G	G	G	G	G	G	G	G	G	FAIL	G	FAIL	G
WUR_Q1573_SNP0400_SNP_9_119925863	A	T	4	2	Ear punch	FAIL	FAIL	FAIL	FAIL	FAIL	FAIL	FAIL	FAIL	FAIL	FAIL	FAIL	FAIL	FAIL	FAIL	FAIL	FAIL	FAIL	FAIL	FAIL	FAIL	FAIL	FAIL	FAIL	FAIL	FAIL	FAIL	FAIL	FAIL	FAIL	FAIL	FAIL	FAIL	FAIL	FAIL	FAIL	FAIL	FAIL	FAIL	FAIL	FAIL	FAIL	FAIL	FAIL	FAIL
WUR_Q1573_SNP0420_SNP_10_55801574	T	C	4	2	Ear punch	FAIL	T	FAIL	FAIL	FAIL	FAIL	FAIL	FAIL	FAIL	FAIL	FAIL	FAIL	FAIL	FAIL	FAIL	FAIL	FAIL	FAIL	T	FAIL	FAIL	T	FAIL	FAIL	FAIL	FAIL	FAIL	FAIL	T	FAIL	FAIL	FAIL	FAIL	FAIL	FAIL	FAIL	T	FAIL	FAIL	FAIL	FAIL	FAIL	FAIL	FAIL
WUR_Q1573_SNP0505_SNP_13_82522180	C	A	4	2	Ear punch	FAIL	C	FAIL	C	C	FAIL	C	C	C	C	FAIL	FAIL	FAIL	C	FAIL	C	C	FAIL	FAIL	C	C	FAIL	C	FAIL	C	FAIL	FAIL	C	FAIL	C	C	C	C	C	C	FAIL	FAIL	C	C	C	C	C	C	C
WUR_Q1573_SNP0005_SNP_1_37383986	G	C	5	2	Semen	G	G	G	G	G	G	G	G	G	G	G	FAIL	G	G	G	G	G	G	G	G	G	G	G	G	G	G	G	G	G	G	G	G	G	G	G	G	G	G	G	FAIL	G	G	G	C
WUR_Q1573_SNP0031_SNP_1_105536275	G	T	5	2	Semen	G	G	G	G	G	G	G	G	G	G	G	FAIL	G	G	G	G	G	G	G	G	G	FAIL	G	G	G	G	G	G	FAIL	G	G	G	G	G	G	G	G	G	G	G	G	G	G	G / T
WUR_Q1573_SNP0053_SNP_1_163371138	T	C	5	2	Semen	T	T	T	T	T	T	T	T	T	T	T	T	T	T	T	T	T	T	T	T	T	T	T	T	T	T	T	T	T	T	T	T	T	T	T	T	T	T	T	T	T	T	T	T / C
WUR_Q1573_SNP0059_SNP_1_181176411	A	G	5	2	Semen	A	A	A	A	A	A	A	A	A	A	FAIL	A	FAIL	A	A	A	FAIL	FAIL	A	FAIL	A	A	A	FAIL	A	A	A	A	A	A	A	A	A	A	A	FAIL	A	A	A	A	A	A	A	A
WUR_Q1573_SNP0063_SNP_1_205338043	C	T	5	2	Semen	C	C	C	C	C	C	C	C	C	C	C	C	C	C	C	C	C	C	C	C	C	C	C	C	C	C	C	C	C	C	C	C	C	C	C	C	C	C	C	C	C	C	C	C
WUR_Q1573_SNP0147_SNP_3_89327868	G	T	5	2	Semen	G	G	G	G	G	G	G	G	G	G	FAIL	G	G	G	G	G	G	G	FAIL	G	G	FAIL	G	G	G	G	G	G	FAIL	G	G	G	G	G	G	FAIL	FAIL	G	G	G	G	G	G	G / T
WUR_Q1573_SNP0184_SNP_4_72323679	C	T	5	2	Semen	FAIL	C	FAIL	C	C	FAIL	C	C	C	FAIL	C	C	C	C	C	C	C	FAIL	C	C	FAIL	C	C	C	C	FAIL	C	FAIL	FAIL	FAIL	FAIL	C	FAIL	FAIL	FAIL	C	FAIL	FAIL	C	C	C	FAIL	C	C
WUR_Q1573_SNP0196_SNP_4_113025241	G	A	5	2	Semen	G	G	G	FAIL	FAIL	G	G	G	G	G	G	G	G	G	G	G	G	G	G	G	G	FAIL	G	G	G	G	G	G	G	G	G	G	G	G	G	G	G	FAIL	G	G	FAIL	FAIL	FAIL	G
WUR_Q1573_SNP0205_SNP_5_17877727	G	A	5	2	Semen	FAIL	G	G	G	FAIL	G	G	FAIL	G	FAIL	G	FAIL	G	G	G	G	G	G	G	G	G	FAIL	G	G	G	FAIL	G	FAIL	FAIL	G	G	G	G	G	G	G	G	FAIL	G	G	G	G	G	G
WUR_Q1573_SNP0219_SNP_5_78180582	T	G	5	2	Semen	T	T	T	T	T	T	T	FAIL	T	T	T	T	T	T	T	T	T	T	T	T	FAIL	FAIL	T	T	T	T	T	T	FAIL	FAIL	T	T	T	FAIL	T	T	FAIL	T	T	T	T	T	T	FAIL
WUR_Q1573_SNP0312_SNP_7_121049792	G	A	5	2	Semen	G	G	G	G	G	G	G	G	G	G	FAIL	G	FAIL	G	G	G	G	G	G	G	G	G	G	G	G	G	G	G	G	G	G	G	G	G	G	FAIL	G	G	G	G	G	G	G	G
WUR_Q1573_SNP0417_SNP_10_39189035	C	T	5	2	Semen	C	C	C	C	C	C	C	C	C	C	FAIL	C	FAIL	FAIL	C	C	FAIL	FAIL	C	FAIL	C	C	C	C	C	C	C	C	C	C	C	C	C	C	C	FAIL	C	C	C	C	C	C	C	C / T
WUR_Q1573_SNP0447_SNP_11_57570507	G	C	5	2	Semen	G	G	G	G	G	FAIL	G	G	G	G	FAIL	G	FAIL	G	G	G	FAIL	G	G	G	G	G	G	G	G	G	G	G	FAIL	G	G	G	G	G	G	FAIL	G	G	G	G	G	G	G	G / C
WUR_Q1573_SNP0515_SNP_13_99361700	A	G	5	2	Semen	A	A	A	A	A	A	A	A	A	A	A	A	A	A	A	A	A	A	A	A	A	A	A	A	A	A	A	A	A	A	A	A	A	A	A	A	A	A	A	A	A	A	A	A
WUR_Q1573_SNP0536_SNP_13_157448733	A	G	5	2	Semen	A	A	A	A	A	A	A	A	A	A	A	A	A	A	A	A	A	A	A	A	A	A	A	A	A	A	A	A	A	A	A	A	A	A	A	A	A	A	A	A	A	A	A	A / G
WUR_Q1573_SNP0604_SNP_14_140791941	G	A	5	2	Semen	G	G	G	G	G	G	G	G	G	G	G	G	G	G	G	G	G	G	G	G	G	FAIL	G	G	G	G	G	G	FAIL	G	G	G	G	G	G	G	G	G	G	G	G	G	G	G / A
WUR_Q1573_SNP0611_SNP_15_33170966	C	T	5	2	Semen	C	C	C	FAIL	C	C	C	C	C	C	C	FAIL	C	C	C	C	C	C	C	C	C	C	C	C	C	C	C	C	C	C	C	C	C	C	C	C	C	C	C	C	C	C	C	C
WUR_Q1573_SNP0667_SNP_17_32875843	C	A	5	2	Semen	C	C	C	C	C	C	C	C	C	C	C	C	C	C	C	C	C	C	C	C	C	C	C	C	C	C	C	C	C	C	C	C	C	C	C	C	C	C	C	C	C	C	C	C
WUR_Q1573_SNP0006_SNP_1_38615323	G	A	6	1	Ear punch	G	G	G	G	G	G	G	G	G	G	FAIL	G	FAIL	G	G	G	G	G	G	G	G	G	G	G	G	G	G	G	G	G	G	G	G	G	G	FAIL	G	G	G	G	G	G	G	G
WUR_Q1573_SNP0088_SNP_2_12234140	G	A	6	1	Ear punch	G	G	G	G	G	G	G	G	G	G	G	G	G	G	G	G	G	G	G	G	G	G	G	G	G	G	G	G	G	G	G	G	G	G	G	G	G	G	G	G	G	G	G	G
WUR_Q1573_SNP0113_SNP_2_117414480	T	C	6	1	Ear punch	T	T	T	T	T	T	T	T	T	T	T	T	T	T	T	T	T	T	T	T	T	FAIL	T	T	T	T	T	T	FAIL	T	T	T	T	T	T	T	T	T	T	T	T	T	T	T
WUR_Q1573_SNP0145_SNP_3_79502979	A	G	6	1	Ear punch	A	A	A	A	A	A	A	A	A	A	FAIL	A	A	A	A	A	A	A	FAIL	A	A	FAIL	A	A	A	A	A	A	FAIL	A	A	A	A	A	A	A	FAIL	A	A	A	A	A	A	A
WUR_Q1573_SNP0204_SNP_5_17447783	C	T	6	1	Ear punch	C	C	C	C	C	C	C	C	C	C	C	C	C	C	C	C	C	C	C	C	C	C	C	C	C	C	C	C	C	C	C	C	C	C	C	C	C	C	C	C	C	C	C	C
WUR_Q1573_SNP0377_SNP_9_45186264	G	A	6	1	Ear punch	G	G	G	G	G	G	G	G	G	G	G	G	G	G	G	G	G	G	G	G	G	G	G	G	G	G	G	G	G	G	G	G	G	G	G	G	G	G	G	G	G	G	G	G
WUR_Q1573_SNP0392_SNP_9_96574452	T	C	6	1	Ear punch	T	FAIL	FAIL	FAIL	FAIL	FAIL	T	FAIL	T	FAIL	FAIL	FAIL	T	T	T	T	T	T	FAIL	T	T	FAIL	T	T	T	T	T	T	FAIL	T	T	T	T	T	T	T	T	T	T	T	T	T	T	T
WUR_Q1573_SNP0521_SNP_13_131087083	G	A	6	1	Ear punch	G	G	G	G	G	G	G	G	G	G	G	G	FAIL	G	G	G	G	G	G	G	G	G	G	G	G	G	G	G	G	G	G	G	G	G	G	G	G	G	G	G	G	G	FAIL	G
WUR_Q1573_SNP0566_SNP_14_40128052	G	A	6	1	Ear punch	G	G	G	G	G	G	G	G	G	G	G	G	G	G	G	G	G	G	G	G	G	G	G	G	G	G	G	G	G	G	G	G	G	G	G	G	G	G	G	G	G	G	FAIL	G
WUR_Q1573_SNP0574_SNP_14_59872311	G	A	6	1	Ear punch	G	G	G	G	G	G	G	G	G	G	G	G	G	G	G	G	G	G	G	G	G	G	G	G	G	G	G	G	G	G	G	G	G	G	G	G	G	G	G	G	G	G	G	G
WUR_Q1573_SNP0585_SNP_14_85116888	G	A	6	1	Ear punch	FAIL	G	FAIL	G	G	FAIL	FAIL	FAIL	G	FAIL	FAIL	G	FAIL	FAIL	FAIL	FAIL	FAIL	FAIL	G	FAIL	FAIL	G	G	FAIL	FAIL	FAIL	FAIL	FAIL	G	G	G	G	G	G	FAIL	FAIL	G	G	FAIL	G	FAIL	FAIL	FAIL	G
WUR_Q1573_SNP0589_SNP_14_109107915	C	T	6	1	Ear punch	C	C	C	C	C	C	C	C	C	C	C	C	C	C	C	C	C	C	C	C	C	C	C	C	C	C	C	C	C	C	C	C	C	C	C	C	C	C	C	C	C	C	C	C
WUR_Q1573_SNP0600_SNP_14_136641084	C	A	6	1	Ear punch	C	C	C	C	C	C	C	C	C	C	C	C	C	C	C	C	C	C	C	C	C	C	C	C	C	C	C	C	C	C	C	C	C	C	C	C	C	C	C	C	C	C	C	C
WUR_Q1573_SNP0601_SNP_14_136641085	T	A	6	1	Ear punch	T	T	T	T	T	T	T	T	T	T	T	T	T	T	T	T	T	T	T	T	T	T	T	T	T	T	T	T	T	T	T	T	T	T	T	T	T	T	T	T	T	T	T	T
WUR_Q1573_SNP0007_SNP_1_43349457	C	T	7	2	Ear punch	C	C	C	C	C	C	C	C	C	C	C	C	C	C	C	C	C	C	C	C	C	C	C	C	C	C	C	C	C	C	C	C	C	C	C	C	C	C	C	C	C	C	C	C
WUR_Q1573_SNP0060_SNP_1_182421134	G	A	7	2	Ear punch	G	G	G	G	G	G	G	G	G	G	G	G	G	G	G	G	G	G	G	G	G	G	G	G	G	G	G	G	G	G	G	G	G	G	G	G	G	G	G	G	G	G	G	G
WUR_Q1573_SNP0067_SNP_1_215771594	T	G	7	2	Ear punch	T	T	T	T	T	T	T	T	T	T	T	T	T	T	T	T	T	T	T	T	T	T	T	T	T	T	T	T	T	T	T	T	T	T	T	T	T	T	T	T	T	T	T	T
WUR_Q1573_SNP0138_SNP_3_37988731	T	G	7	2	Ear punch	T	T	T	T	T	T	T	T	T	T	T	T	T	T	T	T	T	T	T	T	T	T	T	T	T	T	T	T	T	T	T	T	T	T	T	T	T	T	T	T	T	T	T	T
WUR_Q1573_SNP0190_SNP_4_92081885	T	G	7	2	Ear punch	T	T	T	T	T	T	T	T	T	T	T	FAIL	T	T	T	T	T	T	T	T	T	T	T	T	T	T	T	T	T	T	T	T	T	T	T	T	T	T	T	T	T	T	T	T
WUR_Q1573_SNP0271_SNP_7_6324730	T	G	7	2	Ear punch	T	T	T	T	T	T	T	T	T	T	T	T	T	T	T	T	T	T	T	T	T	T	T	T	T	T	T	T	T	T	T	T	T	T	T	T	T	T	T	T	T	T	T	T
WUR_Q1573_SNP0414_SNP_10_19092422	T	G	7	2	Ear punch	FAIL	T	T	T	T	FAIL	T	T	T	T	FAIL	T	FAIL	FAIL	FAIL	FAIL	FAIL	FAIL	T	FAIL	FAIL	T	T	FAIL	T	T	T	T	T	T	T	T	T	T	T	FAIL	T	T	T	T	FAIL	T	FAIL	T
WUR_Q1573_SNP0477_SNP_13_4732049	T	C	7	2	Ear punch	T	T	T	T	T	FAIL	T	T	T	T	FAIL	T	FAIL	FAIL	T	T	FAIL	FAIL	T	FAIL	FAIL	T	T	T	T	T	T	T	T	T	T	T	T	T	T	FAIL	T	T	T	T	FAIL	T	T	T
WUR_Q1573_SNP0478_SNP_13_8852081	A	C	7	2	Ear punch	FAIL	A	FAIL	FAIL	FAIL	FAIL	FAIL	FAIL	A	FAIL	FAIL	FAIL	FAIL	FAIL	FAIL	FAIL	FAIL	FAIL	FAIL	FAIL	FAIL	FAIL	A	FAIL	FAIL	FAIL	FAIL	FAIL	FAIL	A	FAIL	FAIL	FAIL	FAIL	FAIL	FAIL	FAIL	FAIL	FAIL	FAIL	FAIL	FAIL	FAIL	FAIL
WUR_Q1573_SNP0512_SNP_13_97135687	T	G	7	2	Ear punch	T	T	T	T	T	T	T	T	T	T	T	T	T	T	T	T	T	T	T	T	T	T	T	T	T	T	T	T	T	T	T	T	T	T	T	T	T	T	T	T	T	T	T	T
WUR_Q1573_SNP0518_SNP_13_108131435	T	G	7	2	Ear punch	T	T	T	T	T	T	T	T	T	T	T	T	T	T	T	T	T	T	T	T	T	T	T	T	T	T	T	T	T	T	T	T	T	T	T	T	T	T	T	T	T	T	T	T
WUR_Q1573_SNP0519_SNP_13_108131438	T	G	7	2	Ear punch	T	T	T	T	T	T	T	T	T	T	T	T	T	T	T	T	T	T	T	T	T	T	T	T	T	T	T	T	T	T	T	T	T	T	T	T	T	T	T	T	T	T	T	T
WUR_Q1573_SNP0527_SNP_13_139699744	A	C	7	2	Ear punch	A	A	A	A	A	A	A	A	A	A	A	A	A	A	A	A	A	A	A	A	A	A	A	A	A	A	A	A	A	A	A	A	A	A	A	A	A	A	A	A	A	A	A	A
WUR_Q1573_SNP0537_SNP_13_165161615	C	A	7	2	Ear punch	C	C	C	C	C	C	C	C	C	C	C	C	C	C	C	C	C	C	C	C	C	C	C	C	C	C	C	C	C	C	C	C	C	C	C	C	C	C	C	C	C	C	C	C
WUR_Q1573_SNP0586_SNP_14_85518356	T	G	7	2	Ear punch	T	T	T	T	T	T	T	T	T	T	T	T	T	T	T	T	T	T	T	T	T	T	T	T	T	T	T	T	T	T	T	T	T	T	T	T	T	T	T	T	T	T	T	T
WUR_Q1573_SNP0615_SNP_15_44909881	C	A	7	2	Ear punch	FAIL	FAIL	FAIL	FAIL	FAIL	FAIL	FAIL	FAIL	FAIL	FAIL	FAIL	FAIL	FAIL	FAIL	FAIL	FAIL	FAIL	FAIL	FAIL	FAIL	FAIL	FAIL	FAIL	FAIL	FAIL	FAIL	FAIL	FAIL	FAIL	FAIL	FAIL	FAIL	FAIL	FAIL	FAIL	FAIL	FAIL	FAIL	FAIL	FAIL	FAIL	FAIL	FAIL	FAIL
WUR_Q1573_SNP0618_SNP_15_50731883	G	C	7	2	Ear punch	G	G	G	G	G	G	G	G	G	G	G	G	G	G	G	G	G	G	G	G	G	G	G	G	G	G	G	G	G	G	G	G	G	G	G	G	G	G	G	G	G	G	G	G
WUR_Q1573_SNP0622_SNP_15_71100379	G	C	7	2	Ear punch	G	G	G	G	G	G	G	G	G	G	G	G	G	G	G	G	G	G	G	G	G	G	G	G	G	G	G	G	G	G	G	G	G	G	G	G	G	G	G	G	G	G	G	G
WUR_Q1573_SNP0675_SNP_17_39800295	T	C	7	2	Ear punch	FAIL	T	FAIL	FAIL	FAIL	FAIL	FAIL	FAIL	FAIL	FAIL	FAIL	FAIL	FAIL	FAIL	FAIL	FAIL	FAIL	FAIL	T	FAIL	FAIL	T	FAIL	FAIL	FAIL	FAIL	FAIL	FAIL	T	T	T	FAIL	FAIL	FAIL	FAIL	FAIL	T	FAIL	FAIL	FAIL	FAIL	FAIL	FAIL	T
WUR_Q1573_SNP0151_SNP_3_96009724	A	C	8	1	Ear punch	FAIL	FAIL	FAIL	FAIL	FAIL	FAIL	FAIL	FAIL	FAIL	FAIL	FAIL	FAIL	FAIL	FAIL	FAIL	FAIL	FAIL	FAIL	FAIL	FAIL	FAIL	FAIL	FAIL	FAIL	FAIL	FAIL	FAIL	FAIL	FAIL	FAIL	FAIL	FAIL	FAIL	FAIL	FAIL	FAIL	FAIL	FAIL	FAIL	FAIL	FAIL	FAIL	FAIL	FAIL
WUR_Q1573_SNP0186_SNP_4_74372799	C	T	8	1	Ear punch	C	C	C	C	C	C	C	C	C	C	C	C	C	C	C	C	C	C	C	C	C	FAIL	C	C	C	C	C	C	FAIL	FAIL	C	C	C	C	C	C	C	C	C	C	C	C	C	C
WUR_Q1573_SNP0233_SNP_6_33637227	G	A	8	1	Ear punch	G	G	G	G	G	G	G	G	G	G	G	G	G	G	G	G	G	G	G	G	G	FAIL	G	G	G	G	G	G	G	G	G	G	G	G	G	G	G	G	G	G	G	G	G	G
WUR_Q1573_SNP0240_SNP_6_43528342	G	A	8	1	Ear punch	FAIL	FAIL	FAIL	FAIL	FAIL	FAIL	FAIL	FAIL	FAIL	FAIL	FAIL	FAIL	FAIL	FAIL	FAIL	FAIL	FAIL	FAIL	FAIL	FAIL	FAIL	FAIL	FAIL	FAIL	FAIL	FAIL	FAIL	FAIL	FAIL	FAIL	FAIL	FAIL	FAIL	FAIL	FAIL	FAIL	FAIL	FAIL	FAIL	FAIL	FAIL	FAIL	FAIL	FAIL
WUR_Q1573_SNP0274_SNP_7_15164126	A	G	8	1	Ear punch	A	A	A	A	A	A	A	A	A	A	A	A	A	A	A	A	A	A	A	A	A	A	A	A	A	A	A	A	A	A	A	A	A	A	A	A	A	A	A	A	A	A	A	A
WUR_Q1573_SNP0275_SNP_7_15164129	T	G	8	1	Ear punch	T	T	T	T	T	T	T	T	T	T	T	T	T	T	T	T	T	T	T	T	T	T	T	T	T	T	T	T	T	T	T	T	T	T	T	T	T	T	T	T	T	T	T	T
WUR_Q1573_SNP0276_SNP_7_15164131	C	T	8	1	Ear punch	FAIL	C	FAIL	FAIL	FAIL	FAIL	FAIL	FAIL	FAIL	FAIL	FAIL	FAIL	FAIL	FAIL	FAIL	FAIL	FAIL	FAIL	C	FAIL	FAIL	C	FAIL	FAIL	FAIL	FAIL	FAIL	FAIL	C	C	FAIL	FAIL	FAIL	FAIL	FAIL	FAIL	FAIL	FAIL	FAIL	FAIL	FAIL	FAIL	FAIL	FAIL
WUR_Q1573_SNP0282_SNP_7_30719053	A	C	8	1	Ear punch	A	A	A	A	FAIL	A	FAIL	A	A	A	A	FAIL	A	A	A	A	A	A	A	A	A	A	A	A	A	A	A	A	FAIL	A	A	A	A	A	A	A	A	A	A	A	A	A	A	A
WUR_Q1573_SNP0318_SNP_8_22396864	A	G	8	1	Ear punch	A	A	A	A	A	A	A	A	A	A	A	A	A	A	A	A	A	A	A	A	A	FAIL	A	A	A	A	A	A	FAIL	A	A	A	A	A	A	A	A	A	A	A	A	A	A	A
WUR_Q1573_SNP0339_SNP_8_92944394	C	T	8	1	Ear punch	FAIL	FAIL	FAIL	FAIL	FAIL	FAIL	FAIL	FAIL	FAIL	FAIL	FAIL	FAIL	FAIL	FAIL	FAIL	FAIL	FAIL	FAIL	FAIL	FAIL	FAIL	FAIL	FAIL	FAIL	FAIL	FAIL	FAIL	FAIL	FAIL	FAIL	FAIL	FAIL	FAIL	FAIL	FAIL	FAIL	FAIL	FAIL	FAIL	FAIL	FAIL	FAIL	FAIL	FAIL
WUR_Q1573_SNP0407_SNP_10_4924077	A	C	8	1	Ear punch	A	A	A	A	A	A	A	A	A	A	A	A	A	A	A	A	A	A	A	A	A	A	A	A	A	A	A	A	A	A	A	A	A	A	A	A	A	A	A	A	A	A	A	A
WUR_Q1573_SNP0520_SNP_13_127453722	C	A	8	1	Ear punch	FAIL	FAIL	FAIL	FAIL	FAIL	FAIL	FAIL	FAIL	FAIL	FAIL	FAIL	FAIL	FAIL	FAIL	FAIL	FAIL	FAIL	FAIL	FAIL	FAIL	FAIL	FAIL	FAIL	FAIL	FAIL	FAIL	FAIL	FAIL	FAIL	FAIL	FAIL	FAIL	FAIL	FAIL	FAIL	FAIL	FAIL	FAIL	FAIL	FAIL	FAIL	FAIL	FAIL	FAIL
WUR_Q1573_SNP0546_SNP_13_195346185	T	C	8	1	Ear punch	T	T	T	FAIL	FAIL	FAIL	FAIL	FAIL	FAIL	T	FAIL	FAIL	FAIL	T	T	FAIL	T	T	FAIL	T	FAIL	T	T	T	FAIL	T	FAIL	FAIL	T	T	T	T	T	T	T	T	T	FAIL	T	FAIL	FAIL	FAIL	FAIL	FAIL
WUR_Q1573_SNP0564_SNP_14_35097158	G	C	8	1	Ear punch	G	G	G	G	G	G	G	G	G	G	G	G	G	G	G	G	G	G	G	G	G	G	G	G	G	G	G	G	G	G	G	G	G	G	G	G	G	G	G	G	G	G	G	G
WUR_Q1573_SNP0613_SNP_15_42471875	A	G	8	1	Ear punch	FAIL	A	A	A	FAIL	FAIL	FAIL	FAIL	A	FAIL	FAIL	A	FAIL	FAIL	FAIL	FAIL	FAIL	FAIL	FAIL	FAIL	FAIL	A	A	FAIL	A	FAIL	FAIL	A	FAIL	A	FAIL	FAIL	A	A	FAIL	FAIL	FAIL	A	FAIL	A	FAIL	A	FAIL	A
WUR_Q1573_SNP0662_SNP_17_18322525	T	G	8	1	Ear punch	T	T	T	T	T	T	T	T	T	T	T	T	T	T	T	T	T	T	T	T	T	T	T	T	T	T	T	T	T	T	T	T	T	T	T	T	T	T	T	T	T	T	T	T
WUR_Q1573_SNP0677_SNP_17_51517746	G	A	8	1	Ear punch	G	G	G	G	G	G	G	G	G	G	G	FAIL	G	G	G	G	G	G	G	G	G	FAIL	G	G	G	G	G	G	FAIL	G	G	G	G	G	G	G	G	G	G	G	G	G	G	G
WUR_Q1573_SNP0009_SNP_1_59362145	G	A	9	2	Semen	G	G	G	G	G	G	FAIL	FAIL	G	FAIL	FAIL	G	G	G	G	G	G	G	G	FAIL	G	G	G	G	G	G	G	G	G	G	G	G	G	G	G	G	G	G	G	G	G	G	G	G
WUR_Q1573_SNP0016_SNP_1_67052925	G	A	9	2	Semen	G	G	G	G	G	G	G	G	G	G	G	G	G	G	G	G	G	G	G	G	G	G	G	G	G	G	G	G	G	G	G	G	G	G	G	G	G	G	G	G	G	G	G	G
WUR_Q1573_SNP0057_SNP_1_178042954	G	T	9	2	Semen	G	G	G	G	G	G	G	G	G	G	G	G	G	G	G	G	G	G	G	G	G	G	G	G	G	G	G	G	G	G	G	G	G	G	G	G	G	G	G	G	G	G	G	G
WUR_Q1573_SNP0069_SNP_1_218749860	C	A	9	2	Semen	C	C	C	C	C	C	C	C	C	C	C	C	C	C	C	C	C	C	C	C	C	C	C	C	C	C	C	C	C	C	C	C	C	C	C	C	C	C	C	C	C	C	C	C
WUR_Q1573_SNP0086_SNP_2_4965287	G	A	9	2	Semen	G	G	G	G	G	G	G	G	G	G	G	FAIL	G	G	G	G	G	G	G	G	G	G	G	G	G	G	G	G	G	G	G	G	G	G	G	G	G	G	G	G	G	G	G	G
WUR_Q1573_SNP0119_SNP_2_131232673	T	A	9	2	Semen	T	T	T	T	T	T	T	T	T	T	T	T	T	T	T	T	T	T	T	T	T	T	T	T	T	T	T	T	T	T	T	T	T	T	T	T	T	T	T	T	T	T	T	T
WUR_Q1573_SNP0164_SNP_4_9595701	C	T	9	2	Semen	C	C	C	C	C	C	C	C	C	C	C	FAIL	C	C	C	C	C	C	C	C	C	C	C	C	C	C	C	C	C	C	C	C	C	C	C	C	C	C	C	C	C	C	C	C
WUR_Q1573_SNP0165_SNP_4_10605400	C	T	9	2	Semen	C	C	C	C	C	C	C	C	C	C	C	C	C	C	C	C	C	C	C	C	C	C	C	C	C	C	C	C	C	C	C	C	C	C	C	C	C	C	C	C	C	C	C	C
WUR_Q1573_SNP0199_SNP_5_1791805	C	T	9	2	Semen	C	C	C	C	C	C	C	C	C	C	C	C	C	C	C	C	C	C	C	C	C	FAIL	C	C	C	C	C	C	FAIL	C	C	C	C	C	C	C	C	C	C	C	C	C	C	C
WUR_Q1573_SNP0306_SNP_7_108231237	C	A	9	2	Semen	C	C	C	C	C	C	C	C	C	C	FAIL	C	FAIL	C	C	C	C	C	C	C	C	C	C	C	C	C	C	C	C	C	C	C	C	C	C	FAIL	C	C	C	C	C	C	C	C
WUR_Q1573_SNP0315_SNP_8_6727764	A	T	9	2	Semen	A	A	A	A	A	A	A	A	A	A	A	FAIL	A	A	A	A	A	A	A	A	A	A	A	A	A	A	A	A	A	A	A	A	A	A	A	A	A	A	A	A	A	A	FAIL	A
WUR_Q1573_SNP0316_SNP_8_16351297	C	T	9	2	Semen	C	C	C	C	C	FAIL	C	C	C	C	FAIL	C	FAIL	C	C	C	FAIL	FAIL	FAIL	C	C	FAIL	C	C	C	C	C	C	FAIL	C	C	C	C	C	C	FAIL	FAIL	C	C	C	C	C	C	C
WUR_Q1573_SNP0320_SNP_8_36546517	G	A	9	2	Semen	G	FAIL	G	G	G	G	G	G	G	G	G	G	G	G	G	G	G	G	FAIL	G	G	FAIL	G	G	G	G	G	G	FAIL	G	G	G	G	G	G	G	G	G	G	G	G	G	G	G
WUR_Q1573_SNP0328_SNP_8_56798437	C	A	9	2	Semen	C	C	C	C	C	C	C	C	C	C	C	C	C	C	C	C	C	C	C	C	C	C	C	C	C	C	C	C	C	C	C	C	C	C	C	C	C	C	C	C	C	C	C	C
WUR_Q1573_SNP0451_SNP_11_75090316	C	T	9	2	Semen	FAIL	C	C	C	C	FAIL	C	C	C	C	FAIL	C	FAIL	FAIL	FAIL	C	FAIL	FAIL	C	FAIL	FAIL	C	C	FAIL	C	C	C	C	C	C	C	C	C	C	C	FAIL	C	C	C	C	FAIL	C	FAIL	C
WUR_Q1573_SNP0010_SNP_1_61791871	T	G	10	1	Ear punch	FAIL	T	FAIL	FAIL	FAIL	FAIL	FAIL	FAIL	FAIL	FAIL	FAIL	FAIL	FAIL	FAIL	FAIL	FAIL	FAIL	FAIL	FAIL	FAIL	FAIL	FAIL	FAIL	FAIL	FAIL	FAIL	FAIL	FAIL	FAIL	FAIL	FAIL	FAIL	FAIL	FAIL	FAIL	FAIL	FAIL	FAIL	FAIL	FAIL	FAIL	FAIL	FAIL	FAIL
WUR_Q1573_SNP0030_SNP_1_105470608	G	A	10	1	Ear punch	G	G	G	G	G	G	G	G	G	G	G	G	G	G	G	G	G	G	G	G	G	G	G	G	G	G	G	G	G	G	G	G	G	G	G	G	G	G	G	G	G	G	G	G
WUR_Q1573_SNP0101_SNP_2_64794880	T	G	10	1	Ear punch	T	T	T	T	T	T	T	T	T	T	T	T	T	T	T	T	T	T	T	T	T	T	T	T	T	T	T	T	T	T	T	T	T	T	T	T	T	T	T	T	T	T	T	T
WUR_Q1573_SNP0141_SNP_3_55112332	T	G	10	1	Ear punch	T	T	T	T	T	T	T	T	T	T	T	T	T	T	T	T	T	T	T	T	T	T	T	T	T	T	T	T	T	T	T	T	T	T	T	T	T	T	T	T	T	T	T	T
WUR_Q1573_SNP0207_SNP_5_29594306	T	G	10	1	Ear punch	T	T	T	T	T	T	T	T	T	T	T	T	T	T	T	T	T	T	T	T	T	T	T	T	T	T	T	T	T	T	T	T	T	T	T	T	T	T	T	T	T	T	T	T
WUR_Q1573_SNP0267_SNP_6_164809108	C	T	10	1	Ear punch	C	C	C	C	C	C	C	C	C	C	C	C	C	C	C	C	C	C	C	C	C	FAIL	C	C	C	C	C	C	FAIL	C	C	C	C	C	C	C	C	C	C	C	C	C	C	C
WUR_Q1573_SNP0308_SNP_7_109256660	C	T	10	1	Ear punch	C	C	C	C	C	C	C	C	C	C	C	C	C	FAIL	FAIL	C	FAIL	C	C	C	C	C	C	C	C	C	C	C	C	C	FAIL	C	FAIL	C	C	C	C	C	C	C	C	FAIL	C	C
WUR_Q1573_SNP0342_SNP_8_95327601	T	G	10	1	Ear punch	FAIL	T	FAIL	FAIL	FAIL	FAIL	FAIL	FAIL	FAIL	FAIL	FAIL	FAIL	FAIL	FAIL	FAIL	FAIL	FAIL	FAIL	T	FAIL	FAIL	T	FAIL	FAIL	FAIL	FAIL	FAIL	FAIL	T	FAIL	FAIL	FAIL	FAIL	FAIL	FAIL	FAIL	T	FAIL	FAIL	FAIL	FAIL	FAIL	FAIL	FAIL
WUR_Q1573_SNP0357_SNP_9_655724	A	C	10	1	Ear punch	A	A	A	A	A	A	A	A	A	A	A	A	A	A	A	A	A	A	A	A	A	A	A	A	A	A	A	A	A	A	A	A	A	A	A	A	A	A	A	A	A	A	A	A
WUR_Q1573_SNP0421_SNP_10_56674741	T	G	10	1	Ear punch	FAIL	T	FAIL	FAIL	FAIL	FAIL	FAIL	FAIL	FAIL	FAIL	FAIL	FAIL	FAIL	FAIL	FAIL	FAIL	FAIL	FAIL	T	FAIL	FAIL	T	FAIL	FAIL	FAIL	FAIL	FAIL	FAIL	T	FAIL	FAIL	FAIL	FAIL	FAIL	FAIL	FAIL	T	FAIL	FAIL	FAIL	FAIL	FAIL	FAIL	FAIL
WUR_Q1573_SNP0430_SNP_11_11446618	G	A	10	1	Ear punch	FAIL	FAIL	FAIL	FAIL	FAIL	FAIL	FAIL	FAIL	FAIL	FAIL	FAIL	G	FAIL	FAIL	FAIL	FAIL	FAIL	FAIL	FAIL	FAIL	FAIL	G	G	FAIL	FAIL	FAIL	FAIL	G	FAIL	FAIL	FAIL	FAIL	FAIL	FAIL	G	FAIL	FAIL	FAIL	G	FAIL	FAIL	FAIL	FAIL	FAIL
WUR_Q1573_SNP0473_SNP_12_52577672	G	A	10	1	Ear punch	G	G	G	G	FAIL	G	FAIL	G	G	FAIL	FAIL	G	FAIL	G	FAIL	G	G	FAIL	G	G	G	G	G	G	G	G	G	G	G	G	G	G	G	G	G	FAIL	G	G	G	G	G	G	G	FAIL
WUR_Q1573_SNP0491_SNP_13_53457750	T	C	10	1	Ear punch	FAIL	T	T	T	FAIL	FAIL	T	T	FAIL	FAIL	FAIL	FAIL	FAIL	FAIL	T	T	FAIL	FAIL	FAIL	FAIL	FAIL	FAIL	T	FAIL	FAIL	FAIL	FAIL	T	FAIL	T	T	T	T	T	T	FAIL	FAIL	T	T	T	FAIL	T	FAIL	T
WUR_Q1573_SNP0522_SNP_13_132037104	A	C	10	1	Ear punch	A	A	A	A	A	A	A	A	A	A	A	A	A	A	A	A	A	A	A	A	A	FAIL	A	A	A	A	A	A	A	A	A	A	A	A	A	A	A	A	A	A	A	A	FAIL	FAIL
WUR_Q1573_SNP0549_SNP_13_205744709	A	C	10	1	Ear punch	A	A	A	A	A	A	A	A	A	A	A	A	A	A	A	A	A	A	A	A	A	A	A	A	A	A	A	A	A	A	A	A	A	A	A	A	A	A	A	A	A	A	A	A
WUR_Q1573_SNP0643_SNP_16_41608900	G	T	10	1	Ear punch	G	G	G	G	G	FAIL	G	G	G	G	FAIL	G	FAIL	G	G	G	FAIL	FAIL	G	G	G	G	G	G	G	G	G	G	G	G	G	G	G	G	G	FAIL	G	G	G	G	G	G	G	G
WUR_Q1573_SNP0012_SNP_1_62887858	C	G	11	2	Ear punch	FAIL	FAIL	FAIL	FAIL	FAIL	FAIL	FAIL	FAIL	FAIL	FAIL	FAIL	FAIL	FAIL	FAIL	FAIL	FAIL	FAIL	FAIL	FAIL	FAIL	FAIL	FAIL	FAIL	FAIL	FAIL	FAIL	FAIL	FAIL	FAIL	FAIL	FAIL	FAIL	FAIL	FAIL	FAIL	FAIL	FAIL	FAIL	FAIL	FAIL	FAIL	FAIL	FAIL	FAIL
WUR_Q1573_SNP0015_SNP_1_64926669	A	G	11	2	Ear punch	A	A	A	A	A	A	A	A	A	A	A	A	A	A	A	A	A	A	A	A	A	A	A	A	A	A	A	A	A	A	A	A	A	A	A	A	A	A	A	A	A / G	A	A / G	A
WUR_Q1573_SNP0025_SNP_1_94948188	G	A	11	2	Ear punch	G	G	G	G	G	G	G	G	G	G	G	G	G	G	G	G	G	G	G	G	G	G	G	G	G	G	G	G	G	G	G	G	G	G	G	G	G / A	G	G	G	G / A	G	G / A	G
WUR_Q1573_SNP0065_SNP_1_211023425	C	A	11	2	Ear punch	FAIL	C	C	C	C	FAIL	FAIL	FAIL	C	FAIL	FAIL	C	FAIL	FAIL	FAIL	C	FAIL	FAIL	C	FAIL	FAIL	C	C	FAIL	FAIL	FAIL	FAIL	FAIL	C	FAIL	C	C	C	C	C	FAIL	C	C	C	FAIL	FAIL	FAIL	FAIL	C
WUR_Q1573_SNP0092_SNP_2_29463052	G	A	11	2	Ear punch	FAIL	G	G	G	G	FAIL	G	G	G	G	FAIL	G	FAIL	FAIL	G	G	FAIL	FAIL	G	FAIL	FAIL	G	G	FAIL	G	G	G	G	G	G	G	G	G	G	G	FAIL	G	G	G	G / A	FAIL	G / A	G	G
WUR_Q1573_SNP0106_SNP_2_90489255	C	T	11	2	Ear punch	C	C	C	C	C	C	C	C	C	C	C	C	FAIL	C	C	C	C	C	C	C	C	C	C	C	C	C	C	C	C	C	C	C	C	C	C	C	C	C	C	C / T	C / T	C / T	C	C
WUR_Q1573_SNP0115_SNP_2_122870967	T	C	11	2	Ear punch	T	FAIL	T	T	T	T	T	T	T	T	T	T	T	T	T	T	T	T	FAIL	T	T	FAIL	T	T	T	T	T	T	FAIL	T	T	T	T	T	T	T	T / C	T	T	T	T	T / C	T / C	T
WUR_Q1573_SNP0130_SNP_3_10767382	C	T	11	2	Ear punch	C	C	C	C	C	C	C	C	C	C	C	C	C	C	C	C	C	C	C	C	C	C	C	C	C	C	C	C	C	C	C	C	C	C	C	C	C / T	C	C	C	C / T	C	C	C
WUR_Q1573_SNP0132_SNP_3_15888831	C	T	11	2	Ear punch	C	C	C	C	C	C	C	C	C	C	C	C	C	C	C	C	C	C	C	C	C	C	C	C	C	C	C	C	C	C	C	C	C	C	C	C	C	C / T	C	C / T	C	C / T	C / T	C
WUR_Q1573_SNP0133_SNP_3_16066101	C	T	11	2	Ear punch	C	FAIL	C	C	C	C	C	C	C	C	C	C	C	C	C	C	C	C	FAIL	C	C	FAIL	C	C	C	C	C	C	FAIL	C	C	C	C	C	C	C	FAIL	C / T	C	C / T	C	C / T	C / T	C
WUR_Q1573_SNP0158_SNP_3_130315959	G	A	11	2	Ear punch	G	G	G	G	G	G	G	G	G	G	G	G	G	G	G	G	G	G	G	G	G	G	G	G	G	G	G	G	G	G	G	G	G	G	G	G	G	G	G	G	G / A	G	G / A	G
WUR_Q1573_SNP0220_SNP_5_90031887	C	T	11	2	Ear punch	C	FAIL	C / T	C / T	C / T	C / T	C / T	C / T	C / T	T	C / T	C / T	C / T	C / T	C / T	C / T	C / T	C / T	FAIL	C / T	C / T	FAIL	C / T	C / T	C / T	C / T	C / T	C / T	FAIL	C	C / T	C / T	C	C	C	C / T	FAIL	C / T	C / T	C	C	C / T	C / T	C
WUR_Q1573_SNP0263_SNP_6_146495066	C	T	11	2	Ear punch	C	C	C	C	C	C	C	C	C	C	FAIL	C	FAIL	C	C	C	C	C	C	C	C	C	C	C	C	C	C	C	C	C	C	C	C	C	C	FAIL	C	C	C	C / T	C	C	C	C
WUR_Q1573_SNP0280_SNP_7_28262376	T	G	11	2	Ear punch	T	T	T	T	T	T	T	T	T	T	T	FAIL	T	T	T	T	T	T	T	T	T	T	T	T	T	T	T	T	T	T	T	T	T	T	T	T	T	T / G	T	T / G	T	T / G	T	T
WUR_Q1573_SNP0370_SNP_9_30611958	G	C	11	2	Ear punch	G	G	G	G	G	G	G	G	G	G	G	G	G	G	G	G	G	G	G	G	G	G	G	G	G	G	G	G	G	G	G	G	G	G	G	G	G / C	G / C	G	G	G	G / C	G / C	G
WUR_Q1573_SNP0371_SNP_9_33391443	A	G	11	2	Ear punch	A	A	A	A	A	A	A	A	A	A	A	FAIL	A	A	A	A	A	A	A	A	A	A	A	A	A	A	A	A	A	A	A	A	A	A	A	A	A / G	A / G	A	A	A	A / G	A / G	A
WUR_Q1573_SNP0416_SNP_10_38438928	G	T	11	2	Ear punch	G	G	G	G	G	G	G	G	G	G	G	G	G	G	G	G	G	G	G	G	G	G	G	G	G	G	G	G	G	G	G	G	G	G	G	G	G / T	G	G	G	G / T	G	G / T	G
WUR_Q1573_SNP0422_SNP_10_62449784	C	T	11	2	Ear punch	FAIL	FAIL	FAIL	FAIL	FAIL	FAIL	FAIL	FAIL	FAIL	FAIL	FAIL	FAIL	FAIL	FAIL	FAIL	FAIL	FAIL	FAIL	FAIL	FAIL	FAIL	FAIL	FAIL	FAIL	FAIL	FAIL	FAIL	FAIL	FAIL	FAIL	FAIL	FAIL	FAIL	FAIL	FAIL	FAIL	FAIL	FAIL	FAIL	FAIL	FAIL	FAIL	FAIL	FAIL
WUR_Q1573_SNP0432_SNP_11_16172128	T	C	11	2	Ear punch	T	T	T	FAIL	FAIL	T	T	FAIL	T	T	T	FAIL	T	T	T	T	T	T	T	T	T	FAIL	T	T	T	T	T	T	FAIL	T	T	T	T	T	T	T	T / C	T	T	T / C	T / C	T / C	FAIL	T
WUR_Q1573_SNP0453_SNP_12_172771	T	G	11	2	Ear punch	FAIL	FAIL	FAIL	FAIL	FAIL	FAIL	FAIL	FAIL	FAIL	FAIL	FAIL	FAIL	FAIL	FAIL	FAIL	FAIL	FAIL	FAIL	FAIL	FAIL	FAIL	FAIL	FAIL	FAIL	FAIL	FAIL	FAIL	FAIL	FAIL	FAIL	FAIL	FAIL	FAIL	FAIL	FAIL	FAIL	FAIL	FAIL	FAIL	FAIL	FAIL	FAIL	FAIL	FAIL
WUR_Q1573_SNP0526_SNP_13_137796156	C	T	11	2	Ear punch	FAIL	C	FAIL	C	C	FAIL	FAIL	FAIL	C	C	FAIL	C	FAIL	FAIL	FAIL	FAIL	FAIL	FAIL	C	FAIL	FAIL	C	C	FAIL	FAIL	C	FAIL	C	C	C	C	C	C	C	C	FAIL	C	C / T	C	C / T	FAIL	C	FAIL	C
WUR_Q1573_SNP0545_SNP_13_193947339	C	T	11	2	Ear punch	C	C	C	C	C	FAIL	C	C	C	C	FAIL	C	FAIL	FAIL	C	C	FAIL	FAIL	FAIL	FAIL	FAIL	C	C	FAIL	C	C	FAIL	C	FAIL	C	C	C	C	C	C	FAIL	C	C / T	C	C / T	FAIL	C	C	C
WUR_Q1573_SNP0570_SNP_14_46865126	G	A	11	2	Ear punch	G	G	G	G	G	G	G	G	G	G	G	G	G	G	G	G	G	G	G	G	G	G	G	G	G	G	G	G	G	G	G	G	G	G	G	G	G	G / A	G	G	G	G / A	G	G
WUR_Q1573_SNP0575_SNP_14_64603419	C	T	11	2	Ear punch	C	C	C	C	C	C	C	C	C	C	C	C	C	C	C	C	C	C	C	C	C	C	C	C	C	C	C	C	C	C	C	C	C	C	C	C	C / T	C	C	C / T	C	C	C / T	C
WUR_Q1573_SNP0593_SNP_14_123100190	G	A	11	2	Ear punch	G	G	G	G	G	G	G	G	G	G	G	G	G	G	G	G	G	G	G	G	G	G	G	G	G	G	G	G	G	G	G	G	G	G	G	G	G	G	G	G / A	G	G	G / A	G
WUR_Q1573_SNP0642_SNP_16_40404261	G	C	11	2	Ear punch	G	G	G	G	G	G	G	G	G	G	G	G	G	G	G	G	G	G	G	G	G	G	G	G	G	G	G	G	G	G	G	G	G	G	G	G	G	G / C	G	G / C	G / C	G / C	G	G
WUR_Q1573_SNP0661_SNP_17_15989392	C	T	11	2	Ear punch	C	C	C	C	C	C	C	C	C	C	C	C	C	C	C	C	C	C	C	C	C	C	C	C	C	C	C	C	C	C	C	C	C	C	C	C	C	C	C	C / T	C	C	C	C
WUR_Q1573_SNP0672_SNP_17_38189361	C	T	11	2	Ear punch	C	C	C	C	C	C	C	C	C	C	C	C	C	C	C	C	C	C	C	C	C	C	C	C	C	C	C	C	C	C	C	C	C	C	C	C	C	C / T	C	C	C	C / T	C	C
WUR_Q1573_SNP0014_SNP_1_64847121	A	G	12	1	Ear punch	A	A	A	A	A	A	A	A	A	A	FAIL	A	A	A	A	A	A	A	A	A	A	A	A	A	A	A	A	A	A	A	A	A	A	A	A	A	A	A	A	A	A	A	A	A
WUR_Q1573_SNP0033_SNP_1_111072403	G	A	12	1	Ear punch	G	G	G	G	G	G	G	G	G	G	G	G	G	G	G	G	G	G	G	G	G	G	G	G	G	G	G	G	G	G	G	G	G	G	G	G	G	G	G	G	G	G	G	G
WUR_Q1573_SNP0111_SNP_2_112168173	A	G	12	1	Ear punch	FAIL	FAIL	FAIL	FAIL	FAIL	FAIL	FAIL	FAIL	FAIL	FAIL	FAIL	FAIL	FAIL	FAIL	FAIL	FAIL	FAIL	FAIL	FAIL	FAIL	FAIL	FAIL	FAIL	FAIL	FAIL	FAIL	FAIL	FAIL	FAIL	FAIL	FAIL	FAIL	FAIL	FAIL	FAIL	FAIL	FAIL	FAIL	FAIL	FAIL	FAIL	FAIL	FAIL	FAIL
WUR_Q1573_SNP0154_SNP_3_114113620	T	G	12	1	Ear punch	T	T	T	T	T	T	T	T	T	T	T	T	T	T	T	T	T	T	T	T	T	T	T	T	T	T	T	T	T	T	T	T	T	T	T	T	T	T	T	T	T	T	T	T
WUR_Q1573_SNP0229_SNP_6_16380445	C	T	12	1	Ear punch	C	C	C	FAIL	FAIL	FAIL	C	C	C	C	FAIL	C	FAIL	C	C	C	FAIL	C	FAIL	C	C	FAIL	FAIL	C	C	FAIL	C	C	C	C	C	C	C	C	C	FAIL	FAIL	C	C	C	FAIL	FAIL	C	C
WUR_Q1573_SNP0296_SNP_7_65736883	T	G	12	1	Ear punch	T	T	T	T	T	T	T	T	T	T	T	T	T	T	T	T	T	T	T	T	T	T	T	T	T	T	T	T	T	T	T	T	T	T	T	T	T	T	T	T	T	T	T	T
WUR_Q1573_SNP0331_SNP_8_64173775	G	A	12	1	Ear punch	G	G	G	G	G	FAIL	G	G	G	G	FAIL	G	FAIL	FAIL	G	G	FAIL	FAIL	G	FAIL	FAIL	G	G	FAIL	G	G	G	G	G	G	G	G	G	G	G	FAIL	G	G	G	G	FAIL	G	FAIL	G
WUR_Q1573_SNP0334_SNP_8_70281185	T	A	12	1	Ear punch	FAIL	T	FAIL	FAIL	FAIL	FAIL	T	FAIL	FAIL	FAIL	FAIL	FAIL	FAIL	FAIL	FAIL	FAIL	FAIL	FAIL	T	FAIL	T	T	FAIL	T	FAIL	T	T	FAIL	T	FAIL	FAIL	FAIL	FAIL	FAIL	FAIL	FAIL	T	T	FAIL	FAIL	FAIL	FAIL	FAIL	FAIL
WUR_Q1573_SNP0349_SNP_8_120252553	T	G	12	1	Ear punch	T	T	T	T	T	T	T	T	T	T	T	FAIL	T	T	T	T	T	T	T	T	T	T	FAIL	T	T	FAIL	T	T	T	T	T	T	T	T	T	T	T	T	T	T	T	T	T	T
WUR_Q1573_SNP0391_SNP_9_93410676	A	C	12	1	Ear punch	A	A	A	A	A	A	A	A	A	A	A	A	A	A	A	A	A	A	A	A	A	A	A	A	A	A	A	A	A	A	A	A	A	A	A	A	A	A	A	A	A	A	A	A
WUR_Q1573_SNP0467_SNP_12_37477002	T	C	12	1	Ear punch	T	T	T	T	T	T	T	T	T	T	FAIL	T	T	T	T	T	T	T	T	T	T	T	T	T	T	T	T	T	T	T	T	T	T	T	T	FAIL	T	T	T	T	T	T	T	T
WUR_Q1573_SNP0507_SNP_13_83455445	G	T	12	1	Ear punch	G	G	G	G	G	G	G	G	G	G	FAIL	G	FAIL	G	G	G	G	G	G	G	G	G	G	G	G	G	G	G	G	G	G	G	G	G	G	FAIL	G	G	G	G	G	G	G	G
WUR_Q1573_SNP0510_SNP_13_88514006	C	T	12	1	Ear punch	FAIL	FAIL	FAIL	FAIL	FAIL	FAIL	FAIL	FAIL	FAIL	FAIL	FAIL	FAIL	FAIL	FAIL	FAIL	FAIL	FAIL	FAIL	FAIL	FAIL	FAIL	FAIL	FAIL	FAIL	FAIL	FAIL	FAIL	FAIL	FAIL	FAIL	FAIL	FAIL	FAIL	FAIL	FAIL	FAIL	FAIL	FAIL	FAIL	FAIL	FAIL	FAIL	FAIL	FAIL
WUR_Q1573_SNP0534_SNP_13_153528800	G	A	12	1	Ear punch	G	G	G	G	G	G	G	G	G	G	G	FAIL	G	G	G	G	G	G	G	G	G	G	G	G	G	G	G	G	G	G	G	G	G	G	G	G	G	G	G	G	G	G	G	G
WUR_Q1573_SNP0573_SNP_14_56392198	T	G	12	1	Ear punch	T	T	T	T	T	T	T	T	T	T	FAIL	T	T	T	T	T	T	T	FAIL	T	T	FAIL	T	T	T	T	T	T	FAIL	T	T	T	T	T	T	T	FAIL	T	T	T	T	T	T	T
WUR_Q1573_SNP0595_SNP_14_124096777	C	T	12	1	Ear punch	C	C	C	C	C	C	C	C	C	C	C	C	C	C	C	C	C	C	C	C	C	C	C	C	C	C	C	C	C	C	C	C	C	C	C	C	C	C	C	C	C	C	C	C
WUR_Q1573_SNP0641_SNP_16_33422271	G	A	12	1	Ear punch	G	G	G	G	G	G	G	G	G	G	G	G	G	G	G	G	G	G	G	G	G	G	G	G	G	G	G	G	G	G	G	G	G	G	G	G	G	G	G	G	G	G	G	G
WUR_Q1573_SNP0671_SNP_17_37399485	T	G	12	1	Ear punch	T	T	T	T	T	T	T	T	T	T	T	T	T	T	T	T	T	T	T	T	T	T	T	T	T	T	T	T	T	T	T	T	T	T	T	T	T	T	T	T	T	T	T	T
WUR_Q1573_SNP0017_SNP_1_67340702	G	A	13	2	Hair	G	G	G	G	G	G	G	G	G	G	FAIL	G	FAIL	G	G	G	G	G	FAIL	G	G	FAIL	G	G	G	G	G	G	FAIL	G	G	G	G	G	G	FAIL	FAIL	G	G	G	G	G	G	G
WUR_Q1573_SNP0097_SNP_2_47977872	A	C	13	2	Hair	A	A	A	A	A	A	A	A	A	A	A	A	A	A	A	A	A	A	A	A	A	A	A	A	A	A	A	A	A	A	A	A	A	A	A	A	A	A	A	A	A	A	A	A
WUR_Q1573_SNP0128_SNP_2_145419766	G	A	13	2	Hair	G	G	G	G	G	G	G	G	G	G	G	G	G	G	G	G	G	G	G	G	G	G	G	G	G	G	G	G	G	G	G	G	G	G	G	G	G	G	G	G	G	G	G	G
WUR_Q1573_SNP0137_SNP_3_37970124	C	T	13	2	Hair	C	C	C	C	C	C	C	C	C	C	C	C	C	C	C	C	C	C	C	C	C	C	C	C	C	C	C	C	C	C	C	C	C	C	C	C	C	C	C	C	C	C	C	C
WUR_Q1573_SNP0180_SNP_4_57962541	A	G	13	2	Hair	A	A	A	A	A	A	A	A	A	A	A	A	A	A	A	A	A	A	A	A	A	A	A	A	A	A	A	A	A	A	A	A	A	A	A	A	A	A	A	A	A	A	A	A
WUR_Q1573_SNP0203_SNP_5_16660495	C	T	13	2	Hair	C	C	C	C	C	C	C	C	C	C	C	C	C	C	C	C	C	C	C	C	C	C	C	C	C	C	C	C	C	C	C	C	C	C	C	C	C	C	C	C	C	C	C	C
WUR_Q1573_SNP0232_SNP_6_27853396	G	A	13	2	Hair	G	G	G	G	G	G	G	G	G	G	G	G	G	G	G	G	G	G	G	G	G	G	G	G	G	G	G	G	G	G	G	G	G	G	G	G	G	G	G	G	G	G	G	G
WUR_Q1573_SNP0254_SNP_6_81744063	A	G	13	2	Hair	A	A	A	A	A	A	A	A	A	A	FAIL	A	FAIL	A	A	A	A	A	A	A	A	A	A	A	A	A	A	A	A	A	A	A	A	A	A	FAIL	A	A	A	A	A	A	A	A
WUR_Q1573_SNP0255_SNP_6_82120046	C	T	13	2	Hair	C	C	C	C	C	C	C	C	C	C	C	FAIL	C	C	C	C	C	C	C	C	C	C	C	C	C	C	C	C	C	C	C	C	C	C	C	C	C	C	C	C	C	C	C	C
WUR_Q1573_SNP0270_SNP_7_4638323	C	T	13	2	Hair	C	C	C	C	C	C	C	C	C	C	C	C	C	C	C	C	C	C	C	C	C	C	C	C	C	C	C	C	C	C	C	C	C	C	C	C	C	C	C	C	C	C	C	C
WUR_Q1573_SNP0283_SNP_7_32670104	G	T	13	2	Hair	FAIL	FAIL	FAIL	FAIL	FAIL	G	FAIL	FAIL	FAIL	FAIL	G	FAIL	G	FAIL	FAIL	FAIL	G	FAIL	FAIL	FAIL	FAIL	FAIL	FAIL	FAIL	FAIL	FAIL	FAIL	FAIL	FAIL	FAIL	FAIL	FAIL	FAIL	FAIL	FAIL	G	FAIL	FAIL	FAIL	G	FAIL	FAIL	FAIL	FAIL
WUR_Q1573_SNP0346_SNP_8_111816665	C	T	13	2	Hair	FAIL	FAIL	FAIL	FAIL	FAIL	FAIL	FAIL	FAIL	FAIL	FAIL	FAIL	FAIL	FAIL	FAIL	FAIL	FAIL	FAIL	FAIL	FAIL	FAIL	FAIL	FAIL	FAIL	FAIL	FAIL	FAIL	FAIL	FAIL	FAIL	FAIL	FAIL	FAIL	FAIL	FAIL	FAIL	FAIL	FAIL	FAIL	FAIL	FAIL	FAIL	FAIL	FAIL	FAIL
WUR_Q1573_SNP0353_SNP_8_131206627	T	G	13	2	Hair	FAIL	FAIL	FAIL	FAIL	FAIL	FAIL	FAIL	FAIL	FAIL	FAIL	FAIL	FAIL	FAIL	FAIL	FAIL	FAIL	FAIL	FAIL	FAIL	FAIL	FAIL	FAIL	FAIL	FAIL	FAIL	FAIL	FAIL	FAIL	FAIL	FAIL	FAIL	FAIL	FAIL	FAIL	FAIL	FAIL	FAIL	FAIL	FAIL	FAIL	FAIL	FAIL	FAIL	FAIL
WUR_Q1573_SNP0426_SNP_11_1175859	C	T	13	2	Hair	C	C	C	C	C	C	C	C	C	C	C	C	C	C	C	C	C	C	C	C	C	C	C	C	C	C	C	C	C	C	C	C	C	C	C	C	C	C	C	C	C	C	C	C
WUR_Q1573_SNP0434_SNP_11_25052558	T	G	13	2	Hair	FAIL	FAIL	FAIL	FAIL	T	T	T	FAIL	FAIL	FAIL	FAIL	FAIL	FAIL	T	FAIL	T	T	T	T	T	T	T	T	T	T	T	T	FAIL	T	FAIL	FAIL	FAIL	FAIL	FAIL	FAIL	FAIL	FAIL	FAIL	FAIL	FAIL	FAIL	FAIL	T	FAIL
WUR_Q1573_SNP0530_SNP_13_144728424	C	A	13	2	Hair	C	C	C	C	C	C	C	C	C	C	FAIL	C	FAIL	C	C	C	C	C	C	C	C	C	C	C	C	C	C	C	C	C	C	C	C	C	C	FAIL	C	C	C	C	C	C	C	C
WUR_Q1573_SNP0538_SNP_13_165289216	G	A	13	2	Hair	G	G	G	G	G	G	G	G	G	G	G	G	G	G	G	G	G	G	G	G	G	G	G	G	G	G	G	G	G	G	G	G	G	G	G	G	G	G	G	G	G	G	G	G
WUR_Q1573_SNP0556_SNP_14_14619021	T	G	13	2	Hair	T	T	T	T	T	T	T	T	T	T	T	T	T	T	T	T	T	T	T	T	T	T	T	T	T	T	T	T	T	T	T	T	T	T	T	T	T	T	T	T	T	T	T	T
WUR_Q1573_SNP0578_SNP_14_72448368	C	T	13	2	Hair	FAIL	FAIL	FAIL	FAIL	FAIL	FAIL	FAIL	FAIL	FAIL	FAIL	FAIL	FAIL	FAIL	FAIL	FAIL	FAIL	FAIL	FAIL	FAIL	FAIL	FAIL	FAIL	FAIL	FAIL	FAIL	FAIL	FAIL	FAIL	FAIL	FAIL	FAIL	FAIL	FAIL	FAIL	FAIL	FAIL	FAIL	FAIL	FAIL	FAIL	FAIL	FAIL	FAIL	FAIL
WUR_Q1573_SNP0597_SNP_14_128194227	G	A	13	2	Hair	G	G	G	G	G	G	G	G	G	G	G	G	G	G	G	G	G	G	G	G	G	G	G	G	G	G	G	G	G	G	G	G	G	G	G	G	G	G	G	G	G	G	G	G
WUR_Q1573_SNP0598_SNP_14_128194230	C	T	13	2	Hair	C	C	C	C	C	C	C	C	C	C	C	C	C	C	C	C	C	C	C	C	C	C	C	C	C	C	C	C	C	C	C	C	C	C	C	C	C	C	C	C	C	C	C	C
WUR_Q1573_SNP0610_SNP_15_31197377	C	T	13	2	Hair	C / T	C / T	C / T	C / T	C / T	C / T	C / T	C / T	C / T	C / T	C / T	C / T	C / T	C / T	C / T	C / T	C / T	C / T	C / T	C / T	C / T	C / T	C / T	C / T	C / T	C / T	C / T	C / T	C / T	C / T	C / T	C / T	C / T	C / T	C / T	C / T	C / T	C / T	C / T	C / T	C / T	C / T	C / T	C / T
WUR_Q1573_SNP0626_SNP_15_90695939	G	A	13	2	Hair	G	G	G	G	G	G	G	G	G	G	G	G	G	G	G	G	G	G	G	G	G	G	G	G	G	G	G	G	G	G	G	G	G	G	G	G	G	G	G	G	G	G	FAIL	G
WUR_Q1573_SNP0651_SNP_17_5719276	G	A	13	2	Hair	G	G	G	G	G	G	G	G	G	G	G	G	G	G	G	G	G	G	G	G	G	G	G	G	G	G	G	G	G	G	G	G	G	G	G	G	G	G	G	G	G	G	G	G
WUR_Q1573_SNP0652_SNP_17_6927986	G	A	13	2	Hair	G	G	G	G	G	G	G	G	G	G	G	G	G	G	G	G	G	G	G	G	G	G	G	G	G	G	G	G	G	G	G	G	G	G	G	G	G	G	G	G	G	G	G	G
WUR_Q1573_SNP0685_SNP_17_62652910	G	A	13	2	Hair	G	FAIL	G	G	G	G	G	G	G	G	G	G	G	G	G	G	G	G	FAIL	G	G	FAIL	G	G	G	G	G	G	FAIL	G	G	G	G	G	G	G	FAIL	G	G	G	G	G	G	G
WUR_Q1573_SNP0697_SNP_18_35350953	C	T	13	2	Hair	FAIL	C	FAIL	FAIL	FAIL	FAIL	FAIL	FAIL	FAIL	FAIL	FAIL	FAIL	C	FAIL	FAIL	FAIL	FAIL	FAIL	C	FAIL	FAIL	C	FAIL	C	FAIL	FAIL	C	FAIL	C	C	FAIL	C	C	FAIL	FAIL	C	FAIL	FAIL	FAIL	C	FAIL	C	FAIL	C
WUR_Q1573_SNP0019_SNP_1_77391185	G	A	14	1	Ear punch	FAIL	G	G	G	G	FAIL	FAIL	FAIL	G	G	FAIL	G	FAIL	FAIL	FAIL	FAIL	FAIL	FAIL	G	FAIL	FAIL	G	G	FAIL	FAIL	FAIL	FAIL	G	G	G	G	G	G	G	FAIL	FAIL	G	G	G	G	FAIL	G	FAIL	G
WUR_Q1573_SNP0037_SNP_1_125484151	A	C	14	1	Ear punch	A	A	A	A	A	A	A	A	A	A	A	A	A	A	A	A	A	A	A	A	A	FAIL	A	A	A	A	A	A	FAIL	A	A	A	A	A	A	A	A	A	A	A	A	A	A	A
WUR_Q1573_SNP0038_SNP_1_125484152	A	C	14	1	Ear punch	A	A	A	A	A	A	A	A	A	A	A	A	A	A	A	A	A	A	A	A	A	FAIL	A	A	A	A	A	A	FAIL	A	A	A	A	A	A	A	A	A	A	A	A	A	A	A
WUR_Q1573_SNP0039_SNP_1_125484154	A	C	14	1	Ear punch	A	A	A	A	A	A	A	A	A	A	A	A	A	A	A	A	A	A	A	A	A	A	A	A	A	A	A	A	A	A	A	A	A	A	A	A	A	A	A	A	A	A	A	A
WUR_Q1573_SNP0052_SNP_1_160607226	T	C	14	1	Ear punch	T	T	T	T	T	T	T	T	T	T	T	T	T	T	T	T	T	T	T	T	T	T	T	T	T	T	T	T	T	T	T	T	T	T	T	T	T	T	T	T	T	T	T	T
WUR_Q1573_SNP0054_SNP_1_167530399	C	T	14	1	Ear punch	C	C	C	C	C	C	C	C	C	C	C	C	C	C	C	C	C	C	C	C	C	C	C	C	C	C	C	C	C	C	C	C	C	C	C	C	C	C	C	C	C	C	C	C
WUR_Q1573_SNP0112_SNP_2_115211658	C	T	14	1	Ear punch	C	C	C	C	C	C	C	C	C	C	C	C	C	C	C	C	C	C	C	C	C	C	C	C	C	C	C	C	C	C	C	C	C	C	C	C	C	C	C	C	C	C	FAIL	C
WUR_Q1573_SNP0140_SNP_3_50174075	G	T	14	1	Ear punch	G	G	G	G	G	G	G	G	G	G	G	FAIL	G	G	G	G	G	G	G	G	G	FAIL	G	G	G	G	G	G	FAIL	G	G	G	G	G	G	G	G	G	G	G	G	G	G	G
WUR_Q1573_SNP0142_SNP_3_59654778	C	T	14	1	Ear punch	FAIL	FAIL	FAIL	FAIL	FAIL	FAIL	FAIL	FAIL	FAIL	FAIL	FAIL	FAIL	FAIL	FAIL	FAIL	FAIL	FAIL	FAIL	FAIL	FAIL	FAIL	FAIL	FAIL	FAIL	FAIL	FAIL	FAIL	FAIL	FAIL	FAIL	FAIL	FAIL	FAIL	FAIL	FAIL	FAIL	FAIL	FAIL	FAIL	FAIL	FAIL	FAIL	FAIL	FAIL
WUR_Q1573_SNP0172_SNP_4_39922785	G	A	14	1	Ear punch	G	G	G	G	G	G	G	G	G	G	G	G	G	G	G	G	G	G	G	G	G	G	G	G	G	G	G	G	G	G	G	G	G	G	G	G	G	G	G	G	G	G	G	G
WUR_Q1573_SNP0187_SNP_4_83265829	C	T	14	1	Ear punch	C	C	C	C	C	C	C	C	C	C	C	C	C	C	C	C	C	C	C	C	C	C	C	C	C	C	C	C	C	C	C	C	C	C	C	C	C	C	C	C	C	C	C	C
WUR_Q1573_SNP0189_SNP_4_86798637	G	A	14	1	Ear punch	G	G	G	G	G	G	G	G	G	G	G	G	G	G	G	G	G	G	G	G	G	G	G	G	G	G	G	G	G	G	G	G	G	G	G	G	G	G	G	G	G	G	G	G
WUR_Q1573_SNP0223_SNP_5_100502655	A	C	14	1	Ear punch	A	A	A	A	A	A	A	A	A	A	A	A	A	A	A	A	A	A	A	A	A	A	A	A	A	A	A	A	A	A	A	A	A	A	A	A	A	A	A	A	A	A	FAIL	A
WUR_Q1573_SNP0228_SNP_6_13461714	G	T	14	1	Ear punch	G	G	G	G	G	G	G	G	G	G	G	G	G	G	G	G	G	G	G	G	G	G	G	G	G	G	G	G	G	G	G	G	G	G	G	G	G	G	G	G	G	G	G	G
WUR_Q1573_SNP0241_SNP_6_44585308	G	A	14	1	Ear punch	G	FAIL	G	G	G	G	G	G	G	G	FAIL	G	G	G	G	G	G	G	FAIL	G	G	FAIL	G	G	G	G	G	G	FAIL	G	G	G	G	G	G	G	FAIL	G	G	G	G	G	G	G
WUR_Q1573_SNP0277_SNP_7_15371453	C	T	14	1	Ear punch	C	C	C	C	C	C	C	C	C	C	C	C	C	C	C	C	C	C	C	C	C	C	C	C	C	C	C	C	C	C	C	C	C	C	C	C	C	C	C	C	C	C	C	C
WUR_Q1573_SNP0292_SNP_7_51998270	C	T	14	1	Ear punch	C	C	C	C	C	C	FAIL	C	C	C	C	FAIL	C	C	C	FAIL	C	FAIL	C	C	C	C	C	C	C	C	C	C	C	C	FAIL	C	C	FAIL	FAIL	C	FAIL	FAIL	C	C	C	C	FAIL	C
WUR_Q1573_SNP0319_SNP_8_31674719	A	G	14	1	Ear punch	A / G	A / G	A	A / G	A / G	A / G	A / G	A	A / G	A	A	A / G	A / G	A	A / G	A	A	A / G	A	A / G	A	A / G	A / G	A	A / G	A / G	A / G	A / G	A / G	A	A	A / G	A / G	A / G	A	A / G	A / G	A	A	A	A / G	A / G	A / G	A / G
WUR_Q1573_SNP0397_SNP_9_106901944	C	T	14	1	Ear punch	FAIL	C	FAIL	FAIL	FAIL	FAIL	FAIL	FAIL	FAIL	FAIL	FAIL	FAIL	FAIL	FAIL	FAIL	FAIL	FAIL	FAIL	C	FAIL	FAIL	C	FAIL	FAIL	FAIL	FAIL	FAIL	FAIL	C	C	FAIL	C	FAIL	C	FAIL	C	FAIL	C	FAIL	FAIL	FAIL	C	FAIL	C
WUR_Q1573_SNP0398_SNP_9_110202075	T	G	14	1	Ear punch	T	T	T	T	T	T	T	T	T	T	T	T	T	T	T	T	T	T	T	T	T	FAIL	T	T	T	T	T	T	FAIL	T	T	T	T	T	T	T	T	T	T	T	T	T	T	T
WUR_Q1573_SNP0399_SNP_9_116205360	G	A	14	1	Ear punch	G	G	FAIL	FAIL	G	FAIL	G	G	G	G	G	G	G	G	G	G	G	G	G	G	G	FAIL	G	G	G	G	FAIL	FAIL	G	G	G	G	FAIL	FAIL	G	FAIL	G	G	G	G	G	G	G	G
WUR_Q1573_SNP0409_SNP_10_9838874	G	A	14	1	Ear punch	G	G	G	G	G	G	G	G	G	G	G	G	G	G	G	G	G	G	G	G	G	G	G	G	G	G	G	G	G	G	G	G	G	G	G	G	G	G	G	G	G	G	G	G
WUR_Q1573_SNP0484_SNP_13_33447114	C	T	14	1	Ear punch	C	C	C	C	C	C	C	C	C	C	C	C	C	C	C	C	C	C	C	C	C	C	C	C	C	C	C	C	C	C	C	C	C	C	C	C	C	C	C	C	C	C	C	C
WUR_Q1573_SNP0569_SNP_14_44609933	G	A	14	1	Ear punch	G	G	G	G	G	G	G	G	G	G	G	G	G	G	G	G	G	G	G	G	G	G	G	G	G	G	G	G	G	G	G	G	G	G	G	G	G	G	G	G	G	G	G	G
WUR_Q1573_SNP0619_SNP_15_54022321	T	G	14	1	Ear punch	T	T	T	T	T	T	T	T	T	T	T	T	T	T	T	T	T	T	T	T	T	T	T	T	T	T	T	T	T	T	T	T	T	T	T	T	T	T	T	T	T	T	T	T
WUR_Q1573_SNP0638_SNP_16_27924631	C	T	14	1	Ear punch	C	C	C	C	C	FAIL	FAIL	FAIL	FAIL	FAIL	FAIL	FAIL	FAIL	C	C	C	FAIL	FAIL	FAIL	FAIL	C	FAIL	C	C	C	FAIL	C	C	FAIL	FAIL	C	C	C	FAIL	C	FAIL	FAIL	C	C	FAIL	FAIL	FAIL	C	C
WUR_Q1573_SNP0020_SNP_1_77465620	C	T	15	2	Hair	C	C	C	C	C	C	C	C	C	C	C	C	C	C	C	C	C	C	C	C	C / T	C	C	C / T	C	C	C / T	C / T	C	C	C	C	C	C	C	C	C	C	C	C	C	C	C	C
WUR_Q1573_SNP0040_SNP_1_128767625	C	T	15	2	Hair	FAIL	C	C	C	C	FAIL	C	C	C	C	FAIL	C	FAIL	FAIL	C	C	FAIL	FAIL	C	FAIL	FAIL	C	C / T	FAIL	C	C	C / T	C / T	C	C	C	C	C	C	C	FAIL	C	C	C	C	C	C	C	C
WUR_Q1573_SNP0105_SNP_2_87320632	C	T	15	2	Hair	C	C	C	C	C	C	C	C	C	C	FAIL	C	FAIL	FAIL	C	C	FAIL	FAIL	C	FAIL	C / T	C	C	C / T	C / T	C / T	C / T	C	C	C	C	C	C	C	C	FAIL	C	C	C	C	C	C	C	C
WUR_Q1573_SNP0156_SNP_3_125632889	C	G	15	2	Hair	C	C	C	C	C	C	C	C	C	C	C	C	C	C	C	C	C	C	C	C	C	C	C	C	C	C	C	C / G	C	C	C	C	C	C	C	C	C	C	C	C	C	C	C	C
WUR_Q1573_SNP0162_SNP_4_6409972	G	C	15	2	Hair	G	G	G	G	G	FAIL	G	G	G	G	FAIL	G	FAIL	FAIL	G	G	FAIL	FAIL	G	G	FAIL	G / C	G	G / C	G / C	G	G	G	G	G	G	G	G	G	G	FAIL	G	G	G	G	G	G	G	G
WUR_Q1573_SNP0354_SNP_8_136350064	C	T	15	2	Hair	C	C	C	C	C	C	C	C	C	C	C	C	C	C	C	C	C	C	C	C	C / T	C / T	T	T	T	C	C	C / T	C	C	C	C	C	C	C	C	C	C	C	C	C	C	C	C
WUR_Q1573_SNP0373_SNP_9_36016566	A	T	15	2	Hair	A	A	A	A	A	A	A	A	A	A	A	A	A	A	A	A	A	A	A	A	A	A / T	A / T	A	A / T	A	A	A / T	A	A	A	A	A	A	A	A	A	A	A	A	A	A	A	A
WUR_Q1573_SNP0503_SNP_13_82360296	G	T	15	2	Hair	G	G	G	G	G	G	G	G	G	G	G	G	G	G	G	G	G	G	G	G	G	G / T	G	G / T	G	G	G	G	G	G	G	G	G	G	G	G	G	G	G	G	G	G	G	G
WUR_Q1573_SNP0612_SNP_15_38685488	C	T	15	2	Hair	C	C	C	C	C	FAIL	C	C	C	C	FAIL	C	FAIL	C	C	C	FAIL	C	FAIL	C	FAIL	FAIL	C / T	FAIL	C	C	C	C	FAIL	C	C	C	C	C	C	FAIL	FAIL	C	C	C	C	C	C	C
WUR_Q1573_SNP0617_SNP_15_48613343	T	A	15	2	Hair	FAIL	FAIL	FAIL	FAIL	FAIL	FAIL	FAIL	FAIL	FAIL	FAIL	FAIL	FAIL	FAIL	FAIL	FAIL	FAIL	FAIL	FAIL	FAIL	FAIL	FAIL	FAIL	FAIL	FAIL	FAIL	FAIL	FAIL	FAIL	FAIL	FAIL	FAIL	FAIL	FAIL	FAIL	FAIL	FAIL	FAIL	FAIL	FAIL	FAIL	FAIL	FAIL	FAIL	FAIL
WUR_Q1573_SNP0676_SNP_17_42270077	G	A	15	2	Hair	FAIL	G	G	G	G	FAIL	G	FAIL	G	G	FAIL	G	FAIL	FAIL	G	G	FAIL	FAIL	G / A	FAIL	G	G	A	A	G	G	G	A	G	G	G	G	G	G	G	FAIL	G	G	G	G	G / A	G	G	G
WUR_Q1573_SNP0021_SNP_1_79305780	G	A	16	1	Ear punch	G	G	G	G	G	G	G	G	G	G	G	G	G	G	G	G	G	G	G	G	G	G	G	G	G	G	G	G	G	G	G	G	G	G	G	G	G	G	G	G	G	G	G	G
WUR_Q1573_SNP0036_SNP_1_123340313	C	T	16	1	Ear punch	C	C	C	C	C	C	C	C	C	C	C	C	C	C	C	C	C	C	C	C	C	C	C	C	C	C	C	C	C	C	C	C	C	C	C	C	C	C	C	C	C	C	C	C
WUR_Q1573_SNP0050_SNP_1_159570944	C	T	16	1	Ear punch	C	C	C	C	C	C	C	C	C	C	C	C	C	C	C	C	C	C	C	C	C	C	C	C	C	C	C	C	C	C	C	C	C	C	C	C	C	C	C	C	C	C	C	C
WUR_Q1573_SNP0144_SNP_3_78311140	A	C	16	1	Ear punch	A	A	A	A	A	A	A	A	A	A	A	A	A	A	A	A	A	A	A	A	A	A	A	A	A	A	A	A	A	A	A	A	A	A	A	A	A	A	A	A	A	A	A	A
WUR_Q1573_SNP0166_SNP_4_17306480	C	A	16	1	Ear punch	FAIL	C	C	C	C	FAIL	C	C	C	FAIL	FAIL	C	FAIL	FAIL	FAIL	C	FAIL	FAIL	C	FAIL	FAIL	C	C	FAIL	FAIL	FAIL	FAIL	C	C	C	C	C	C	C	C	FAIL	FAIL	FAIL	FAIL	C	FAIL	C	FAIL	C
WUR_Q1573_SNP0175_SNP_4_43376307	C	T	16	1	Ear punch	C	C	C	FAIL	C	C	C	C	C	C	C	FAIL	C	C	C	C	C	C	C	FAIL	C	C	C	C	C	C	C	C	C	C	C	C	C	C	C	C	C	C	C	C	C	C	C	C
WUR_Q1573_SNP0281_SNP_7_30073487	C	T	16	1	Ear punch	C	C	C	C	C	C	C	C	C	C	C	C	C	C	C	C	C	C	C	C	C	C	C	C	C	C	C	C	C	C	C	C	C	C	C	C	C	C	C	C	C	C	C	C
WUR_Q1573_SNP0303_SNP_7_102967091	C	T	16	1	Ear punch	C	C	C	C	C	FAIL	C	C	C	C	FAIL	C	FAIL	FAIL	C	C	FAIL	FAIL	C	C	C	C	C	FAIL	C	C	C	C	C	C	C	C	C	C	C	FAIL	C	C	C	C	C	C	C	C
WUR_Q1573_SNP0327_SNP_8_55481323	T	G	16	1	Ear punch	T	T	T	T	T	T	T	T	T	T	T	T	T	T	T	T	T	T	T	T	T	T	T	T	T	T	T	T	T	T	T	T	T	T	T	T	T	T	T	T	T	T	T	T
WUR_Q1573_SNP0344_SNP_8_106823748	G	A	16	1	Ear punch	G	G	G	G	G	G	G	G	G	G	G	G	G	G	G	G	G	G	G	G	G	G	G	G	G	G	G	G	G	G	G	G	G	G	G	G	G	G	G	G	G	G	G	G
WUR_Q1573_SNP0347_SNP_8_112396566	C	T	16	1	Ear punch	C	C	C	C	C	C	C	C	C	C	C	C	C	C	C	C	C	C	C	C	C	C	C	C	C	C	C	C	C	C	C	C	C	C	C	C	C	C	C	C	C	C	C	C
WUR_Q1573_SNP0350_SNP_8_123407700	A	T	16	1	Ear punch	A	A	A	A	A	A	A	A	A	A	A	A	A	A	A	A	A	A	A	A	A	A	A	A	A	A	A	A	FAIL	A	A	A	A	A	A	A	A	A	A	A	A	A	A	A
WUR_Q1573_SNP0355_SNP_8_136460175	G	A	16	1	Ear punch	FAIL	FAIL	FAIL	FAIL	FAIL	FAIL	G	FAIL	FAIL	FAIL	FAIL	FAIL	FAIL	G	G	FAIL	FAIL	FAIL	FAIL	FAIL	G	FAIL	G	G	G	G	G	G	G	G	G	G	G	G	G	G	G	G	G	G	G	G	G	G
WUR_Q1573_SNP0368_SNP_9_27088244	C	G	16	1	Ear punch	C	C	C	C	C	C	C	C	C	C	C	C	C	C	C	C	C	C	C	C	C	C	C	C	C	C	C	C	C	C	C	C	C	C	C	C	C	C	C	C	C	C	C	C
WUR_Q1573_SNP0383_SNP_9_62743910	G	T	16	1	Ear punch	G	G	G	G	G	G	G	G	G	G	G	G	G	G	G	G	G	G	G	G	G	G	G	G	G	G	G	G	G	G	G	G	G	G	G	G	G	G	G	G	G	G	G	G
WUR_Q1573_SNP0439_SNP_11_29130097	A	T	16	1	Ear punch	A	A	A	A	A	A	A	A	A	A	FAIL	A	FAIL	A	A	A	A	A	A	A	A	A	A	A	A	A	A	A	A	A	A	A	A	A	A	FAIL	A	A	A	A	A	A	A	A
WUR_Q1573_SNP0450_SNP_11_66038385	T	A	16	1	Ear punch	T	T	T	T	T	T	T	T	T	T	T	T	T	T	T	T	T	T	T	T	T	T	T	T	T	T	T	T	T	T	T	T	T	T	T	T	T	T	T	T	T	T	T	T
WUR_Q1573_SNP0479_SNP_13_16987276	A	T	16	1	Ear punch	A	A	FAIL	A	A	A	A	A	A	A	FAIL	A	FAIL	FAIL	FAIL	FAIL	FAIL	FAIL	FAIL	A	FAIL	A	A	FAIL	A	FAIL	A	A	A	A	A	FAIL	A	FAIL	A	FAIL	A	A	A	A	A	A	A	A
WUR_Q1573_SNP0501_SNP_13_76315259	C	T	16	1	Ear punch	C	C	C	C	C	C	C	C	C	C	FAIL	C	FAIL	C	C	C	FAIL	FAIL	C	C	C	C	C	C	C	C	C	C	C	C	C	C	C	C	C	FAIL	C	C	C	C	C	C	C	C
WUR_Q1573_SNP0508_SNP_13_87869052	A	G	16	1	Ear punch	FAIL	FAIL	FAIL	FAIL	FAIL	FAIL	FAIL	FAIL	FAIL	FAIL	FAIL	FAIL	FAIL	FAIL	FAIL	FAIL	FAIL	FAIL	FAIL	FAIL	FAIL	FAIL	FAIL	FAIL	FAIL	FAIL	FAIL	FAIL	FAIL	FAIL	FAIL	FAIL	FAIL	FAIL	FAIL	FAIL	FAIL	FAIL	FAIL	FAIL	FAIL	FAIL	FAIL	FAIL
WUR_Q1573_SNP0540_SNP_13_177087555	C	T	16	1	Ear punch	FAIL	C	FAIL	C	C	C	C	C	C	FAIL	C	C	C	FAIL	C	C	C	FAIL	FAIL	FAIL	FAIL	C	FAIL	C	FAIL	C	C	C	C	C	C	C	C	FAIL	FAIL	FAIL	FAIL	C	C	C	FAIL	FAIL	C	C
WUR_Q1573_SNP0553_SNP_14_2316881	C	T	16	1	Ear punch	C	C	C	C	C	FAIL	C	FAIL	FAIL	C	FAIL	FAIL	FAIL	FAIL	FAIL	C	FAIL	FAIL	FAIL	FAIL	FAIL	C	FAIL	FAIL	C	FAIL	FAIL	FAIL	C	C	C	C	C	C	C	FAIL	FAIL	FAIL	C	FAIL	C	C	FAIL	FAIL
WUR_Q1573_SNP0571_SNP_14_48319986	T	G	16	1	Ear punch	T	T	T	T	T	T	T	T	T	T	T	T	T	T	T	T	T	T	T	T	T	T	T	T	T	T	T	T	T	T	T	T	T	T	T	T	T	T	T	T	T	T	T	T
WUR_Q1573_SNP0572_SNP_14_49764069	C	A	16	1	Ear punch	C	C	C	C	C	C	C	C	C	C	C	C	C	C	C	C	C	C	C	C	C	C	C	C	C	C	C	C	FAIL	C	C	C	C	FAIL	C	C	C	C	C	C	C	C	C	C
WUR_Q1573_SNP0599_SNP_14_135369717	G	A	16	1	Ear punch	G	G	G	G	G	G	G	G	G	G	G	G	G	G	G	G	G	G	G	G	G	G	G	G	G	G	G	G	G	G	G	G	G	G	G	G	G	G	G	G	G	G	FAIL	G
WUR_Q1573_SNP0623_SNP_15_82575334	G	A	16	1	Ear punch	G / A	G / A	G / A	G / A	G / A	G / A	G / A	G / A	G / A	G / A	G / A	G / A	G / A	G / A	G / A	G / A	G / A	G / A	G / A	G / A	G / A	A	G / A	G / A	G / A	G / A	G / A	G / A	A	G / A	A	A	G / A	A	G / A	G / A	G / A	A	G / A	G / A	G / A	G / A	G / A	G / A
WUR_Q1573_SNP0668_SNP_17_34692300	T	C	16	1	Ear punch	T	T	T	T	T	T	T	T	T	T	T	T	T	T	T	T	T	T	T	T	T	T	T	T	T	T	T	T	T	T	T	T	T	T	T	T	T	T	T	T	T	T	T	T
WUR_Q1573_SNP0690_SNP_18_19598985	C	T	16	1	Ear punch	C	C	C	C	C	C	C	C	C	C	C	C	C	C	C	C	C	C	C	C	C	C	C	C	C	C	C	C	C	C	C	C	C	C	C	C	C	C	C	C	C	C	C	C
WUR_Q1573_SNP0022_SNP_1_84148547	T	A	17	1	Ear punch	T	T	T	T	T	T	T	T	T	T	T	T	T	T	T	T	T	T	T	T	T	T	T	T	T	T	T	T	T	T	T	T	T	T	T	T	T	T	T	T	T	T	T	T
WUR_Q1573_SNP0099_SNP_2_53232973	C	T	17	1	Ear punch	C	C	C	C	C	C	C	C	C	C	C	C	C	C	C	C	C	C	C	C	C	C	C	C	C	C	C	C	C	C	C	C	C	C	C	C	C	C	C	C	C	C	C	C
WUR_Q1573_SNP0197_SNP_4_116567100	A	C	17	1	Ear punch	A	A	A	A	A	A	A	A	A	A	A	A	A	A	A	A	A	A	A	A	A	A	A	A	A	A	A	A	A	A	A	A	A	A	A	A	A	A	A	A	A	A	A	A
WUR_Q1573_SNP0213_SNP_5_60161195	G	A	17	1	Ear punch	G	G	G	G	G	G	G	G	G	G	G	G	G	G	G	G	G	G	G	G	G	G	G	G	G	G	G	G	G	G	G	G	G	G	G	G	G	G	G	G	G	G	G	G
WUR_Q1573_SNP0230_SNP_6_16752694	G	A	17	1	Ear punch	G	G	G	G	G	G	G	G	G	G	G	G	G	G	G	G	G	G	G	G	G	G	G	G	G	G	G	G	G	G	G	G	G	G	G	G	G	G	G	G	G	G	G	G
WUR_Q1573_SNP0253_SNP_6_74524957	G	A	17	1	Ear punch	G	G	G	G	G	G	G	G	G	G	G	G	G	G	G	G	G	G	G	G	G	G	G	G	G	G	G	G	G	G	G	G	G	G	G	G	G	G	G	G	G	G	G	G
WUR_Q1573_SNP0259_SNP_6_103737784	C	A	17	1	Ear punch	FAIL	FAIL	C	C	C	FAIL	FAIL	FAIL	FAIL	C	C	C	FAIL	FAIL	FAIL	C	FAIL	C	FAIL	C	FAIL	FAIL	FAIL	FAIL	FAIL	FAIL	FAIL	C	FAIL	FAIL	FAIL	FAIL	FAIL	FAIL	FAIL	FAIL	FAIL	FAIL	FAIL	FAIL	FAIL	FAIL	FAIL	FAIL
[truncated: 354 more rows]
[truncated: 346 more columns]

## Sheet: TableS5
Trio	Line	Offspring_seq	Halfsibs_seq	Fullsib_seq	Sample_type	DNM_detected	DNM_validated	#SNPs_pass_filtercriteria	%SNPs_pass_filtercriteria	DNM_detected_rate	DNM_validated_rate		Total SNPs:	25832229
[truncated: 38 more rows]

[truncated: 1 more sheets: TableS6]
